# Supplementary material for: Synthesis, crystal structure and catalytic activity in reductive amination of di­chlorido­(η6-p-cymene)(2′-di­cyclo­hexyl­phosphanyl-2,6-di­meth­oxy­biphen­yl-κP)ruthenium(II)
Source: Acta Crystallogr E Crystallogr Commun. 2018 Mar 9;74(Pt 4):487–91. doi: 10.1107/S2056989018003821 (PMC5946974; doi:10.1107/S2056989018003821)
Supplement: Supplementary file 1 [file e-74-00487-sup1.cif]

##############################################################################
#                                                                            #
# This CIF contains the data in a paper accepted for publication in          #
# Acta Crystallographica Section E. It conforms to the requirements of       #
# Notes for Authors for Acta Crystallographica Section E, and has been       #
# peer reviewed under the auspices of the IUCr Commission on Journals.       #
#                                                                            #
# Full details of the Crystallographic Information File format               #
# are given in the paper "The Crystallographic Information File (CIF):       #
# a New Standard Archive File for Crystallography" by S. R. Hall, F. H.      #
# Allen and I. D. Brown [Acta Cryst. (1991), A47, 655-685].                  #
#                                                                            #
# The current version of the core CIF dictionary is obtainable from          #
# ftp://ftp.iucr.org/pub/cif_core.dic.                                       #
#                                                                            #
# Software is freely available for graphical display of the structure(s)     #
# in this CIF. For information consult the CIF software page                 #
# http://www.iucr.org/resources/cif/software.                                #
#                                                                            #
# This file may be used for bona fide research purposes within the           #
# scientific community so long as proper attribution is given to the journal # 
# article from which it was obtained.                                        #
#                                                                            #
##############################################################################
data_global
_audit_creation_method     'from SHELXL97 CIF and IUCr SHELXL97-template'
_journal_date_recd_electronic     2018-02-26
_journal_date_accepted     2018-03-05
_journal_name_full     'Acta Crystallographica, Section E'
_journal_year     2018
_journal_volume     74
_journal_issue      4
_journal_page_first     487
_journal_page_last     491
_journal_paper_category     GM
_journal_paper_doi     10.1107/S2056989018003821
_journal_coeditor_code     SU5428
_publ_contact_author_name     'Alexey A. Tsygankov'
_publ_contact_author_address
;
Dmitry Mendeleev University of Chemical Technology of Russia,
Miusskaya sq. 9, Moscow 125047, Russian Federation
;
_publ_contact_author_email     'alexey.a.tsygankov@gmail.com'
_publ_contact_author_fax     '+7-495-061142'
_publ_contact_author_phone     '+7-495-061142'
_publ_section_title
;\
Synthesis, crystal structure and catalytic activity in reductive amination of
dichlorido(\h^6^-<i>p</i>-cymene)(2'-dicyclohexylphosphanyl-2,6-\
dimethoxybiphenyl-\k<i>P</i>)ruthenium(II)
;
loop_
    _publ_author_name
    _publ_author_footnote
    _publ_author_address
    'Maria Makarova' .
;
Mendeleev University of Chemical Technology of Russia,
Miusskaya sq. 9, Moscow 125047, Russian Federation
;
    'Alexey A. Tsygankov' .
;
Mendeleev University of Chemical Technology of Russia,
Miusskaya sq. 9, Moscow 125047, Russian Federation
;
    'Olga Chusova' .
;
Research Institute of Chemistry,
Peoples' Friendship University of Russia (RUDN University),
6 Miklukho-Maklay St., Moscow 117198, Russian Federation
;
    'Ivan V. Linko' .
;
Inorganic Chemistry Department,
Peoples' Friendship University of Russia (RUDN University),
6 Miklukho-Maklay St., Moscow 117198, Russian Federation
;
    'Pavel V. Dorovatovskii' .
;
National Research Centre Kurchatov Institute,
1 Acad. Kurchatov Sq., Moscow 123182, Russian Federation
;
    'Yan V. Zubavichus' .
;
National Research Centre Kurchatov Institute,
1 Acad. Kurchatov Sq., Moscow 123182, Russian Federation
;
_publ_section_synopsis
;
The synthesis, crystal structure and catalytic activity in reductive amination
reactions of a new ruthenium complex are described.
;
data_I
_database_code_depnum_ccdc_archive 'CCDC 1827568'
_audit_creation_method     SHELXL-2014/6
_chemical_name_systematic
;\
Dichlorido(\h^6^-<i>p</i>-cymene)(2'-dicyclohexylphosphanyl-2,6-\
dimethoxybiphenyl-\k<i>P</i>)ruthenium(II)
;
_chemical_name_common     ?
_chemical_formula_moiety     'C36 H49 Cl2 O2 P Ru'
_chemical_formula_sum     'C36 H49 Cl2 O2 P Ru'
_chemical_formula_iupac     '[Ru Cl2 (C10 H14) (C26 H35 O2 P)]'
_chemical_formula_weight     716.69
_chemical_melting_point     ?
_shelx_space_group_comment
;
The symmetry employed for this shelxl refinement is uniquely defined
by the following loop, which should always be used as a source of
symmetry information in preference to the above space-group names.
They are only intended as comments.
;
_space_group_crystal_system     monoclinic
_space_group_name_H-M_alt     'P 21/c'
_space_group_name_Hall     '-P 2ybc'
loop_
    _space_group_symop_operation_xyz
    'x, y, z'
    '-x, y+1/2, -z+1/2'
    '-x, -y, -z'
    'x, -y-1/2, z-1/2'
_cell_length_a     19.790(4)
_cell_length_b     19.950(4)
_cell_length_c     20.225(4)
_cell_angle_alpha     90
_cell_angle_beta     118.17(3)
_cell_angle_gamma     90
_cell_volume     7039(3)
_cell_formula_units_Z     8
_cell_measurement_reflns_used     600
_cell_measurement_theta_min     3.2
_cell_measurement_theta_max     35.0
_cell_measurement_temperature     100(2)
_exptl_crystal_description     prism
_exptl_crystal_colour     'dark-orange'
_exptl_crystal_size_max     0.20
_exptl_crystal_size_mid     0.15
_exptl_crystal_size_min     0.10
_exptl_crystal_density_diffrn     1.353
_exptl_crystal_density_meas     ?
_exptl_crystal_density_method     ?
_exptl_crystal_F_000     2992
_exptl_absorpt_coefficient_mu     1.520
_exptl_absorpt_correction_type     multi-scan
_exptl_absorpt_process_details
;
(SCALA; Evans, 2006)
;
_shelx_estimated_absorpt_T_min     0.738
_shelx_estimated_absorpt_T_max     0.855
_exptl_absorpt_correction_T_min     0.730
_exptl_absorpt_correction_T_max     0.850
_diffrn_ambient_temperature     100(2)
_diffrn_radiation_type     synchrotron
_diffrn_radiation_wavelength     0.96260
_diffrn_measurement_device_type     'Rayonix SX165 CCD'
_diffrn_measurement_method     '\f scan'
_diffrn_detector_area_resol_mean     ?
_diffrn_reflns_number     85347
_diffrn_reflns_av_R_equivalents     0.0800
_diffrn_reflns_theta_min     3.199
_diffrn_reflns_theta_max     38.443
_diffrn_reflns_theta_full     35.279
_diffrn_measured_fraction_theta_max     0.965
_diffrn_measured_fraction_theta_full     0.995
_diffrn_reflns_limit_h_min     -25
_diffrn_reflns_limit_h_max     23
_diffrn_reflns_limit_k_min     -25
_diffrn_reflns_limit_k_max     25
_diffrn_reflns_limit_l_min     -26
_diffrn_reflns_limit_l_max     24
_refine_special_details     ?
_reflns_number_total     15331
_reflns_number_gt     11898
_reflns_threshold_expression     'I > 2\s(I)'
_refine_ls_structure_factor_coef     Fsqd
_refine_ls_matrix_type     full
_refine_ls_R_factor_all     0.0788
_refine_ls_R_factor_gt     0.0591
_refine_ls_wR_factor_gt     0.1421
_refine_ls_wR_factor_ref     0.1598
_refine_ls_goodness_of_fit_ref     1.070
_refine_ls_restrained_S_all     1.070
_refine_ls_number_reflns     15331
_refine_ls_number_parameters     768
_refine_ls_number_restraints     0
_refine_ls_hydrogen_treatment     constr
_refine_ls_weighting_scheme     calc
_refine_ls_weighting_details
                 'w=1/[\s^2^(Fo^2^)+(0.0738P)^2^+8.8P] where P=(Fo^2^+2Fc^2^)/3'
_atom_sites_solution_hydrogens     geom
_atom_sites_solution_primary     direct
_atom_sites_solution_secondary     difmap
_refine_ls_shift/su_max     0.001
_refine_ls_shift/su_mean     0.000
_refine_diff_density_max     1.921
_refine_diff_density_min     -1.773
_refine_ls_extinction_method
;
SHELXL2014 (Sheldrick, 2015b)
;
_refine_ls_extinction_coef     0.00120(10)
_refine_ls_extinction_expression
                                  'Fc^*^=kFc[1+0.001xFc^2^\l^3^/sin(2\q)]^-1/4^'
loop_
    _atom_type_symbol
    _atom_type_description
    _atom_type_scat_dispersion_real
    _atom_type_scat_dispersion_imag
    _atom_type_scat_source
    'C' 'C' 0.0070 0.0030
                         'International Tables Vol C Tables 4.2.6.8 and 6.1.1.4'
    'H' 'H' 0.0000 0.0000
                         'International Tables Vol C Tables 4.2.6.8 and 6.1.1.4'
    'O' 'O' 0.0210 0.0120
                         'International Tables Vol C Tables 4.2.6.8 and 6.1.1.4'
    'P' 'P' 0.1650 0.1760
                         'International Tables Vol C Tables 4.2.6.8 and 6.1.1.4'
    'Cl' 'Cl' 0.2280 0.2890
                         'International Tables Vol C Tables 4.2.6.8 and 6.1.1.4'
    'Ru' 'Ru' -0.5690 1.4310
                         'International Tables Vol C Tables 4.2.6.8 and 6.1.1.4'
_computing_data_collection
;
<i>MARCCD</i> (Doyle, 2011)
;
_computing_cell_refinement
;
<i>iMosflm</i> (Battye <i>et al.</i>,  2011)
;
_computing_data_reduction
;
<i>iMosflm</i> (Battye <i>et al.</i>,  2011)
;
_computing_structure_solution
;
SHELXT (Sheldrick, 2015a)
;
_computing_structure_refinement
;
SHELXL2014 (Sheldrick, 2015b)
;
_computing_molecular_graphics
;
SHELXTL (Sheldrick, 2008) and Mercury (Macrae <i>et al.</i>,
2008)
;
_computing_publication_material
;
SHELXL (Sheldrick, 2015b), PLATON (Spek, 2009) and
publCIF(Westrip, 2010)
;
loop_
    _atom_site_type_symbol
    _atom_site_label
    _atom_site_fract_x
    _atom_site_fract_y
    _atom_site_fract_z
    _atom_site_U_iso_or_equiv
    _atom_site_adp_type
    _atom_site_calc_flag
    _atom_site_occupancy
    _atom_site_disorder_assembly
    _atom_site_disorder_group
    Ru Ru1 0.39465(2) 0.34941(2) 0.26968(2) 0.02059(11) Uani d 1 . .
    Cl Cl1 0.37597(5) 0.31613(4) 0.37623(5) 0.0248(2) Uani d 1 . .
    Cl Cl2 0.30004(5) 0.26463(4) 0.19505(5) 0.0264(2) Uani d 1 . .
    P P1 0.49089(5) 0.26228(4) 0.30732(5) 0.0197(2) Uani d 1 . .
    O O1 0.70112(16) 0.17532(12) 0.34952(16) 0.0293(6) Uani d 1 . .
    O O2 0.63517(16) 0.39635(13) 0.25883(17) 0.0329(6) Uani d 1 . .
    C C1 0.3772(2) 0.41199(16) 0.1694(2) 0.0237(8) Uani d 1 . .
    C C2 0.3194(2) 0.42974(17) 0.1905(2) 0.0275(9) Uani d 1 . .
    H H2 0.2668 0.4275 0.1540 0.033 Uiso calc 1 . .
    C C3 0.3389(3) 0.45023(17) 0.2638(3) 0.0325(10) Uani d 1 . .
    H H3 0.2996 0.4630 0.2756 0.039 Uiso calc 1 . .
    C C4 0.4174(3) 0.45222(16) 0.3212(2) 0.0322(10) Uani d 1 . .
    C C5 0.4762(2) 0.43513(17) 0.3016(2) 0.0266(8) Uani d 1 . .
    H H5 0.5287 0.4375 0.3382 0.032 Uiso calc 1 . .
    C C6 0.4548(2) 0.41436(16) 0.2261(2) 0.0255(8) Uani d 1 . .
    H H6 0.4939 0.4018 0.2139 0.031 Uiso calc 1 . .
    C C7 0.3581(3) 0.39964(19) 0.0878(2) 0.0339(9) Uani d 1 . .
    H H7 0.4004 0.3720 0.0882 0.041 Uiso calc 1 . .
    C C8 0.3595(3) 0.46815(19) 0.0540(2) 0.0371(10) Uani d 1 . .
    H H8A 0.3200 0.4971 0.0549 0.056 Uiso calc 1 . .
    H H8B 0.3495 0.4622 0.0021 0.056 Uiso calc 1 . .
    H H8C 0.4099 0.4889 0.0834 0.056 Uiso calc 1 . .
    C C9 0.2837(4) 0.3638(3) 0.0395(3) 0.075(2) Uani d 1 . .
    H H9A 0.2857 0.3185 0.0590 0.113 Uiso calc 1 . .
    H H9B 0.2757 0.3611 -0.0121 0.113 Uiso calc 1 . .
    H H9C 0.2412 0.3886 0.0401 0.113 Uiso calc 1 . .
    C C10 0.4381(3) 0.4735(2) 0.4003(3) 0.0489(13) Uani d 1 . .
    H H10A 0.4028 0.4525 0.4154 0.073 Uiso calc 1 . .
    H H10B 0.4342 0.5224 0.4021 0.073 Uiso calc 1 . .
    H H10C 0.4907 0.4595 0.4345 0.073 Uiso calc 1 . .
    C C11 0.5865(2) 0.30029(17) 0.3731(2) 0.0235(8) Uani d 1 . .
    C C12 0.6558(2) 0.30373(18) 0.3684(2) 0.0255(8) Uani d 1 . .
    C C13 0.7216(2) 0.3298(2) 0.4312(2) 0.0331(9) Uani d 1 . .
    H H13 0.7687 0.3309 0.4294 0.040 Uiso calc 1 . .
    C C14 0.7204(3) 0.3538(2) 0.4953(3) 0.0359(10) Uani d 1 . .
    H H14 0.7659 0.3702 0.5365 0.043 Uiso calc 1 . .
    C C15 0.6510(2) 0.35352(19) 0.4982(2) 0.0315(9) Uani d 1 . .
    H H15 0.6487 0.3708 0.5409 0.038 Uiso calc 1 . .
    C C16 0.5856(2) 0.32755(18) 0.4379(2) 0.0269(8) Uani d 1 . .
    H H16 0.5387 0.3280 0.4401 0.032 Uiso calc 1 . .
    C C17 0.6690(2) 0.28524(18) 0.3027(2) 0.0249(8) Uani d 1 . .
    C C18 0.6972(2) 0.22167(18) 0.2973(2) 0.0258(8) Uani d 1 . .
    C C19 0.7185(2) 0.2073(2) 0.2411(2) 0.0316(9) Uani d 1 . .
    H H19 0.7372 0.1642 0.2380 0.038 Uiso calc 1 . .
    C C20 0.7113(3) 0.2582(2) 0.1901(3) 0.0359(10) Uani d 1 . .
    H H20 0.7253 0.2491 0.1521 0.043 Uiso calc 1 . .
    C C21 0.6841(2) 0.3218(2) 0.1940(2) 0.0335(9) Uani d 1 . .
    H H21 0.6800 0.3557 0.1594 0.040 Uiso calc 1 . .
    C C22 0.6627(2) 0.33488(19) 0.2500(2) 0.0279(8) Uani d 1 . .
    C C23 0.7143(3) 0.10637(19) 0.3367(3) 0.0392(11) Uani d 1 . .
    H H23A 0.6770 0.0932 0.2856 0.059 Uiso calc 1 . .
    H H23B 0.7086 0.0774 0.3728 0.059 Uiso calc 1 . .
    H H23C 0.7663 0.1018 0.3429 0.059 Uiso calc 1 . .
    C C24 0.6260(3) 0.4486(2) 0.2060(3) 0.0403(11) Uani d 1 . .
    H H24A 0.5901 0.4337 0.1551 0.060 Uiso calc 1 . .
    H H24B 0.6757 0.4586 0.2087 0.060 Uiso calc 1 . .
    H H24C 0.6059 0.4891 0.2181 0.060 Uiso calc 1 . .
    C C25 0.4883(2) 0.19855(17) 0.3755(2) 0.0226(8) Uani d 1 . .
    H H25 0.4913 0.2267 0.4177 0.027 Uiso calc 1 . .
    C C26 0.5590(2) 0.15215(17) 0.4139(2) 0.0257(8) Uani d 1 . .
    H H26A 0.5564 0.1164 0.3789 0.031 Uiso calc 1 . .
    H H26B 0.6066 0.1782 0.4288 0.031 Uiso calc 1 . .
    C C27 0.5592(2) 0.12113(19) 0.4837(2) 0.0310(9) Uani d 1 . .
    H H27A 0.5674 0.1570 0.5207 0.037 Uiso calc 1 . .
    H H27B 0.6022 0.0890 0.5072 0.037 Uiso calc 1 . .
    C C28 0.4830(2) 0.08444(19) 0.4640(2) 0.0325(9) Uani d 1 . .
    H H28A 0.4794 0.0439 0.4343 0.039 Uiso calc 1 . .
    H H28B 0.4835 0.0698 0.5110 0.039 Uiso calc 1 . .
    C C29 0.4117(2) 0.12857(19) 0.4191(2) 0.0309(9) Uani d 1 . .
    H H29A 0.3649 0.1012 0.4032 0.037 Uiso calc 1 . .
    H H29B 0.4105 0.1652 0.4516 0.037 Uiso calc 1 . .
    C C30 0.4126(2) 0.15879(17) 0.3496(2) 0.0248(8) Uani d 1 . .
    H H30A 0.3681 0.1890 0.3232 0.030 Uiso calc 1 . .
    H H30B 0.4092 0.1226 0.3146 0.030 Uiso calc 1 . .
    C C31 0.5014(2) 0.21346(17) 0.2328(2) 0.0235(8) Uani d 1 . .
    H H31 0.5564 0.1999 0.2545 0.028 Uiso calc 1 . .
    C C32 0.4824(2) 0.25709(17) 0.1633(2) 0.0253(8) Uani d 1 . .
    H H32A 0.5147 0.2979 0.1791 0.030 Uiso calc 1 . .
    H H32B 0.4281 0.2713 0.1407 0.030 Uiso calc 1 . .
    C C33 0.4959(3) 0.2195(2) 0.1038(2) 0.0327(9) Uani d 1 . .
    H H33A 0.4813 0.2487 0.0596 0.039 Uiso calc 1 . .
    H H33B 0.5510 0.2085 0.1248 0.039 Uiso calc 1 . .
    C C34 0.4483(3) 0.15464(19) 0.0796(2) 0.0358(10) Uani d 1 . .
    H H34A 0.3931 0.1659 0.0533 0.043 Uiso calc 1 . .
    H H34B 0.4606 0.1294 0.0444 0.043 Uiso calc 1 . .
    C C35 0.4661(3) 0.11097(19) 0.1486(2) 0.0325(9) Uani d 1 . .
    H H35A 0.5202 0.0962 0.1715 0.039 Uiso calc 1 . .
    H H35B 0.4334 0.0704 0.1322 0.039 Uiso calc 1 . .
    C C36 0.4525(2) 0.14818(17) 0.2079(2) 0.0264(8) Uani d 1 . .
    H H36A 0.4666 0.1188 0.2519 0.032 Uiso calc 1 . .
    H H36B 0.3975 0.1596 0.1868 0.032 Uiso calc 1 . .
    Ru Ru2 0.11771(2) 0.45313(2) 0.25706(2) 0.02841(11) Uani d 1 . .
    Cl Cl3 0.20723(6) 0.54512(4) 0.31822(6) 0.0308(2) Uani d 1 . .
    Cl Cl4 0.12802(6) 0.48211(5) 0.14440(6) 0.0320(2) Uani d 1 . .
    P P2 0.01492(6) 0.53415(5) 0.21645(6) 0.0281(2) Uani d 1 . .
    O O3 -0.19526(16) 0.61509(13) 0.16977(16) 0.0319(6) Uani d 1 . .
    O O4 -0.12390(17) 0.40226(15) 0.28418(18) 0.0409(7) Uani d 1 . .
    C C37 0.1490(3) 0.39587(19) 0.3650(3) 0.0339(10) Uani d 1 . .
    C C38 0.2032(2) 0.37920(18) 0.3386(2) 0.0293(9) Uani d 1 . .
    H H38 0.2564 0.3846 0.3716 0.035 Uiso calc 1 . .
    C C39 0.1800(3) 0.35547(18) 0.2664(3) 0.0356(10) Uani d 1 . .
    H H39 0.2175 0.3443 0.2515 0.043 Uiso calc 1 . .
    C C40 0.0995(3) 0.34759(19) 0.2137(3) 0.0403(11) Uani d 1 . .
    C C41 0.0448(3) 0.3627(2) 0.2383(3) 0.0414(11) Uani d 1 . .
    H H41 -0.0083 0.3568 0.2053 0.050 Uiso calc 1 . .
    C C42 0.0702(3) 0.38710(19) 0.3141(3) 0.0375(11) Uani d 1 . .
    H H42 0.0332 0.3974 0.3298 0.045 Uiso calc 1 . .
    C C43 0.1769(3) 0.4108(2) 0.4482(3) 0.0438(12) Uani d 1 . .
    H H43 0.1349 0.4347 0.4528 0.053 Uiso calc 1 . .
    C C44 0.1908(4) 0.3431(2) 0.4895(3) 0.0590(15) Uani d 1 . .
    H H44A 0.1430 0.3174 0.4684 0.088 Uiso calc 1 . .
    H H44B 0.2084 0.3512 0.5430 0.088 Uiso calc 1 . .
    H H44C 0.2300 0.3178 0.4835 0.088 Uiso calc 1 . .
    C C45 0.2497(4) 0.4544(2) 0.4859(3) 0.0578(15) Uani d 1 . .
    H H45A 0.2920 0.4317 0.4828 0.087 Uiso calc 1 . .
    H H45B 0.2633 0.4616 0.5386 0.087 Uiso calc 1 . .
    H H45C 0.2400 0.4978 0.4601 0.087 Uiso calc 1 . .
    C C46 0.0759(3) 0.3237(2) 0.1349(3) 0.0546(14) Uani d 1 . .
    H H46A 0.0201 0.3271 0.1047 0.082 Uiso calc 1 . .
    H H46B 0.0916 0.2770 0.1364 0.082 Uiso calc 1 . .
    H H46C 0.1006 0.3516 0.1126 0.082 Uiso calc 1 . .
    C C47 -0.0779(2) 0.48924(18) 0.1583(2) 0.0298(9) Uani d 1 . .
    C C48 -0.1455(2) 0.48246(18) 0.1672(2) 0.0281(8) Uani d 1 . .
    C C49 -0.2067(2) 0.44357(19) 0.1142(2) 0.0315(9) Uani d 1 . .
    H H49 -0.2513 0.4387 0.1202 0.038 Uiso calc 1 . .
    C C50 -0.2050(2) 0.41191(19) 0.0536(2) 0.0336(9) Uani d 1 . .
    H H50 -0.2474 0.3862 0.0192 0.040 Uiso calc 1 . .
    C C51 -0.1395(2) 0.4188(2) 0.0443(3) 0.0364(10) Uani d 1 . .
    H H51 -0.1372 0.3979 0.0033 0.044 Uiso calc 1 . .
    C C52 -0.0778(2) 0.45664(19) 0.0960(3) 0.0339(10) Uani d 1 . .
    H H52 -0.0337 0.4607 0.0892 0.041 Uiso calc 1 . .
    C C53 -0.1596(2) 0.50943(19) 0.2295(2) 0.0295(9) Uani d 1 . .
    C C54 -0.1899(2) 0.5741(2) 0.2270(2) 0.0300(9) Uani d 1 . .
    C C55 -0.2122(2) 0.5943(2) 0.2811(3) 0.0364(10) Uani d 1 . .
    H H55 -0.2316 0.6381 0.2801 0.044 Uiso calc 1 . .
    C C56 -0.2050(3) 0.5477(2) 0.3363(3) 0.0449(12) Uani d 1 . .
    H H56 -0.2207 0.5605 0.3721 0.054 Uiso calc 1 . .
    C C57 -0.1756(3) 0.4836(2) 0.3403(3) 0.0434(11) Uani d 1 . .
    H H57 -0.1705 0.4533 0.3787 0.052 Uiso calc 1 . .
    C C58 -0.1536(2) 0.4648(2) 0.2865(3) 0.0345(10) Uani d 1 . .
    C C59 -0.2050(3) 0.68606(19) 0.1768(3) 0.0354(10) Uani d 1 . .
    H H59A -0.1990 0.7103 0.1377 0.053 Uiso calc 1 . .
    H H59B -0.1662 0.7016 0.2262 0.053 Uiso calc 1 . .
    H H59C -0.2562 0.6944 0.1711 0.053 Uiso calc 1 . .
    C C60 -0.1214(3) 0.3521(2) 0.3364(3) 0.0505(13) Uani d 1 . .
    H H60A -0.1026 0.3099 0.3265 0.076 Uiso calc 1 . .
    H H60B -0.1730 0.3455 0.3305 0.076 Uiso calc 1 . .
    H H60C -0.0870 0.3669 0.3877 0.076 Uiso calc 1 . .
    C C61 0.0064(2) 0.59682(19) 0.1432(3) 0.0315(9) Uani d 1 . .
    H H61 -0.0010 0.5687 0.0994 0.038 Uiso calc 1 . .
    C C62 -0.0677(2) 0.6395(2) 0.1133(3) 0.0362(10) Uani d 1 . .
    H H62A -0.1119 0.6102 0.1032 0.043 Uiso calc 1 . .
    H H62B -0.0627 0.6730 0.1515 0.043 Uiso calc 1 . .
    C C63 -0.0813(3) 0.6754(2) 0.0408(3) 0.0420(11) Uani d 1 . .
    H H63A -0.1278 0.7036 0.0226 0.050 Uiso calc 1 . .
    H H63B -0.0900 0.6417 0.0017 0.050 Uiso calc 1 . .
    C C64 -0.0122(3) 0.7195(2) 0.0542(3) 0.0448(11) Uani d 1 . .
    H H64A -0.0213 0.7404 0.0063 0.054 Uiso calc 1 . .
    H H64B -0.0066 0.7559 0.0898 0.054 Uiso calc 1 . .
    C C65 0.0622(3) 0.6782(2) 0.0862(3) 0.0376(10) Uani d 1 . .
    H H65A 0.1058 0.7082 0.0966 0.045 Uiso calc 1 . .
    H H65B 0.0585 0.6448 0.0484 0.045 Uiso calc 1 . .
    C C66 0.0772(2) 0.64132(19) 0.1594(3) 0.0343(10) Uani d 1 . .
    H H66A 0.0856 0.6744 0.1991 0.041 Uiso calc 1 . .
    H H66B 0.1236 0.6131 0.1771 0.041 Uiso calc 1 . .
    C C67 0.0060(2) 0.58350(19) 0.2913(2) 0.0314(9) Uani d 1 . .
    H H67 -0.0488 0.5978 0.2701 0.038 Uiso calc 1 . .
    C C68 0.0244(3) 0.5391(2) 0.3605(3) 0.0365(10) Uani d 1 . .
    H H68A 0.0785 0.5242 0.3830 0.044 Uiso calc 1 . .
    H H68B -0.0086 0.4988 0.3444 0.044 Uiso calc 1 . .
    C C69 0.0115(3) 0.5774(2) 0.4203(3) 0.0453(11) Uani d 1 . .
    H H69A -0.0433 0.5896 0.3993 0.054 Uiso calc 1 . .
    H H69B 0.0252 0.5481 0.4644 0.054 Uiso calc 1 . .
    C C70 0.0610(3) 0.6411(3) 0.4448(3) 0.0511(13) Uani d 1 . .
    H H70A 0.0497 0.6667 0.4803 0.061 Uiso calc 1 . .
    H H70B 0.1159 0.6284 0.4709 0.061 Uiso calc 1 . .
    C C71 0.0452(3) 0.6850(2) 0.3772(3) 0.0515(13) Uani d 1 . .
    H H71A 0.0801 0.7241 0.3944 0.062 Uiso calc 1 . .
    H H71B -0.0080 0.7020 0.3552 0.062 Uiso calc 1 . .
    C C72 0.0558(3) 0.6480(2) 0.3162(3) 0.0380(10) Uani d 1 . .
    H H72A 0.1105 0.6359 0.3357 0.046 Uiso calc 1 . .
    H H72B 0.0410 0.6778 0.2724 0.046 Uiso calc 1 . .
loop_
    _atom_site_aniso_label
    _atom_site_aniso_U_11
    _atom_site_aniso_U_22
    _atom_site_aniso_U_33
    _atom_site_aniso_U_12
    _atom_site_aniso_U_13
    _atom_site_aniso_U_23
    Ru1 0.0215(2) 0.01744(15) 0.02680(18) 0.00103(10) 0.01469(15) 0.00164(10)
    Cl1 0.0269(5) 0.0244(4) 0.0302(5) 0.0029(3) 0.0192(4) 0.0034(3)
    Cl2 0.0258(5) 0.0221(4) 0.0314(5) -0.0006(3) 0.0137(4) 0.0002(3)
    P1 0.0193(5) 0.0175(4) 0.0245(5) 0.0013(3) 0.0122(4) 0.0013(3)
    O1 0.0334(17) 0.0230(13) 0.0375(16) 0.0036(11) 0.0216(14) 0.0033(11)
    O2 0.0303(17) 0.0280(14) 0.0454(18) 0.0040(12) 0.0220(15) 0.0080(12)
    C1 0.031(2) 0.0181(16) 0.0247(19) 0.0002(15) 0.0151(18) 0.0124(14)
    C2 0.026(2) 0.0175(16) 0.039(2) 0.0127(15) 0.0153(19) 0.0206(15)
    C3 0.041(3) 0.0167(17) 0.055(3) 0.0120(16) 0.036(3) 0.0093(16)
    C4 0.058(3) 0.0095(16) 0.036(2) -0.0049(16) 0.029(2) -0.0083(14)
    C5 0.027(2) 0.0149(16) 0.033(2) -0.0127(15) 0.0110(19) -0.0028(14)
    C6 0.029(2) 0.0179(16) 0.041(2) -0.0032(15) 0.026(2) 0.0066(15)
    C7 0.045(3) 0.030(2) 0.029(2) 0.0005(18) 0.020(2) 0.0018(16)
    C8 0.057(3) 0.029(2) 0.036(2) 0.0077(19) 0.031(2) 0.0073(17)
    C9 0.084(5) 0.106(5) 0.023(3) -0.053(4) 0.014(3) -0.001(3)
    C10 0.086(4) 0.031(2) 0.045(3) -0.015(2) 0.043(3) -0.0092(19)
    C11 0.023(2) 0.0212(17) 0.028(2) -0.0001(14) 0.0136(18) -0.0002(14)
    C12 0.024(2) 0.0229(18) 0.033(2) 0.0020(15) 0.0155(19) 0.0021(15)
    C13 0.019(2) 0.042(2) 0.038(2) -0.0065(17) 0.013(2) -0.0056(18)
    C14 0.026(3) 0.042(2) 0.033(2) -0.0061(18) 0.009(2) -0.0090(18)
    C15 0.033(3) 0.032(2) 0.031(2) -0.0037(17) 0.015(2) -0.0080(16)
    C16 0.022(2) 0.0285(19) 0.032(2) 0.0003(16) 0.0147(19) -0.0007(16)
    C17 0.024(2) 0.0261(18) 0.029(2) -0.0012(15) 0.0156(18) 0.0018(15)
    C18 0.020(2) 0.0291(19) 0.031(2) -0.0022(15) 0.0135(18) 0.0022(15)
    C19 0.025(2) 0.035(2) 0.040(2) 0.0033(17) 0.020(2) 0.0004(17)
    C20 0.033(3) 0.046(2) 0.037(2) -0.0030(19) 0.024(2) -0.0013(19)
    C21 0.033(3) 0.039(2) 0.035(2) -0.0063(18) 0.021(2) 0.0060(18)
    C22 0.020(2) 0.0284(19) 0.034(2) -0.0024(16) 0.0126(19) 0.0013(16)
    C23 0.047(3) 0.027(2) 0.054(3) 0.0074(19) 0.032(3) 0.0035(19)
    C24 0.037(3) 0.031(2) 0.058(3) -0.0012(18) 0.026(3) 0.0140(19)
    C25 0.023(2) 0.0211(17) 0.028(2) 0.0020(14) 0.0153(18) 0.0023(14)
    C26 0.024(2) 0.0211(17) 0.033(2) 0.0013(15) 0.0141(19) 0.0007(14)
    C27 0.034(3) 0.0260(19) 0.035(2) 0.0056(17) 0.018(2) 0.0036(16)
    C28 0.040(3) 0.0262(19) 0.035(2) 0.0031(17) 0.021(2) 0.0091(16)
    C29 0.035(3) 0.0265(19) 0.039(2) -0.0015(17) 0.025(2) 0.0033(16)
    C30 0.026(2) 0.0222(17) 0.029(2) 0.0007(15) 0.0156(18) 0.0022(14)
    C31 0.022(2) 0.0205(17) 0.030(2) 0.0032(14) 0.0147(18) -0.0001(14)
    C32 0.030(2) 0.0198(17) 0.031(2) 0.0030(15) 0.0182(19) 0.0006(14)
    C33 0.044(3) 0.032(2) 0.028(2) 0.0043(18) 0.023(2) 0.0001(16)
    C34 0.046(3) 0.032(2) 0.028(2) 0.0030(18) 0.016(2) -0.0031(16)
    C35 0.043(3) 0.0243(19) 0.030(2) 0.0005(17) 0.017(2) -0.0013(15)
    C36 0.028(2) 0.0201(17) 0.031(2) 0.0002(15) 0.0135(19) 0.0012(14)
    Ru2 0.0228(2) 0.02222(17) 0.0449(2) -0.00017(11) 0.01981(17) -0.00099(12)
    Cl3 0.0262(6) 0.0247(4) 0.0429(6) -0.0014(4) 0.0175(5) -0.0024(4)
    Cl4 0.0266(6) 0.0308(5) 0.0447(6) 0.0016(4) 0.0219(5) -0.0013(4)
    P2 0.0206(6) 0.0250(5) 0.0415(6) -0.0002(4) 0.0170(5) -0.0031(4)
    O3 0.0325(17) 0.0276(14) 0.0412(17) 0.0050(12) 0.0221(15) -0.0003(12)
    O4 0.0315(18) 0.0410(17) 0.0512(19) 0.0036(13) 0.0204(16) 0.0143(14)
    C37 0.039(3) 0.0228(19) 0.045(3) 0.0032(17) 0.024(2) 0.0075(17)
    C38 0.023(2) 0.0211(18) 0.043(2) 0.0086(15) 0.015(2) 0.0097(16)
    C39 0.037(3) 0.0180(18) 0.061(3) 0.0073(16) 0.031(3) 0.0024(18)
    C40 0.051(3) 0.0177(19) 0.056(3) -0.0084(18) 0.028(3) -0.0107(18)
    C41 0.032(3) 0.0228(19) 0.069(3) -0.0147(18) 0.024(3) -0.002(2)
    C42 0.036(3) 0.0231(19) 0.069(3) 0.0000(17) 0.037(3) 0.0077(19)
    C43 0.055(3) 0.031(2) 0.058(3) 0.007(2) 0.037(3) 0.004(2)
    C44 0.086(5) 0.039(3) 0.062(4) -0.004(3) 0.043(3) 0.009(2)
    C45 0.088(5) 0.044(3) 0.043(3) -0.015(3) 0.033(3) 0.000(2)
    C46 0.067(4) 0.035(2) 0.060(3) -0.013(2) 0.029(3) -0.004(2)
    C47 0.024(2) 0.0261(19) 0.043(2) -0.0002(16) 0.019(2) -0.0018(17)
    C48 0.023(2) 0.0249(18) 0.038(2) 0.0020(15) 0.0152(19) 0.0018(16)
    C49 0.022(2) 0.035(2) 0.041(2) -0.0005(17) 0.018(2) 0.0035(17)
    C50 0.024(2) 0.031(2) 0.041(2) -0.0032(17) 0.012(2) -0.0031(17)
    C51 0.030(3) 0.035(2) 0.045(3) 0.0006(18) 0.018(2) -0.0094(19)
    C52 0.023(2) 0.033(2) 0.051(3) 0.0003(17) 0.022(2) -0.0068(18)
    C53 0.020(2) 0.034(2) 0.036(2) -0.0034(16) 0.0142(19) 0.0003(17)
    C54 0.022(2) 0.038(2) 0.033(2) -0.0036(17) 0.0148(19) -0.0007(17)
    C55 0.026(2) 0.045(2) 0.043(3) -0.0018(18) 0.020(2) -0.011(2)
    C56 0.042(3) 0.062(3) 0.040(3) -0.004(2) 0.027(3) -0.006(2)
    C57 0.038(3) 0.056(3) 0.041(3) -0.009(2) 0.023(2) 0.000(2)
    C58 0.020(2) 0.041(2) 0.044(3) -0.0018(17) 0.016(2) 0.0069(19)
    C59 0.031(3) 0.0247(19) 0.054(3) 0.0037(17) 0.023(2) -0.0037(18)
    C60 0.041(3) 0.048(3) 0.055(3) 0.001(2) 0.017(3) 0.022(2)
    C61 0.023(2) 0.028(2) 0.047(3) -0.0004(16) 0.020(2) -0.0025(17)
    C62 0.025(2) 0.031(2) 0.055(3) 0.0028(17) 0.021(2) 0.0000(19)
    C63 0.030(3) 0.032(2) 0.060(3) 0.0019(18) 0.018(2) 0.005(2)
    C64 0.039(3) 0.033(2) 0.061(3) -0.001(2) 0.022(3) 0.007(2)
    C65 0.031(3) 0.031(2) 0.054(3) -0.0008(18) 0.023(2) 0.0019(19)
    C66 0.026(2) 0.029(2) 0.052(3) 0.0005(17) 0.022(2) -0.0025(18)
    C67 0.023(2) 0.030(2) 0.043(2) -0.0002(16) 0.018(2) -0.0059(17)
    C68 0.025(2) 0.042(2) 0.041(3) 0.0032(18) 0.014(2) -0.0039(19)
    C69 0.034(3) 0.060(3) 0.046(3) 0.002(2) 0.022(2) -0.010(2)
    C70 0.034(3) 0.070(3) 0.054(3) -0.006(2) 0.024(3) -0.027(3)
    C71 0.045(3) 0.046(3) 0.073(4) -0.007(2) 0.036(3) -0.027(3)
    C72 0.028(3) 0.035(2) 0.051(3) -0.0016(18) 0.018(2) -0.0119(19)
_geom_special_details
;
 All esds (except the esd in the dihedral angle between two l.s. planes)
 are estimated using the full covariance matrix.  The cell esds are taken
 into account individually in the estimation of esds in distances, angles
 and torsion angles; correlations between esds in cell parameters are only
 used when they are defined by crystal symmetry.  An approximate (isotropic)
 treatment of cell esds is used for estimating esds involving l.s. planes.
;
loop_
    _geom_bond_atom_site_label_1
    _geom_bond_atom_site_label_2
    _geom_bond_site_symmetry_2
    _geom_bond_distance
    _geom_bond_publ_flag
    Ru1 C6 . 2.205(3) ?
    Ru1 C5 . 2.227(3) ?
    Ru1 C4 . 2.247(3) ?
    Ru1 C2 . 2.258(3) ?
    Ru1 C1 . 2.266(3) ?
    Ru1 C3 . 2.270(3) ?
    Ru1 P1 . 2.4206(10) ?
    Ru1 Cl1 . 2.4441(10) ?
    Ru1 Cl2 . 2.4445(11) ?
    P1 C11 . 1.884(4) ?
    P1 C31 . 1.886(4) ?
    P1 C25 . 1.893(4) ?
    O1 C18 . 1.379(4) ?
    O1 C23 . 1.446(4) ?
    O2 C22 . 1.387(5) ?
    O2 C24 . 1.443(5) ?
    C1 C6 . 1.419(6) ?
    C1 C2 . 1.443(5) ?
    C1 C7 . 1.528(5) ?
    C2 C3 . 1.405(6) ?
    C2 H2 . 0.9500 ?
    C3 C4 . 1.435(7) ?
    C3 H3 . 0.9500 ?
    C4 C5 . 1.435(6) ?
    C4 C10 . 1.513(6) ?
    C5 C6 . 1.440(5) ?
    C5 H5 . 0.9500 ?
    C6 H6 . 0.9500 ?
    C7 C9 . 1.509(7) ?
    C7 C8 . 1.535(5) ?
    C7 H7 . 1.0000 ?
    C8 H8A . 0.9800 ?
    C8 H8B . 0.9800 ?
    C8 H8C . 0.9800 ?
    C9 H9A . 0.9800 ?
    C9 H9B . 0.9800 ?
    C9 H9C . 0.9800 ?
    C10 H10A . 0.9800 ?
    C10 H10B . 0.9800 ?
    C10 H10C . 0.9800 ?
    C11 C12 . 1.419(5) ?
    C11 C16 . 1.428(5) ?
    C12 C13 . 1.420(6) ?
    C12 C17 . 1.516(5) ?
    C13 C14 . 1.394(6) ?
    C13 H13 . 0.9500 ?
    C14 C15 . 1.400(6) ?
    C14 H14 . 0.9500 ?
    C15 C16 . 1.393(6) ?
    C15 H15 . 0.9500 ?
    C16 H16 . 0.9500 ?
    C17 C18 . 1.411(5) ?
    C17 C22 . 1.417(5) ?
    C18 C19 . 1.414(5) ?
    C19 C20 . 1.407(6) ?
    C19 H19 . 0.9500 ?
    C20 C21 . 1.394(6) ?
    C20 H20 . 0.9500 ?
    C21 C22 . 1.408(5) ?
    C21 H21 . 0.9500 ?
    C23 H23A . 0.9800 ?
    C23 H23B . 0.9800 ?
    C23 H23C . 0.9800 ?
    C24 H24A . 0.9800 ?
    C24 H24B . 0.9800 ?
    C24 H24C . 0.9800 ?
    C25 C26 . 1.546(5) ?
    C25 C30 . 1.552(5) ?
    C25 H25 . 1.0000 ?
    C26 C27 . 1.540(5) ?
    C26 H26A . 0.9900 ?
    C26 H26B . 0.9900 ?
    C27 C28 . 1.549(6) ?
    C27 H27A . 0.9900 ?
    C27 H27B . 0.9900 ?
    C28 C29 . 1.542(6) ?
    C28 H28A . 0.9900 ?
    C28 H28B . 0.9900 ?
    C29 C30 . 1.537(5) ?
    C29 H29A . 0.9900 ?
    C29 H29B . 0.9900 ?
    C30 H30A . 0.9900 ?
    C30 H30B . 0.9900 ?
    C31 C32 . 1.541(5) ?
    C31 C36 . 1.558(5) ?
    C31 H31 . 1.0000 ?
    C32 C33 . 1.544(5) ?
    C32 H32A . 0.9900 ?
    C32 H32B . 0.9900 ?
    C33 C34 . 1.538(6) ?
    C33 H33A . 0.9900 ?
    C33 H33B . 0.9900 ?
    C34 C35 . 1.538(6) ?
    C34 H34A . 0.9900 ?
    C34 H34B . 0.9900 ?
    C35 C36 . 1.539(5) ?
    C35 H35A . 0.9900 ?
    C35 H35B . 0.9900 ?
    C36 H36A . 0.9900 ?
    C36 H36B . 0.9900 ?
    Ru2 C41 . 2.228(4) ?
    Ru2 C42 . 2.230(4) ?
    Ru2 C40 . 2.244(4) ?
    Ru2 C38 . 2.263(4) ?
    Ru2 C39 . 2.265(4) ?
    Ru2 C37 . 2.276(4) ?
    Ru2 P2 . 2.4181(11) ?
    Ru2 Cl3 . 2.4426(11) ?
    Ru2 Cl4 . 2.4508(11) ?
    P2 C47 . 1.877(4) ?
    P2 C67 . 1.883(4) ?
    P2 C61 . 1.884(4) ?
    O3 C54 . 1.380(5) ?
    O3 C59 . 1.445(4) ?
    O4 C58 . 1.390(5) ?
    O4 C60 . 1.438(5) ?
    C37 C42 . 1.416(7) ?
    C37 C38 . 1.445(6) ?
    C37 C43 . 1.532(7) ?
    C38 C39 . 1.391(6) ?
    C38 H38 . 0.9500 ?
    C39 C40 . 1.448(7) ?
    C39 H39 . 0.9500 ?
    C40 C41 . 1.420(6) ?
    C40 C46 . 1.510(7) ?
    C41 C42 . 1.453(7) ?
    C41 H41 . 0.9500 ?
    C42 H42 . 0.9500 ?
    C43 C45 . 1.541(7) ?
    C43 C44 . 1.544(6) ?
    C43 H43 . 1.0000 ?
    C44 H44A . 0.9800 ?
    C44 H44B . 0.9800 ?
    C44 H44C . 0.9800 ?
    C45 H45A . 0.9800 ?
    C45 H45B . 0.9800 ?
    C45 H45C . 0.9800 ?
    C46 H46A . 0.9800 ?
    C46 H46B . 0.9800 ?
    C46 H46C . 0.9800 ?
    C47 C52 . 1.418(6) ?
    C47 C48 . 1.437(5) ?
    C48 C49 . 1.411(6) ?
    C48 C53 . 1.513(6) ?
    C49 C50 . 1.394(6) ?
    C49 H49 . 0.9500 ?
    C50 C51 . 1.400(6) ?
    C50 H50 . 0.9500 ?
    C51 C52 . 1.397(6) ?
    C51 H51 . 0.9500 ?
    C52 H52 . 0.9500 ?
    C53 C54 . 1.414(6) ?
    C53 C58 . 1.416(6) ?
    C54 C55 . 1.417(5) ?
    C55 C56 . 1.407(6) ?
    C55 H55 . 0.9500 ?
    C56 C57 . 1.392(7) ?
    C56 H56 . 0.9500 ?
    C57 C58 . 1.401(6) ?
    C57 H57 . 0.9500 ?
    C59 H59A . 0.9800 ?
    C59 H59B . 0.9800 ?
    C59 H59C . 0.9800 ?
    C60 H60A . 0.9800 ?
    C60 H60B . 0.9800 ?
    C60 H60C . 0.9800 ?
    C61 C62 . 1.550(6) ?
    C61 C66 . 1.558(5) ?
    C61 H61 . 1.0000 ?
    C62 C63 . 1.537(6) ?
    C62 H62A . 0.9900 ?
    C62 H62B . 0.9900 ?
    C63 C64 . 1.540(6) ?
    C63 H63A . 0.9900 ?
    C63 H63B . 0.9900 ?
    C64 C65 . 1.538(6) ?
    C64 H64A . 0.9900 ?
    C64 H64B . 0.9900 ?
    C65 C66 . 1.551(6) ?
    C65 H65A . 0.9900 ?
    C65 H65B . 0.9900 ?
    C66 H66A . 0.9900 ?
    C66 H66B . 0.9900 ?
    C67 C68 . 1.546(6) ?
    C67 C72 . 1.553(6) ?
    C67 H67 . 1.0000 ?
    C68 C69 . 1.551(6) ?
    C68 H68A . 0.9900 ?
    C68 H68B . 0.9900 ?
    C69 C70 . 1.537(7) ?
    C69 H69A . 0.9900 ?
    C69 H69B . 0.9900 ?
    C70 C71 . 1.527(8) ?
    C70 H70A . 0.9900 ?
    C70 H70B . 0.9900 ?
    C71 C72 . 1.535(6) ?
    C71 H71A . 0.9900 ?
    C71 H71B . 0.9900 ?
    C72 H72A . 0.9900 ?
    C72 H72B . 0.9900 ?
loop_
    _geom_angle_atom_site_label_1
    _geom_angle_atom_site_label_2
    _geom_angle_atom_site_label_3
    _geom_angle_site_symmetry_1
    _geom_angle_site_symmetry_3
    _geom_angle
    _geom_angle_publ_flag
    C6 Ru1 C5 . . 37.92(14) ?
    C6 Ru1 C4 . . 67.73(14) ?
    C5 Ru1 C4 . . 37.40(15) ?
    C6 Ru1 C2 . . 66.40(14) ?
    C5 Ru1 C2 . . 78.81(15) ?
    C4 Ru1 C2 . . 66.52(16) ?
    C6 Ru1 C1 . . 36.97(15) ?
    C5 Ru1 C1 . . 67.67(14) ?
    C4 Ru1 C1 . . 79.89(14) ?
    C2 Ru1 C1 . . 37.20(13) ?
    C6 Ru1 C3 . . 78.43(14) ?
    C5 Ru1 C3 . . 66.58(15) ?
    C4 Ru1 C3 . . 37.03(17) ?
    C2 Ru1 C3 . . 36.15(15) ?
    C1 Ru1 C3 . . 66.44(14) ?
    C6 Ru1 P1 . . 93.14(10) ?
    C5 Ru1 P1 . . 96.05(11) ?
    C4 Ru1 P1 . . 123.63(13) ?
    C2 Ru1 P1 . . 152.93(10) ?
    C1 Ru1 P1 . . 116.23(10) ?
    C3 Ru1 P1 . . 160.65(13) ?
    C6 Ru1 Cl1 . . 147.88(11) ?
    C5 Ru1 Cl1 . . 110.06(10) ?
    C4 Ru1 Cl1 . . 85.41(10) ?
    C2 Ru1 Cl1 . . 119.60(10) ?
    C1 Ru1 Cl1 . . 156.45(10) ?
    C3 Ru1 Cl1 . . 90.82(10) ?
    P1 Ru1 Cl1 . . 87.23(4) ?
    C6 Ru1 Cl2 . . 124.08(11) ?
    C5 Ru1 Cl2 . . 161.65(10) ?
    C4 Ru1 Cl2 . . 147.67(13) ?
    C2 Ru1 Cl2 . . 89.81(11) ?
    C1 Ru1 Cl2 . . 94.58(10) ?
    C3 Ru1 Cl2 . . 111.66(12) ?
    P1 Ru1 Cl2 . . 87.53(4) ?
    Cl1 Ru1 Cl2 . . 88.04(4) ?
    C11 P1 C31 . . 108.60(17) ?
    C11 P1 C25 . . 96.86(17) ?
    C31 P1 C25 . . 106.60(16) ?
    C11 P1 Ru1 . . 108.18(11) ?
    C31 P1 Ru1 . . 119.13(13) ?
    C25 P1 Ru1 . . 115.06(11) ?
    C18 O1 C23 . . 116.7(3) ?
    C22 O2 C24 . . 117.6(3) ?
    C6 C1 C2 . . 117.3(3) ?
    C6 C1 C7 . . 120.0(3) ?
    C2 C1 C7 . . 122.2(4) ?
    C6 C1 Ru1 . . 69.20(19) ?
    C2 C1 Ru1 . . 71.12(18) ?
    C7 C1 Ru1 . . 137.1(2) ?
    C3 C2 C1 . . 121.5(4) ?
    C3 C2 Ru1 . . 72.4(2) ?
    C1 C2 Ru1 . . 71.69(19) ?
    C3 C2 H2 . . 119.2 ?
    C1 C2 H2 . . 119.2 ?
    Ru1 C2 H2 . . 129.1 ?
    C2 C3 C4 . . 120.9(4) ?
    C2 C3 Ru1 . . 71.5(2) ?
    C4 C3 Ru1 . . 70.62(19) ?
    C2 C3 H3 . . 119.5 ?
    C4 C3 H3 . . 119.5 ?
    Ru1 C3 H3 . . 131.3 ?
    C3 C4 C5 . . 118.7(4) ?
    C3 C4 C10 . . 120.8(4) ?
    C5 C4 C10 . . 120.5(4) ?
    C3 C4 Ru1 . . 72.3(2) ?
    C5 C4 Ru1 . . 70.53(19) ?
    C10 C4 Ru1 . . 129.9(3) ?
    C4 C5 C6 . . 119.3(4) ?
    C4 C5 Ru1 . . 72.1(2) ?
    C6 C5 Ru1 . . 70.21(19) ?
    C4 C5 H5 . . 120.3 ?
    C6 C5 H5 . . 120.3 ?
    Ru1 C5 H5 . . 129.8 ?
    C1 C6 C5 . . 122.1(3) ?
    C1 C6 Ru1 . . 73.83(19) ?
    C5 C6 Ru1 . . 71.87(19) ?
    C1 C6 H6 . . 119.0 ?
    C5 C6 H6 . . 119.0 ?
    Ru1 C6 H6 . . 127.5 ?
    C9 C7 C1 . . 116.4(4) ?
    C9 C7 C8 . . 110.5(4) ?
    C1 C7 C8 . . 106.9(3) ?
    C9 C7 H7 . . 107.6 ?
    C1 C7 H7 . . 107.6 ?
    C8 C7 H7 . . 107.6 ?
    C7 C8 H8A . . 109.5 ?
    C7 C8 H8B . . 109.5 ?
    H8A C8 H8B . . 109.5 ?
    C7 C8 H8C . . 109.5 ?
    H8A C8 H8C . . 109.5 ?
    H8B C8 H8C . . 109.5 ?
    C7 C9 H9A . . 109.5 ?
    C7 C9 H9B . . 109.5 ?
    H9A C9 H9B . . 109.5 ?
    C7 C9 H9C . . 109.5 ?
    H9A C9 H9C . . 109.5 ?
    H9B C9 H9C . . 109.5 ?
    C4 C10 H10A . . 109.5 ?
    C4 C10 H10B . . 109.5 ?
    H10A C10 H10B . . 109.5 ?
    C4 C10 H10C . . 109.5 ?
    H10A C10 H10C . . 109.5 ?
    H10B C10 H10C . . 109.5 ?
    C12 C11 C16 . . 118.3(3) ?
    C12 C11 P1 . . 130.7(3) ?
    C16 C11 P1 . . 110.9(3) ?
    C11 C12 C13 . . 117.7(3) ?
    C11 C12 C17 . . 128.2(4) ?
    C13 C12 C17 . . 114.1(3) ?
    C14 C13 C12 . . 123.1(4) ?
    C14 C13 H13 . . 118.5 ?
    C12 C13 H13 . . 118.5 ?
    C13 C14 C15 . . 119.0(4) ?
    C13 C14 H14 . . 120.5 ?
    C15 C14 H14 . . 120.5 ?
    C16 C15 C14 . . 119.3(4) ?
    C16 C15 H15 . . 120.4 ?
    C14 C15 H15 . . 120.4 ?
    C15 C16 C11 . . 122.4(4) ?
    C15 C16 H16 . . 118.8 ?
    C11 C16 H16 . . 118.8 ?
    C18 C17 C22 . . 117.8(3) ?
    C18 C17 C12 . . 121.7(3) ?
    C22 C17 C12 . . 119.9(3) ?
    O1 C18 C17 . . 115.1(3) ?
    O1 C18 C19 . . 123.3(3) ?
    C17 C18 C19 . . 121.6(3) ?
    C20 C19 C18 . . 118.5(4) ?
    C20 C19 H19 . . 120.8 ?
    C18 C19 H19 . . 120.8 ?
    C21 C20 C19 . . 121.5(4) ?
    C21 C20 H20 . . 119.2 ?
    C19 C20 H20 . . 119.2 ?
    C20 C21 C22 . . 119.1(4) ?
    C20 C21 H21 . . 120.5 ?
    C22 C21 H21 . . 120.5 ?
    O2 C22 C21 . . 123.6(3) ?
    O2 C22 C17 . . 115.0(3) ?
    C21 C22 C17 . . 121.5(4) ?
    O1 C23 H23A . . 109.5 ?
    O1 C23 H23B . . 109.5 ?
    H23A C23 H23B . . 109.5 ?
    O1 C23 H23C . . 109.5 ?
    H23A C23 H23C . . 109.5 ?
    H23B C23 H23C . . 109.5 ?
    O2 C24 H24A . . 109.5 ?
    O2 C24 H24B . . 109.5 ?
    H24A C24 H24B . . 109.5 ?
    O2 C24 H24C . . 109.5 ?
    H24A C24 H24C . . 109.5 ?
    H24B C24 H24C . . 109.5 ?
    C26 C25 C30 . . 111.3(3) ?
    C26 C25 P1 . . 116.1(2) ?
    C30 C25 P1 . . 116.8(3) ?
    C26 C25 H25 . . 103.5 ?
    C30 C25 H25 . . 103.5 ?
    P1 C25 H25 . . 103.5 ?
    C27 C26 C25 . . 108.2(3) ?
    C27 C26 H26A . . 110.1 ?
    C25 C26 H26A . . 110.1 ?
    C27 C26 H26B . . 110.1 ?
    C25 C26 H26B . . 110.1 ?
    H26A C26 H26B . . 108.4 ?
    C26 C27 C28 . . 111.9(3) ?
    C26 C27 H27A . . 109.2 ?
    C28 C27 H27A . . 109.2 ?
    C26 C27 H27B . . 109.2 ?
    C28 C27 H27B . . 109.2 ?
    H27A C27 H27B . . 107.9 ?
    C29 C28 C27 . . 113.0(3) ?
    C29 C28 H28A . . 109.0 ?
    C27 C28 H28A . . 109.0 ?
    C29 C28 H28B . . 109.0 ?
    C27 C28 H28B . . 109.0 ?
    H28A C28 H28B . . 107.8 ?
    C30 C29 C28 . . 111.1(3) ?
    C30 C29 H29A . . 109.4 ?
    C28 C29 H29A . . 109.4 ?
    C30 C29 H29B . . 109.4 ?
    C28 C29 H29B . . 109.4 ?
    H29A C29 H29B . . 108.0 ?
    C29 C30 C25 . . 108.5(3) ?
    C29 C30 H30A . . 110.0 ?
    C25 C30 H30A . . 110.0 ?
    C29 C30 H30B . . 110.0 ?
    C25 C30 H30B . . 110.0 ?
    H30A C30 H30B . . 108.4 ?
    C32 C31 C36 . . 109.3(3) ?
    C32 C31 P1 . . 111.4(2) ?
    C36 C31 P1 . . 113.8(2) ?
    C32 C31 H31 . . 107.3 ?
    C36 C31 H31 . . 107.3 ?
    P1 C31 H31 . . 107.3 ?
    C31 C32 C33 . . 112.3(3) ?
    C31 C32 H32A . . 109.1 ?
    C33 C32 H32A . . 109.1 ?
    C31 C32 H32B . . 109.1 ?
    C33 C32 H32B . . 109.1 ?
    H32A C32 H32B . . 107.9 ?
    C34 C33 C32 . . 110.6(3) ?
    C34 C33 H33A . . 109.5 ?
    C32 C33 H33A . . 109.5 ?
    C34 C33 H33B . . 109.5 ?
    C32 C33 H33B . . 109.5 ?
    H33A C33 H33B . . 108.1 ?
    C35 C34 C33 . . 110.1(3) ?
    C35 C34 H34A . . 109.6 ?
    C33 C34 H34A . . 109.6 ?
    C35 C34 H34B . . 109.6 ?
    C33 C34 H34B . . 109.6 ?
    H34A C34 H34B . . 108.1 ?
    C34 C35 C36 . . 112.6(3) ?
    C34 C35 H35A . . 109.1 ?
    C36 C35 H35A . . 109.1 ?
    C34 C35 H35B . . 109.1 ?
    C36 C35 H35B . . 109.1 ?
    H35A C35 H35B . . 107.8 ?
    C35 C36 C31 . . 110.1(3) ?
    C35 C36 H36A . . 109.6 ?
    C31 C36 H36A . . 109.6 ?
    C35 C36 H36B . . 109.6 ?
    C31 C36 H36B . . 109.6 ?
    H36A C36 H36B . . 108.1 ?
    C41 Ru2 C42 . . 38.05(18) ?
    C41 Ru2 C40 . . 37.03(17) ?
    C42 Ru2 C40 . . 67.57(16) ?
    C41 Ru2 C38 . . 78.30(17) ?
    C42 Ru2 C38 . . 65.82(15) ?
    C40 Ru2 C38 . . 66.44(17) ?
    C41 Ru2 C39 . . 66.45(17) ?
    C42 Ru2 C39 . . 78.11(15) ?
    C40 Ru2 C39 . . 37.45(18) ?
    C38 Ru2 C39 . . 35.77(16) ?
    C41 Ru2 C37 . . 67.52(18) ?
    C42 Ru2 C37 . . 36.61(17) ?
    C40 Ru2 C37 . . 79.91(17) ?
    C38 Ru2 C37 . . 37.12(14) ?
    C39 Ru2 C37 . . 66.26(15) ?
    C41 Ru2 P2 . . 96.33(13) ?
    C42 Ru2 P2 . . 94.49(11) ?
    C40 Ru2 P2 . . 122.70(14) ?
    C38 Ru2 P2 . . 154.49(11) ?
    C39 Ru2 P2 . . 160.14(12) ?
    C37 Ru2 P2 . . 117.74(11) ?
    C41 Ru2 Cl3 . . 162.00(14) ?
    C42 Ru2 Cl3 . . 124.32(13) ?
    C40 Ru2 Cl3 . . 147.92(13) ?
    C38 Ru2 Cl3 . . 90.39(11) ?
    C39 Ru2 Cl3 . . 111.60(12) ?
    C37 Ru2 Cl3 . . 95.02(12) ?
    P2 Ru2 Cl3 . . 87.86(4) ?
    C41 Ru2 Cl4 . . 111.36(14) ?
    C42 Ru2 Cl4 . . 149.39(13) ?
    C40 Ru2 Cl4 . . 85.79(13) ?
    C38 Ru2 Cl4 . . 118.01(10) ?
    C39 Ru2 Cl4 . . 89.98(12) ?
    C37 Ru2 Cl4 . . 154.97(11) ?
    P2 Ru2 Cl4 . . 87.28(4) ?
    Cl3 Ru2 Cl4 . . 86.26(4) ?
    C47 P2 C67 . . 108.53(18) ?
    C47 P2 C61 . . 97.24(19) ?
    C67 P2 C61 . . 106.12(18) ?
    C47 P2 Ru2 . . 108.16(12) ?
    C67 P2 Ru2 . . 117.37(14) ?
    C61 P2 Ru2 . . 117.35(12) ?
    C54 O3 C59 . . 117.3(3) ?
    C58 O4 C60 . . 117.9(4) ?
    C42 C37 C38 . . 117.2(4) ?
    C42 C37 C43 . . 121.7(4) ?
    C38 C37 C43 . . 120.3(4) ?
    C42 C37 Ru2 . . 69.9(2) ?
    C38 C37 Ru2 . . 71.0(2) ?
    C43 C37 Ru2 . . 138.6(3) ?
    C39 C38 C37 . . 122.1(4) ?
    C39 C38 Ru2 . . 72.2(2) ?
    C37 C38 Ru2 . . 71.9(2) ?
    C39 C38 H38 . . 118.9 ?
    C37 C38 H38 . . 118.9 ?
    Ru2 C38 H38 . . 129.6 ?
    C38 C39 C40 . . 120.9(4) ?
    C38 C39 Ru2 . . 72.0(2) ?
    C40 C39 Ru2 . . 70.5(2) ?
    C38 C39 H39 . . 119.6 ?
    C40 C39 H39 . . 119.6 ?
    Ru2 C39 H39 . . 130.6 ?
    C41 C40 C39 . . 118.3(4) ?
    C41 C40 C46 . . 122.0(5) ?
    C39 C40 C46 . . 119.7(4) ?
    C41 C40 Ru2 . . 70.9(2) ?
    C39 C40 Ru2 . . 72.1(2) ?
    C46 C40 Ru2 . . 128.4(3) ?
    C40 C41 C42 . . 120.0(4) ?
    C40 C41 Ru2 . . 72.1(2) ?
    C42 C41 Ru2 . . 71.0(2) ?
    C40 C41 H41 . . 120.0 ?
    C42 C41 H41 . . 120.0 ?
    Ru2 C41 H41 . . 129.2 ?
    C37 C42 C41 . . 121.5(4) ?
    C37 C42 Ru2 . . 73.5(2) ?
    C41 C42 Ru2 . . 70.9(2) ?
    C37 C42 H42 . . 119.2 ?
    C41 C42 H42 . . 119.2 ?
    Ru2 C42 H42 . . 128.8 ?
    C37 C43 C45 . . 114.9(4) ?
    C37 C43 C44 . . 107.7(4) ?
    C45 C43 C44 . . 109.9(4) ?
    C37 C43 H43 . . 108.0 ?
    C45 C43 H43 . . 108.0 ?
    C44 C43 H43 . . 108.0 ?
    C43 C44 H44A . . 109.5 ?
    C43 C44 H44B . . 109.5 ?
    H44A C44 H44B . . 109.5 ?
    C43 C44 H44C . . 109.5 ?
    H44A C44 H44C . . 109.5 ?
    H44B C44 H44C . . 109.5 ?
    C43 C45 H45A . . 109.5 ?
    C43 C45 H45B . . 109.5 ?
    H45A C45 H45B . . 109.5 ?
    C43 C45 H45C . . 109.5 ?
    H45A C45 H45C . . 109.5 ?
    H45B C45 H45C . . 109.5 ?
    C40 C46 H46A . . 109.5 ?
    C40 C46 H46B . . 109.5 ?
    H46A C46 H46B . . 109.5 ?
    C40 C46 H46C . . 109.5 ?
    H46A C46 H46C . . 109.5 ?
    H46B C46 H46C . . 109.5 ?
    C52 C47 C48 . . 117.4(4) ?
    C52 C47 P2 . . 111.3(3) ?
    C48 C47 P2 . . 131.3(3) ?
    C49 C48 C47 . . 118.2(4) ?
    C49 C48 C53 . . 113.5(3) ?
    C47 C48 C53 . . 128.3(4) ?
    C50 C49 C48 . . 123.2(4) ?
    C50 C49 H49 . . 118.4 ?
    C48 C49 H49 . . 118.4 ?
    C49 C50 C51 . . 118.8(4) ?
    C49 C50 H50 . . 120.6 ?
    C51 C50 H50 . . 120.6 ?
    C52 C51 C50 . . 119.4(4) ?
    C52 C51 H51 . . 120.3 ?
    C50 C51 H51 . . 120.3 ?
    C51 C52 C47 . . 123.0(4) ?
    C51 C52 H52 . . 118.5 ?
    C47 C52 H52 . . 118.5 ?
    C54 C53 C58 . . 118.3(4) ?
    C54 C53 C48 . . 122.5(4) ?
    C58 C53 C48 . . 118.5(3) ?
    O3 C54 C53 . . 115.7(3) ?
    O3 C54 C55 . . 123.4(4) ?
    C53 C54 C55 . . 120.9(4) ?
    C56 C55 C54 . . 118.2(4) ?
    C56 C55 H55 . . 120.9 ?
    C54 C55 H55 . . 120.9 ?
    C57 C56 C55 . . 122.5(4) ?
    C57 C56 H56 . . 118.7 ?
    C55 C56 H56 . . 118.7 ?
    C56 C57 C58 . . 118.3(4) ?
    C56 C57 H57 . . 120.9 ?
    C58 C57 H57 . . 120.9 ?
    O4 C58 C57 . . 123.9(4) ?
    O4 C58 C53 . . 114.3(4) ?
    C57 C58 C53 . . 121.9(4) ?
    O3 C59 H59A . . 109.5 ?
    O3 C59 H59B . . 109.5 ?
    H59A C59 H59B . . 109.5 ?
    O3 C59 H59C . . 109.5 ?
    H59A C59 H59C . . 109.5 ?
    H59B C59 H59C . . 109.5 ?
    O4 C60 H60A . . 109.5 ?
    O4 C60 H60B . . 109.5 ?
    H60A C60 H60B . . 109.5 ?
    O4 C60 H60C . . 109.5 ?
    H60A C60 H60C . . 109.5 ?
    H60B C60 H60C . . 109.5 ?
    C62 C61 C66 . . 111.1(3) ?
    C62 C61 P2 . . 112.9(3) ?
    C66 C61 P2 . . 118.4(3) ?
    C62 C61 H61 . . 104.3 ?
    C66 C61 H61 . . 104.3 ?
    P2 C61 H61 . . 104.3 ?
    C63 C62 C61 . . 109.6(3) ?
    C63 C62 H62A . . 109.8 ?
    C61 C62 H62A . . 109.8 ?
    C63 C62 H62B . . 109.8 ?
    C61 C62 H62B . . 109.8 ?
    H62A C62 H62B . . 108.2 ?
    C62 C63 C64 . . 110.9(4) ?
    C62 C63 H63A . . 109.5 ?
    C64 C63 H63A . . 109.5 ?
    C62 C63 H63B . . 109.5 ?
    C64 C63 H63B . . 109.5 ?
    H63A C63 H63B . . 108.0 ?
    C65 C64 C63 . . 111.2(4) ?
    C65 C64 H64A . . 109.4 ?
    C63 C64 H64A . . 109.4 ?
    C65 C64 H64B . . 109.4 ?
    C63 C64 H64B . . 109.4 ?
    H64A C64 H64B . . 108.0 ?
    C64 C65 C66 . . 111.7(4) ?
    C64 C65 H65A . . 109.3 ?
    C66 C65 H65A . . 109.3 ?
    C64 C65 H65B . . 109.3 ?
    C66 C65 H65B . . 109.3 ?
    H65A C65 H65B . . 107.9 ?
    C65 C66 C61 . . 108.7(4) ?
    C65 C66 H66A . . 109.9 ?
    C61 C66 H66A . . 109.9 ?
    C65 C66 H66B . . 109.9 ?
    C61 C66 H66B . . 109.9 ?
    H66A C66 H66B . . 108.3 ?
    C68 C67 C72 . . 109.8(4) ?
    C68 C67 P2 . . 110.9(3) ?
    C72 C67 P2 . . 114.0(3) ?
    C68 C67 H67 . . 107.3 ?
    C72 C67 H67 . . 107.3 ?
    P2 C67 H67 . . 107.3 ?
    C67 C68 C69 . . 111.7(4) ?
    C67 C68 H68A . . 109.3 ?
    C69 C68 H68A . . 109.3 ?
    C67 C68 H68B . . 109.3 ?
    C69 C68 H68B . . 109.3 ?
    H68A C68 H68B . . 108.0 ?
    C70 C69 C68 . . 110.0(4) ?
    C70 C69 H69A . . 109.7 ?
    C68 C69 H69A . . 109.7 ?
    C70 C69 H69B . . 109.7 ?
    C68 C69 H69B . . 109.7 ?
    H69A C69 H69B . . 108.2 ?
    C71 C70 C69 . . 110.9(4) ?
    C71 C70 H70A . . 109.5 ?
    C69 C70 H70A . . 109.5 ?
    C71 C70 H70B . . 109.5 ?
    C69 C70 H70B . . 109.5 ?
    H70A C70 H70B . . 108.0 ?
    C70 C71 C72 . . 113.4(4) ?
    C70 C71 H71A . . 108.9 ?
    C72 C71 H71A . . 108.9 ?
    C70 C71 H71B . . 108.9 ?
    C72 C71 H71B . . 108.9 ?
    H71A C71 H71B . . 107.7 ?
    C71 C72 C67 . . 110.5(4) ?
    C71 C72 H72A . . 109.5 ?
    C67 C72 H72A . . 109.5 ?
    C71 C72 H72B . . 109.5 ?
    C67 C72 H72B . . 109.5 ?
    H72A C72 H72B . . 108.1 ?
loop_
    _geom_torsion_atom_site_label_1
    _geom_torsion_atom_site_label_2
    _geom_torsion_atom_site_label_3
    _geom_torsion_atom_site_label_4
    _geom_torsion_site_symmetry_1
    _geom_torsion_site_symmetry_2
    _geom_torsion_site_symmetry_3
    _geom_torsion_site_symmetry_4
    _geom_torsion
    _geom_torsion_publ_flag
    C6 C1 C2 C3 . . . . 1.6(5) ?
    C7 C1 C2 C3 . . . . -170.8(3) ?
    Ru1 C1 C2 C3 . . . . 54.8(3) ?
    C6 C1 C2 Ru1 . . . . -53.2(3) ?
    C7 C1 C2 Ru1 . . . . 134.4(3) ?
    C1 C2 C3 C4 . . . . -2.0(5) ?
    Ru1 C2 C3 C4 . . . . 52.5(3) ?
    C1 C2 C3 Ru1 . . . . -54.5(3) ?
    C2 C3 C4 C5 . . . . 2.2(5) ?
    Ru1 C3 C4 C5 . . . . 55.0(3) ?
    C2 C3 C4 C10 . . . . -179.3(3) ?
    Ru1 C3 C4 C10 . . . . -126.4(3) ?
    C2 C3 C4 Ru1 . . . . -52.8(3) ?
    C3 C4 C5 C6 . . . . -2.1(5) ?
    C10 C4 C5 C6 . . . . 179.4(3) ?
    Ru1 C4 C5 C6 . . . . 53.8(3) ?
    C3 C4 C5 Ru1 . . . . -55.9(3) ?
    C10 C4 C5 Ru1 . . . . 125.5(3) ?
    C2 C1 C6 C5 . . . . -1.5(5) ?
    C7 C1 C6 C5 . . . . 171.0(3) ?
    Ru1 C1 C6 C5 . . . . -55.6(3) ?
    C2 C1 C6 Ru1 . . . . 54.1(3) ?
    C7 C1 C6 Ru1 . . . . -133.3(3) ?
    C4 C5 C6 C1 . . . . 1.8(5) ?
    Ru1 C5 C6 C1 . . . . 56.5(3) ?
    C4 C5 C6 Ru1 . . . . -54.7(3) ?
    C6 C1 C7 C9 . . . . 149.8(4) ?
    C2 C1 C7 C9 . . . . -38.0(6) ?
    Ru1 C1 C7 C9 . . . . 58.7(6) ?
    C6 C1 C7 C8 . . . . -86.2(4) ?
    C2 C1 C7 C8 . . . . 86.0(4) ?
    Ru1 C1 C7 C8 . . . . -177.3(3) ?
    C31 P1 C11 C12 . . . . 8.6(4) ?
    C25 P1 C11 C12 . . . . 118.7(4) ?
    Ru1 P1 C11 C12 . . . . -122.0(3) ?
    C31 P1 C11 C16 . . . . -169.5(3) ?
    C25 P1 C11 C16 . . . . -59.4(3) ?
    Ru1 P1 C11 C16 . . . . 59.8(3) ?
    C16 C11 C12 C13 . . . . 4.5(5) ?
    P1 C11 C12 C13 . . . . -173.6(3) ?
    C16 C11 C12 C17 . . . . -173.0(3) ?
    P1 C11 C12 C17 . . . . 9.0(6) ?
    C11 C12 C13 C14 . . . . -2.1(6) ?
    C17 C12 C13 C14 . . . . 175.7(4) ?
    C12 C13 C14 C15 . . . . -1.1(6) ?
    C13 C14 C15 C16 . . . . 1.8(6) ?
    C14 C15 C16 C11 . . . . 0.7(6) ?
    C12 C11 C16 C15 . . . . -3.9(5) ?
    P1 C11 C16 C15 . . . . 174.5(3) ?
    C11 C12 C17 C18 . . . . -95.8(5) ?
    C13 C12 C17 C18 . . . . 86.7(5) ?
    C11 C12 C17 C22 . . . . 92.6(5) ?
    C13 C12 C17 C22 . . . . -85.0(5) ?
    C23 O1 C18 C17 . . . . 167.6(4) ?
    C23 O1 C18 C19 . . . . -11.5(5) ?
    C22 C17 C18 O1 . . . . -179.3(3) ?
    C12 C17 C18 O1 . . . . 8.9(5) ?
    C22 C17 C18 C19 . . . . -0.2(6) ?
    C12 C17 C18 C19 . . . . -172.0(4) ?
    O1 C18 C19 C20 . . . . 179.3(4) ?
    C17 C18 C19 C20 . . . . 0.2(6) ?
    C18 C19 C20 C21 . . . . 0.2(6) ?
    C19 C20 C21 C22 . . . . -0.6(7) ?
    C24 O2 C22 C21 . . . . 2.0(6) ?
    C24 O2 C22 C17 . . . . -178.8(4) ?
    C20 C21 C22 O2 . . . . 179.8(4) ?
    C20 C21 C22 C17 . . . . 0.7(6) ?
    C18 C17 C22 O2 . . . . -179.5(3) ?
    C12 C17 C22 O2 . . . . -7.5(5) ?
    C18 C17 C22 C21 . . . . -0.3(6) ?
    C12 C17 C22 C21 . . . . 171.7(4) ?
    C11 P1 C25 C26 . . . . -53.1(3) ?
    C31 P1 C25 C26 . . . . 58.7(3) ?
    Ru1 P1 C25 C26 . . . . -166.9(2) ?
    C11 P1 C25 C30 . . . . 172.4(3) ?
    C31 P1 C25 C30 . . . . -75.9(3) ?
    Ru1 P1 C25 C30 . . . . 58.6(3) ?
    C30 C25 C26 C27 . . . . -61.2(4) ?
    P1 C25 C26 C27 . . . . 161.8(3) ?
    C25 C26 C27 C28 . . . . 55.3(4) ?
    C26 C27 C28 C29 . . . . -52.5(4) ?
    C27 C28 C29 C30 . . . . 52.8(4) ?
    C28 C29 C30 C25 . . . . -56.3(4) ?
    C26 C25 C30 C29 . . . . 62.2(4) ?
    P1 C25 C30 C29 . . . . -161.3(2) ?
    C11 P1 C31 C32 . . . . -92.0(3) ?
    C25 P1 C31 C32 . . . . 164.6(3) ?
    Ru1 P1 C31 C32 . . . . 32.3(3) ?
    C11 P1 C31 C36 . . . . 143.8(3) ?
    C25 P1 C31 C36 . . . . 40.4(3) ?
    Ru1 P1 C31 C36 . . . . -91.8(3) ?
    C36 C31 C32 C33 . . . . -57.2(4) ?
    P1 C31 C32 C33 . . . . 176.2(3) ?
    C31 C32 C33 C34 . . . . 57.2(5) ?
    C32 C33 C34 C35 . . . . -55.0(5) ?
    C33 C34 C35 C36 . . . . 56.3(5) ?
    C34 C35 C36 C31 . . . . -57.0(5) ?
    C32 C31 C36 C35 . . . . 56.0(4) ?
    P1 C31 C36 C35 . . . . -178.7(3) ?
    C42 C37 C38 C39 . . . . 0.0(5) ?
    C43 C37 C38 C39 . . . . 170.0(3) ?
    Ru2 C37 C38 C39 . . . . -54.2(3) ?
    C42 C37 C38 Ru2 . . . . 54.2(3) ?
    C43 C37 C38 Ru2 . . . . -135.8(3) ?
    C37 C38 C39 C40 . . . . 1.2(6) ?
    Ru2 C38 C39 C40 . . . . -52.9(3) ?
    C37 C38 C39 Ru2 . . . . 54.1(3) ?
    C38 C39 C40 C41 . . . . -2.0(6) ?
    Ru2 C39 C40 C41 . . . . -55.6(3) ?
    C38 C39 C40 C46 . . . . 178.1(4) ?
    Ru2 C39 C40 C46 . . . . 124.5(4) ?
    C38 C39 C40 Ru2 . . . . 53.6(3) ?
    C39 C40 C41 C42 . . . . 1.7(6) ?
    C46 C40 C41 C42 . . . . -178.4(4) ?
    Ru2 C40 C41 C42 . . . . -54.5(3) ?
    C39 C40 C41 Ru2 . . . . 56.2(3) ?
    C46 C40 C41 Ru2 . . . . -123.9(4) ?
    C38 C37 C42 C41 . . . . -0.3(5) ?
    C43 C37 C42 C41 . . . . -170.2(4) ?
    Ru2 C37 C42 C41 . . . . 54.4(3) ?
    C38 C37 C42 Ru2 . . . . -54.7(3) ?
    C43 C37 C42 Ru2 . . . . 135.4(4) ?
    C40 C41 C42 C37 . . . . -0.6(6) ?
    Ru2 C41 C42 C37 . . . . -55.6(3) ?
    C40 C41 C42 Ru2 . . . . 55.0(3) ?
    C42 C37 C43 C45 . . . . -148.6(4) ?
    C38 C37 C43 C45 . . . . 41.8(5) ?
    Ru2 C37 C43 C45 . . . . -53.4(6) ?
    C42 C37 C43 C44 . . . . 88.6(5) ?
    C38 C37 C43 C44 . . . . -81.0(5) ?
    Ru2 C37 C43 C44 . . . . -176.3(4) ?
    C67 P2 C47 C52 . . . . 173.9(3) ?
    C61 P2 C47 C52 . . . . 64.2(3) ?
    Ru2 P2 C47 C52 . . . . -57.7(3) ?
    C67 P2 C47 C48 . . . . -6.9(4) ?
    C61 P2 C47 C48 . . . . -116.7(4) ?
    Ru2 P2 C47 C48 . . . . 121.4(4) ?
    C52 C47 C48 C49 . . . . 0.5(6) ?
    P2 C47 C48 C49 . . . . -178.5(3) ?
    C52 C47 C48 C53 . . . . 177.4(4) ?
    P2 C47 C48 C53 . . . . -1.7(6) ?
    C47 C48 C49 C50 . . . . -0.4(6) ?
    C53 C48 C49 C50 . . . . -177.8(4) ?
    C48 C49 C50 C51 . . . . 0.0(6) ?
    C49 C50 C51 C52 . . . . 0.3(6) ?
    C50 C51 C52 C47 . . . . -0.2(7) ?
    C48 C47 C52 C51 . . . . -0.2(6) ?
    P2 C47 C52 C51 . . . . 179.0(3) ?
    C49 C48 C53 C54 . . . . -94.7(5) ?
    C47 C48 C53 C54 . . . . 88.3(5) ?
    C49 C48 C53 C58 . . . . 75.2(5) ?
    C47 C48 C53 C58 . . . . -101.8(5) ?
    C59 O3 C54 C53 . . . . -163.0(3) ?
    C59 O3 C54 C55 . . . . 16.5(6) ?
    C58 C53 C54 O3 . . . . -179.2(4) ?
    C48 C53 C54 O3 . . . . -9.2(6) ?
    C58 C53 C54 C55 . . . . 1.3(6) ?
    C48 C53 C54 C55 . . . . 171.2(4) ?
    O3 C54 C55 C56 . . . . 179.2(4) ?
    C53 C54 C55 C56 . . . . -1.4(6) ?
    C54 C55 C56 C57 . . . . 1.2(7) ?
    C55 C56 C57 C58 . . . . -1.0(7) ?
    C60 O4 C58 C57 . . . . 5.3(6) ?
    C60 O4 C58 C53 . . . . -175.3(4) ?
    C56 C57 C58 O4 . . . . -179.7(4) ?
    C56 C57 C58 C53 . . . . 1.0(7) ?
    C54 C53 C58 O4 . . . . 179.5(4) ?
    C48 C53 C58 O4 . . . . 9.1(5) ?
    C54 C53 C58 C57 . . . . -1.1(6) ?
    C48 C53 C58 C57 . . . . -171.4(4) ?
    C47 P2 C61 C62 . . . . 57.1(3) ?
    C67 P2 C61 C62 . . . . -54.7(3) ?
    Ru2 P2 C61 C62 . . . . 171.8(2) ?
    C47 P2 C61 C66 . . . . -170.7(3) ?
    C67 P2 C61 C66 . . . . 77.6(3) ?
    Ru2 P2 C61 C66 . . . . -55.9(3) ?
    C66 C61 C62 C63 . . . . 59.2(5) ?
    P2 C61 C62 C63 . . . . -165.2(3) ?
    C61 C62 C63 C64 . . . . -57.5(5) ?
    C62 C63 C64 C65 . . . . 56.4(5) ?
    C63 C64 C65 C66 . . . . -56.2(5) ?
    C64 C65 C66 C61 . . . . 56.3(4) ?
    C62 C61 C66 C65 . . . . -58.0(4) ?
    P2 C61 C66 C65 . . . . 169.0(3) ?
    C47 P2 C67 C68 . . . . 85.1(3) ?
    C61 P2 C67 C68 . . . . -171.3(3) ?
    Ru2 P2 C67 C68 . . . . -37.9(3) ?
    C47 P2 C67 C72 . . . . -150.4(3) ?
    C61 P2 C67 C72 . . . . -46.8(4) ?
    Ru2 P2 C67 C72 . . . . 86.7(3) ?
    C72 C67 C68 C69 . . . . 57.4(5) ?
    P2 C67 C68 C69 . . . . -175.7(3) ?
    C67 C68 C69 C70 . . . . -57.7(5) ?
    C68 C69 C70 C71 . . . . 55.3(5) ?
    C69 C70 C71 C72 . . . . -55.2(5) ?
    C70 C71 C72 C67 . . . . 54.9(5) ?
    C68 C67 C72 C71 . . . . -54.8(5) ?
    P2 C67 C72 C71 . . . . -179.9(3) ?
loop_
    _geom_hbond_atom_site_label_D
    _geom_hbond_atom_site_label_H
    _geom_hbond_atom_site_label_A
    _geom_hbond_site_symmetry_A
    _geom_hbond_distance_DH
    _geom_hbond_distance_HA
    _geom_hbond_distance_DA
    _geom_hbond_angle_DHA
    C6 H6 O2 . 0.95 2.50 3.328(6) 146
    C30 H30A Cl2 . 0.99 2.74 3.552(4) 139
    C45 H45C Cl3 . 0.98 2.79 3.577(5) 137
    C46 H46C Cl4 . 0.98 2.68 3.302(4) 122
    C62 H62A O3 . 0.99 2.58 3.261(6) 126
    C66 H66B Cl4 . 0.99 2.71 3.388(4) 126
    C72 H72A Cl3 . 0.99 2.78 3.617(6) 143
    C38 H38 Cl1 . 0.95 2.70 3.376(4) 129
    C33 H33B Cg3 1_555 0.99 2.97 3.703(5) 132
    C69 H69A Cg8 1_555 0.99 2.91 3.649(6) 132
    C60 H60B Cg3 1_455 0.98 2.84 3.655(6) 142
    C24 H24B Cg8 1_655 0.98 2.85 3.710(6) 147
_shelx_hkl_file
;
 -25   0   9    2.27   11.30
 -25   0  10    7.97   11.71
 -25   0  11    3.54   11.41
 -25   0  12   -1.10    7.51
 -25  -1   9  164.39   35.12
 -25  -1  10   46.72   19.60
 -25  -1  11   86.20   25.74
 -25  -1  12   56.02   21.59
 -25  -1  13  130.71   42.27
 -25  -2   9    3.53   10.12
 -25  -2  10    0.03    8.90
 -25  -2  11   -5.18   13.01
 -25  -2  12    5.85   11.22
 -25  -2  13   19.90   12.90
 -25  -3   9    7.71   12.81
 -25  -3  10   35.01   17.50
 -25  -3  11   13.16   13.67
 -25  -3  12   61.35   23.44
 -25  -3  13   21.09   14.76
 -25  -4  10   85.47   30.20
 -25  -4  11   77.15   27.41
 -25  -4  12   -0.23   11.86
 -24   0   4  521.36   60.02
 -24   0   5    2.18   11.99
 -24   0   6  126.76   41.08
 -24   0   7    3.50    9.84
 -24   0   8    5.91    9.19
 -24   0   9    3.16    7.52
 -24   0  10   10.00   10.38
 -24   0  11   -2.67    4.87
 -24   0  12   -3.13    9.47
 -24   0  13   -1.12    8.63
 -24   0  14   61.25   22.03
 -24   0  15   -0.04    9.31
 -24   0  16  179.59   56.14
 -24  -1   4   17.77   13.67
 -24  -1   5   65.90   22.19
 -24   1   5   59.54   23.49
 -24   1   6  120.38   39.11
 -24  -1   6  119.28   39.17
 -24   1   7   75.23   25.22
 -24  -1   7   95.15   29.58
 -24   1   8  121.95   30.30
 -24  -1   8  134.46   41.54
 -24   1   9   57.50   20.14
 -24  -1   9   42.30   19.24
 -24   1  10   74.07   22.81
 -24  -1  10   65.94   22.71
 -24   1  11    1.31    7.92
 -24  -1  11    4.50    7.60
 -24   1  12   27.54   15.68
 -24  -1  12   48.41   15.63
 -24   1  13   12.20   11.29
 -24  -1  13   17.40   10.53
 -24   1  14   85.62   26.85
 -24  -1  14   98.61   30.58
 -24  -1  15  141.28   30.92
 -24   1  15   98.14   38.57
 -24   1  16   27.63   13.85
 -24  -1  16   26.12   13.65
 -24  -2   4   33.89   17.25
 -24   2   5   13.59   13.35
 -24  -2   5   17.00   13.40
 -24  -2   6   43.65   18.22
 -24   2   6   30.52   17.32
 -24   2   7    8.53   10.44
 -24  -2   7    6.37   11.22
 -24   2   8   11.01   12.96
 -24  -2   8   23.12   13.74
 -24   2   9   11.55   11.98
 -24  -2   9   13.42    9.49
 -24   2  10   -2.04   11.19
 -24  -2  10   -0.27    8.41
 -24   2  11   31.75   13.30
 -24  -2  11   13.46   12.10
 -24   2  12    9.59   10.36
 -24  -2  12    9.44    9.81
 -24   2  13    3.14    7.32
 -24  -2  13   -1.33    8.84
 -24  -2  14  106.53   29.72
 -24   2  14  118.47   36.77
 -24   2  15   55.27   20.73
 -24  -2  15   62.85   21.48
 -24  -2  16   86.09   29.18
 -24  -2  17   27.42   15.31
 -24  -3   5  406.58   51.82
 -24   3   5  344.35  113.42
 -24   3   6   11.73   12.03
 -24  -3   6    4.51   12.73
 -24   3   7  280.06   94.99
 -24  -3   7  346.68   95.24
 -24  -3   8    0.81   10.72
 -24   3   8   11.35    9.89
 -24  -3   9   78.84   24.45
 -24   3   9   69.25   25.84
 -24  -3  10    0.71    6.50
 -24   3  10    0.71   11.03
 -24   3  11  121.74   31.19
 -24  -3  11  140.33   41.52
 -24  -3  12   24.58   15.76
 -24   3  12   30.87   15.34
 -24  -3  13  358.39   50.96
 -24   3  13  325.81  103.60
 -24   3  14   21.16   13.18
 -24  -3  14   24.55   12.34
 -24  -3  15  587.65  176.57
 -24  -3  16    7.37   10.89
 -24  -3  17  336.80  102.74
 -24  -4   5  252.62   43.12
 -24   4   6   19.92   13.51
 -24  -4   6   12.67   13.49
 -24  -4   7  116.95   29.76
 -24   4   7  117.49   38.44
 -24  -4   8    1.65    8.53
 -24   4   8   -2.90    9.77
 -24   4   9   66.86   24.67
 -24  -4   9  104.93   29.62
 -24   4  10   13.14   12.00
 -24  -4  10   16.73   12.84
 -24   4  11    8.16   12.03
 -24   4  12    3.22    9.03
 -24  -4  12   -1.17   11.71
 -24   4  13   37.04   18.17
 -24  -4  13   42.28   17.96
 -24  -4  14    5.38   12.63
 -24  -4  15  189.91   39.38
 -24  -4  16   23.33   14.22
 -24  -5   6  285.94   87.48
 -24  -5   7   19.85   14.62
 -24   5   8  316.06  105.02
 -24  -5   8  378.08  105.18
 -24   5   9   26.90   13.28
 -24  -5   9   19.33   14.16
 -24   5  10  326.86   52.27
 -24  -5  10  487.04   55.48
 -24  -5  11   20.03   14.01
 -24   5  11   14.83   12.29
 -24  -5  12  453.87   58.99
 -24  -5  13    3.35    9.86
 -24  -5  14  474.35  143.29
 -24  -5  15    9.71   13.31
 -24  -5  16  191.70   40.19
 -24  -6   6   14.68   13.45
 -24  -6   7  203.02   38.91
 -24  -6   8   51.37   20.75
 -24  -6   9   99.70   33.49
 -24  -6  10   20.31   14.83
 -24  -6  11    1.23    8.84
 -24  -6  12   64.19   23.65
 -24  -6  13  111.55   30.70
 -24  -6  14   25.68   15.51
 -24  -6  15   66.91   24.92
 -24  -6  16   14.84   13.44
 -24  -7   7  120.14   30.84
 -24  -7   8   37.42   17.32
 -24  -7   9  281.19   86.14
 -24  -7  10  145.40   34.15
 -24  -7  11  470.53   60.35
 -24  -7  12    9.04   11.93
 -24  -7  13  264.52   46.49
 -24  -7  14    4.22   12.62
 -24  -7  15  138.87   44.71
 -24  -8   9   17.91   13.81
 -24  -8  10    3.54   11.80
 -24  -8  11   -6.69    5.09
 -24  -8  12   29.32   17.30
 -24  -8  13   29.51   16.21
 -24  -8  14    6.29   12.20
 -23   0   2   21.82   13.98
 -23   0   3   -5.72    5.91
 -23   0   4   81.07   28.12
 -23   0   5   -1.32    8.73
 -23   0   6    2.70    7.75
 -23   0   7    2.45    9.12
 -23   0   8    1.34    8.02
 -23   0   9    7.31    8.64
 -23   0  10    2.45    8.31
 -23   0  11    6.31    9.06
 -23   0  12    4.78    8.74
 -23   0  13    0.03    8.67
  23   0 -13    2.73    8.54
 -23   0  14  129.96   36.22
  23   0 -14   97.82   16.50
 -23   0  15   -1.59    9.12
  23   0 -15    3.33    6.32
 -23   0  16  295.36   77.64
  23   0 -16  219.02   28.93
 -23   0  17   -1.29    9.62
  23   0 -17    0.47    6.15
 -23   0  18   68.44   22.50
  23   0 -18   53.42   12.38
 -23   1   2   60.68   22.07
 -23  -1   2   56.30   21.64
 -23   1   3   65.27   22.29
 -23  -1   3   61.89   23.49
 -23  -1   4    2.17    8.38
 -23   1   4   -0.64   11.55
 -23   1   5   68.90   21.48
 -23  -1   5   61.31   22.76
 -23   1   6   62.01   20.94
 -23  -1   6   58.66   21.63
 -23  -1   7  230.76   40.90
 -23   1   7  250.38   73.69
 -23   1   8  130.95   39.08
 -23  -1   8  113.59   38.68
 -23   1   9  356.33  107.43
 -23  -1   9  354.28  107.42
 -23   1  10  133.05   44.27
 -23  -1  10  149.12   44.36
 -23   1  11  228.12   68.04
 -23  -1  11  214.26   68.05
 -23   1  12  161.42   52.53
 -23  -1  12  175.95   52.61
 -23   1  13  416.24  103.51
  23  -1 -13  341.12   37.83
  23   1 -13  242.04   37.05
 -23  -1  13  388.67  103.43
 -23   1  14  239.16   38.28
  23  -1 -14  160.39   23.85
  23   1 -14  126.07   23.51
 -23  -1  14  254.54   58.63
 -23  -1  15  667.03   67.80
 -23   1  15  692.14  178.40
  23  -1 -15  612.05   59.53
  23   1 -15  434.20   59.54
 -23   1  16  158.31   46.54
  23  -1 -16  138.08   19.96
  23   1 -16  124.93   19.41
 -23  -1  16  174.39   46.60
 -23   1  17  335.30   50.07
 -23  -1  17  332.97   50.74
  23  -1 -17  341.79   34.98
  23   1 -17  265.41   34.74
 -23  -1  18   16.57   13.15
 -23   1  18   10.99   12.10
  23  -1 -18    9.21    7.31
  23   1 -18   21.91    7.62
 -23   2   2  213.80   37.99
 -23  -2   2  201.44   64.49
 -23  -2   3   80.66   23.91
 -23   2   3   70.44   27.29
 -23   2   4  509.05  159.70
 -23  -2   4  553.63  159.73
 -23   2   5  126.94   30.08
 -23  -2   5  140.16   30.99
 -23   2   6  314.43   46.31
 -23  -2   6  335.88   98.45
 -23   2   7  110.12   35.95
 -23  -2   7  113.32   35.68
 -23  -2   8  103.60   27.00
 -23   2   8   99.86   33.17
 -23   2   9   10.94   11.47
 -23  -2   9   10.76    9.39
 -23   2  10    9.59    9.99
 -23  -2  10   13.48    9.89
 -23   2  11   19.87   10.00
 -23  -2  11   22.19   11.57
 -23   2  12    7.47   10.24
 -23  -2  12   11.42    9.54
 -23   2  13    7.89    9.78
  23   2 -13    1.55    6.58
 -23  -2  13   -1.39    8.26
 -23   2  14    9.57    9.61
  23  -2 -14    3.93   12.23
  23   2 -14   -6.35    6.46
 -23  -2  14    9.02    9.07
 -23  -2  15   32.17   16.11
 -23   2  15   29.41   13.77
  23  -2 -15   27.91   11.19
  23   2 -15   23.65    9.99
 -23   2  16   11.67   11.19
  23  -2 -16   15.76    9.62
  23   2 -16   15.27    7.39
 -23  -2  16    1.29   10.59
 -23   2  17   94.29   37.06
  23  -2 -17   98.82   16.86
  23   2 -17  124.41   16.57
 -23  -2  17  140.73   37.46
 -23  -2  18   21.57   14.71
  23   2 -18   14.94    7.83
 -23   3   2   80.55   25.59
 -23  -3   2   94.30   29.99
 -23   3   3   84.07   30.60
 -23  -3   3   88.28   29.63
 -23  -3   4   98.59   27.11
 -23   3   4   95.27   33.02
 -23   3   5   71.45   27.61
 -23  -3   5   95.62   29.01
 -23   3   6   64.67   21.69
 -23  -3   6   68.33   22.02
 -23   3   7   31.06   14.81
 -23  -3   7   23.13   12.44
 -23   3   8   59.02   20.97
 -23  -3   8   58.10   20.66
 -23   3   9    8.08    9.62
 -23  -3   9    1.95    8.49
 -23  -3  10   68.27   24.12
 -23   3  10   79.16   26.05
 -23  -3  11    1.20    6.06
 -23   3  11   -1.07   10.02
 -23  -3  12   30.06   15.39
 -23   3  12   24.56   13.40
 -23   3  13    4.70    8.33
 -23  -3  13    1.82    7.58
 -23  -3  14    2.90    8.74
 -23   3  14    8.64   10.35
  23   3 -14    5.04    8.00
 -23   3  15   18.97   12.73
  23  -3 -15   26.23    9.28
  23   3 -15   14.57    9.24
 -23  -3  15   11.70   11.44
 -23   3  16   12.43   10.71
 -23  -3  16   14.00   11.43
  23  -3 -16    8.77    7.15
  23   3 -16    0.31    6.99
 -23   3  17   11.68   11.55
  23  -3 -17   15.71    7.21
  23   3 -17    7.87    6.97
 -23  -3  17   -1.07   11.96
 -23  -3  18   43.92   20.59
 -23  -3  19   12.28   13.34
 -23  -4   2   61.08   22.03
 -23   4   3  144.55   45.54
 -23  -4   3  135.76   45.01
 -23  -4   4  351.77   47.83
 -23   4   4  283.78   96.31
 -23   4   5  188.09   61.12
 -23  -4   5  208.47   61.62
 -23  -4   6  237.81   40.69
 -23   4   6  231.89   71.97
 -23   4   7  297.08   93.27
 -23  -4   7  318.35   93.26
 -23  -4   8  152.51   34.70
 -23   4   8  170.35   50.67
 -23   4   9  133.92   39.70
 -23  -4   9  110.68   39.20
 -23   4  10   95.44   25.82
 -23  -4  10   83.48   29.66
 -23   4  11   84.31   28.39
 -23  -4  11   79.14   27.33
 -23   4  12  159.87   46.93
 -23  -4  12  132.37   46.09
 -23   4  13  315.62   46.66
 -23  -4  13  293.14   92.83
 -23   4  14  213.45   60.87
  23   4 -14  132.39   23.94
 -23  -4  14  253.72   60.76
 -23  -4  15  161.15   32.51
 -23   4  15  122.99   41.22
  23   4 -15  106.09   18.00
 -23   4  16   72.97   29.92
  23   4 -16   71.65   14.30
 -23  -4  16  122.98   30.15
 -23  -4  17    6.45    8.38
  23   4 -17   -4.70    7.83
 -23  -4  18   11.81   12.78
 -23   5   3   98.11   27.23
 -23  -5   3  114.23   35.37
 -23   5   4   74.82   24.14
 -23  -5   4   89.25   28.68
 -23   5   5   17.02   14.05
 -23  -5   5   29.69   15.26
 -23   5   6   35.94   18.05
 -23  -5   6   47.97   18.33
 -23   5   7    7.96    9.86
 -23  -5   7    7.55    9.43
 -23   5   8   68.52   25.47
 -23  -5   8   80.50   25.25
 -23   5   9   10.65   10.11
 -23  -5   9    0.89    9.00
 -23  -5  10   55.06   19.83
 -23   5  10   41.39   18.82
 -23  -5  11   25.83   15.24
 -23   5  11   28.34   14.94
 -23  -5  12    1.59    4.58
 -23   5  12   -4.39   11.93
 -23  -5  13   24.80   15.03
 -23   5  13   24.77   15.49
 -23   5  14  132.01   31.78
 -23  -5  14  123.42   40.76
 -23   5  15   34.27   16.03
 -23  -5  15   22.66   13.38
 -23  -5  16  129.91   32.80
 -23  -5  17   19.93   13.83
 -23  -5  18   14.71   11.04
 -23  -6   3   -3.91   12.42
 -23   6   4   27.31   16.55
 -23  -6   4   43.49   17.19
 -23  -6   5   -0.43    9.53
 -23   6   5    4.73   11.80
 -23   6   6    2.09   10.42
 -23  -6   6    2.15   12.13
 -23  -6   7   50.03   19.67
 -23   6   7   39.16   18.06
 -23   6   8   52.61   20.55
 -23  -6   8   60.35   20.32
 -23   6   9  136.06   49.02
 -23  -6   9  178.95   48.95
 -23   6  10  108.63   28.36
 -23  -6  10  112.83   29.29
 -23  -6  11  199.67   38.47
 -23   6  11  181.13   58.94
 -23   6  12  171.83   35.69
 -23  -6  12  185.85   37.64
 -23  -6  13  143.36   33.32
 -23   6  13  130.96   44.16
 -23  -6  14   87.71   25.21
 -23   6  14   65.44   27.58
 -23  -6  15  229.12   70.51
 -23  -6  16    4.98    9.16
 -23  -6  17  110.18   36.89
 -23  -6  18    4.12   10.24
 -23  -7   4  134.04   32.19
 -23  -7   5   48.55   18.33
 -23   7   6  149.58   54.59
 -23  -7   6  205.71   55.32
 -23  -7   7   -1.14    7.99
 -23   7   7    0.42   10.76
 -23   7   8   60.85   22.87
 -23  -7   8   84.79   25.77
 -23   7   9   10.52   12.02
 -23  -7   9    6.06   11.79
 -23  -7  10    3.40    7.48
 -23   7  10    3.04   11.31
 -23  -7  11    1.95    8.07
 -23   7  11    6.39   11.45
 -23  -7  12   -3.75    3.00
 -23  -7  13   -2.30    4.40
 -23  -7  14   51.22   21.51
 -23  -7  16   85.64   29.66
 -23  -7  17  126.49   41.60
 -23  -7  18   18.05   14.93
 -23  -8   5   26.69   15.67
 -23  -8   6   70.00   24.52
 -23  -8   7  143.89   46.07
 -23  -8   8  166.80   36.46
 -23  -8   9  110.48   36.50
 -23  -8  10   55.37   21.66
 -23  -8  11   19.95   15.04
 -23  -8  12    7.03   11.22
 -23  -8  13    5.88    9.98
 -23  -8  14   28.59   14.77
 -23  -8  15   19.98   13.39
 -23  -8  16   39.25   19.78
 -23  -8  17   37.41   18.55
 -23  -9   6   19.27   14.72
 -23  -9   7   76.32   27.18
 -23  -9   8  142.01   33.93
 -23  -9   9  236.88   43.30
 -23  -9  10  117.11   38.52
 -23  -9  11  109.68   36.53
 -23  -9  12   31.81   16.02
 -23  -9  13   60.52   22.57
 -23  -9  14   17.66   12.72
 -23  -9  15   68.18   25.04
 -23  -9  16   74.30   27.02
 -23 -10   7   19.31   14.82
 -23 -10   8   10.45   12.62
 -23 -10   9  127.67   41.59
 -23 -10  10    1.08    8.99
 -23 -10  11    7.50   11.41
 -23 -10  12   10.23   11.92
 -23 -10  13   61.45   23.47
 -23 -10  14    5.84   10.30
 -23 -10  15   47.03   19.53
 -23 -11  10   49.46   20.72
 -23 -11  11  345.91  105.46
 -23 -11  12   58.41   22.12
 -23 -11  13  174.53   55.02
 -22   0   1    4.80    9.85
 -22   0   2  252.29   76.96
 -22   0   3   -2.97    3.84
 -22   0   4  346.50  104.77
 -22   0   5    0.05    6.16
 -22   0   6  600.19  179.94
 -22   0   7    0.98    7.72
 -22   0   8  675.09   67.33
 -22   0   9    4.82    8.12
 -22   0  10  388.97   74.92
  22   0 -10  138.90   27.38
 -22   0  11   -3.90    8.58
  22   0 -11    7.95    7.72
 -22   0  12  392.52   95.99
  22   0 -12  257.55   34.24
 -22   0  13    3.22    8.87
  22   0 -13   10.47    6.26
 -22   0  14  821.08  207.96
  22   0 -14  590.77   68.48
 -22   0  15    3.52    6.60
  22   0 -15   -2.08    5.64
 -22   0  16  538.92  161.29
  22   0 -16  533.90   54.33
 -22   0  17   -2.63    9.57
  22   0 -17   -5.87    5.51
 -22   0  18   87.82   28.65
  22   0 -18   97.35   14.41
 -22   0  19    2.17   12.48
  22   0 -19   -3.38    5.67
  22   0 -20   56.99   11.09
  22   0 -21    8.78    7.32
 -22   1   1   51.02   21.64
 -22  -1   1   50.87   20.38
 -22   1   2  141.90   30.10
 -22  -1   2  120.60   41.41
 -22  -1   3   15.70   10.16
 -22   1   3    3.69    8.98
 -22   1   4  133.38   44.69
 -22  -1   4  152.77   44.93
 -22   1   5    1.50    6.87
 -22  -1   5    1.24    6.98
 -22   1   6   68.06   24.49
 -22  -1   6   75.47   24.18
 -22   1   7   25.31   12.56
 -22  -1   7   23.92   11.76
 -22   1   8  114.00   28.45
 -22  -1   8  119.56   28.83
 -22   1   9  116.87   27.66
 -22  -1   9  101.10   35.08
 -22   1  10  115.68   27.45
  22  -1 -10   46.63   12.28
  22   1 -10   65.16   13.64
 -22  -1  10  124.28   27.66
 -22   1  11   82.73   22.00
  22  -1 -11   59.42   12.22
  22   1 -11   38.50   12.04
 -22  -1  11   77.22   22.06
 -22   1  12   32.63   13.90
  22   1 -12   23.73    9.66
 -22  -1  12   41.65   13.90
 -22   1  13    0.66    6.86
  22  -1 -13   -0.89    7.21
  22   1 -13    7.18    6.02
 -22  -1  13   -1.09    7.97
 -22   1  14   59.50   22.80
  22  -1 -14   66.86   12.64
  22   1 -14   60.28   12.57
 -22  -1  14   75.47   22.97
 -22  -1  15   18.43   11.45
 -22   1  15   17.10   10.25
  22  -1 -15    9.60    6.70
  22   1 -15    4.20    6.89
 -22   1  16   34.83   16.48
  22  -1 -16   22.40    8.35
  22   1 -16   30.61    9.49
 -22  -1  16   31.64   14.60
 -22  -1  17    6.77    8.66
 -22   1  17   -3.35    9.81
  22  -1 -17    5.10    5.86
  22   1 -17   -3.47    5.90
 -22   1  18   -1.00   10.57
  22  -1 -18    5.62    6.23
  22   1 -18    4.88    6.27
 -22  -1  18   12.34   12.11
 -22   1  19   36.33   17.55
  22  -1 -19   43.14    9.43
  22   1 -19   42.14    9.47
 -22  -1  19   36.05   18.51
  22  -1 -20    2.66    6.14
  22   1 -20   10.87    6.22
 -22  -1  20    5.37   13.42
  22  -1 -21   88.43   15.01
  22   1 -21  109.95   15.30
 -22  -2   1   74.79   25.75
 -22   2   1  103.21   31.22
 -22   2   2   74.76   22.87
 -22  -2   2   74.91   25.25
 -22   2   3  133.56   40.37
 -22  -2   3  121.39   40.43
 -22  -2   4   78.96   23.42
 -22   2   4   70.83   25.08
 -22   2   5  278.64   42.91
 -22  -2   5  283.39   85.42
 -22  -2   6   92.02   26.39
 -22   2   6  107.53   32.52
 -22   2   7  854.48  259.40
 -22  -2   7  882.58  259.39
 -22   2   8  123.51   41.49
 -22  -2   8  139.09   41.39
 -22  -2   9  298.93   45.93
 -22   2   9  278.07   87.43
 -22   2  10   41.62   16.31
  22  -2 -10   20.52    7.78
  22   2 -10   21.76    9.56
 -22  -2  10   59.54   14.45
 -22   2  11  128.55   35.16
  22  -2 -11   75.24   14.97
  22   2 -11  100.89   16.87
 -22  -2  11  147.75   35.08
 -22   2  12   29.25   11.94
  22  -2 -12   14.18    7.38
  22   2 -12   14.28    8.67
 -22  -2  12   29.25   11.10
 -22   2  13  389.44  103.76
  22  -2 -13  278.40   36.25
  22   2 -13  325.21   37.04
 -22  -2  13  409.96  103.79
 -22   2  14   99.79   27.60
  22  -2 -14   92.98   15.33
  22   2 -14   87.04   14.58
 -22  -2  14  106.62   31.38
 -22  -2  15  311.88   48.35
 -22   2  15  284.78   89.44
  22  -2 -15  304.43   32.43
  22   2 -15  274.36   32.48
 -22   2  16  101.40   28.93
  22  -2 -16   91.30   15.82
  22   2 -16  101.11   15.89
 -22  -2  16  129.44   34.74
 -22  -2  17  205.11   38.87
 -22   2  17  167.91   56.39
  22  -2 -17  192.97   23.06
  22   2 -17  158.84   22.26
  22  -2 -18    3.92    6.69
  22   2 -18   -4.84    5.92
 -22  -2  18   10.30   11.88
 -22   2  19   32.34   19.91
  22  -2 -19   44.33   10.84
  22   2 -19   53.10   10.34
 -22  -2  19   67.89   20.89
  22  -2 -20   16.44    6.69
  22   2 -20   11.28    6.64
 -22  -2  20    6.79   13.82
  22   2 -21   46.24   11.35
 -22   3   1   71.66   27.12
 -22  -3   1   75.64   26.28
 -22   3   2   -0.72    6.50
 -22  -3   2    2.59    8.38
 -22   3   3  160.53   53.16
 -22  -3   3  183.33   53.38
 -22   3   4   10.47    8.71
 -22  -3   4    2.42    9.38
 -22   3   5  107.46   27.08
 -22  -3   5  108.67   27.60
 -22   3   6   15.67   11.40
 -22  -3   6   14.74    9.64
 -22   3   7   -0.53    6.53
 -22  -3   7    1.46    5.81
 -22   3   8   31.29   13.24
 -22  -3   8   15.61   11.79
 -22   3   9  120.45   39.38
 -22  -3   9  124.88   38.99
 -22  -3  10   30.57   14.67
 -22   3  10   40.53   12.61
  22  -3 -10   10.04    6.87
  22   3 -10   24.54    9.60
 -22   3  11   11.68   10.72
 -22  -3  11   10.39   10.56
 -22   3  12    5.91    6.87
  22  -3 -12   -7.84    5.71
  22   3 -12   -0.19    7.16
 -22  -3  12    9.92    7.99
 -22   3  13    3.89    9.78
  22  -3 -13    3.97    6.43
  22   3 -13    4.81    6.36
 -22  -3  13    8.49    8.70
 -22  -3  14   63.26   20.17
 -22   3  14   44.78   18.27
  22  -3 -14   39.32   10.03
  22   3 -14   48.82   11.17
 -22  -3  15  171.19   35.92
 -22   3  15  166.27   50.18
  22  -3 -15  148.95   19.97
  22   3 -15  157.73   20.59
 -22   3  16   26.20   16.23
  22  -3 -16   19.77    8.69
  22   3 -16   29.58    9.52
 -22  -3  16   41.20   14.83
 -22  -3  17   80.72   26.34
 -22   3  17   59.73   26.83
  22  -3 -17   92.60   13.36
  22   3 -17   70.77   13.09
 -22   3  18   14.61   13.39
  22  -3 -18   19.25    8.71
  22   3 -18   28.06    7.85
 -22  -3  18   22.15   14.44
  22  -3 -19   22.37    8.94
  22   3 -19   18.21    7.99
 -22  -3  19   31.99   15.16
  22  -3 -20   40.02   10.07
  22   3 -20   37.99    9.24
 -22  -3  20   28.37   18.10
 -22   4   1   -1.37   12.95
 -22  -4   1    6.24   11.68
 -22   4   2   33.50   16.77
 -22  -4   2   25.91   15.69
 -22   4   3    5.82    7.57
 -22  -4   3   -0.51    7.86
 -22   4   4   31.06   12.49
 -22  -4   4   20.32   12.30
 -22   4   5    3.51    8.74
 -22  -4   5    6.99    8.17
 -22  -4   6   14.63   10.94
 -22   4   6   11.26    9.66
 -22   4   7    2.84    9.17
 -22  -4   7    7.48    8.57
 -22  -4   8    3.67    8.38
 -22   4   8    6.41   10.29
 -22  -4   9   74.96   23.49
 -22   4   9   65.11   24.46
 -22   4  10  119.53   29.10
  22   4 -10   38.73   13.94
 -22  -4  10  102.82   28.07
 -22   4  11   20.50   11.97
  22   4 -11    9.43    8.57
 -22  -4  11   22.94   10.31
 -22   4  12  144.73   27.73
  22  -4 -12   77.02   14.50
  22   4 -12   78.57   16.07
 -22  -4  12  130.11   33.19
 -22   4  13    1.98    9.42
  22  -4 -13    0.22    7.20
  22   4 -13   -5.74    6.21
 -22  -4  13    3.92    8.24
 -22   4  14   44.65   18.67
  22  -4 -14   38.83    9.57
  22   4 -14   34.03   10.78
 -22  -4  14   53.81   16.60
 -22   4  15    8.35   11.36
  22  -4 -15    8.60    6.85
  22   4 -15    6.28    6.89
 -22  -4  15   13.51    9.68
 -22  -4  16    7.40    9.90
 -22   4  16   -4.82   10.87
  22  -4 -16   14.81    6.63
  22   4 -16    8.90    6.67
 -22   4  17   78.37   31.38
  22  -4 -17   77.96   14.05
  22   4 -17   89.37   14.57
 -22  -4  17  138.49   32.10
  22  -4 -18   18.83    7.07
  22   4 -18    6.03    7.11
 -22  -4  18   12.97   12.97
 -22  -4  19   40.95   21.12
  22  -4 -19   47.52   10.11
  22   4 -19   42.33   10.10
 -22  -4  20   -5.89    8.29
  22  -4 -20    1.37    6.33
  22   4 -20   -2.81    5.69
 -22   5   1   18.11   14.55
 -22  -5   1   25.19   14.39
 -22   5   2   81.22   28.81
 -22  -5   2   81.30   28.48
 -22   5   3   37.51   16.98
 -22  -5   3   43.03   18.00
 -22   5   4   15.93   11.50
 -22  -5   4   13.26   11.50
 -22   5   5    5.81    9.92
 -22  -5   5    9.52    8.61
 -22   5   6   92.81   25.68
 -22  -5   6   94.81   26.45
 -22   5   7    1.68    7.12
 -22  -5   7    1.23    8.22
 -22  -5   8   14.08   11.98
 -22   5   8   15.77   10.95
 -22   5   9    4.68   10.03
 -22  -5   9    2.00    8.19
 -22  -5  10  118.57   27.39
 -22   5  10  115.60   31.77
  22   5 -10   54.47   15.24
 -22   5  11    0.81    7.63
 -22  -5  11    2.49    5.12
  22  -5 -11   -1.40    5.16
  22   5 -11   -4.23    7.55
 -22  -5  12  179.50   34.21
 -22   5  12  201.28   46.66
  22  -5 -12  113.59   18.30
  22   5 -12  108.42   19.48
 -22  -5  13    3.58    6.99
 -22   5  13    4.60   11.01
  22  -5 -13   -1.84    7.28
  22   5 -13    2.95    6.49
 -22  -5  14   26.76   15.47
 -22   5  14   24.48   13.77
  22  -5 -14   21.74    8.99
  22   5 -14   33.45    9.24
 -22   5  15   -1.76   11.06
  22  -5 -15    9.69    6.59
  22   5 -15   11.90    7.44
 -22  -5  15    8.58    9.28
 -22   5  16   22.31   15.17
  22  -5 -16   28.09    9.55
  22   5 -16   30.35    9.40
 -22  -5  16   38.38   13.79
 -22  -5  17    9.49   11.75
 -22   5  17    7.89   12.34
  22   5 -17    9.25    7.43
 -22  -5  18  186.71   38.26
  22  -5 -18  167.09   20.50
  22   5 -18  142.38   21.66
  22  -5 -19   53.63   10.94
  22   5 -19   53.25   11.33
 -22  -5  19   66.63   22.64
  22   5 -20   89.68   14.74
 -22  -5  20   88.94   31.49
 -22   6   1   -4.89   12.28
 -22  -6   1   -7.97   12.05
 -22   6   2    4.18   11.41
 -22  -6   2    3.64   12.35
 -22  -6   3   -0.26    9.41
 -22   6   3    4.84    9.37
 -22  -6   4   16.16   13.20
 -22   6   4   24.98   12.48
 -22   6   5   66.39   24.25
 -22  -6   5   72.80   23.65
 -22   6   6  420.76  132.12
 -22  -6   6  459.97  132.20
 -22   6   7  285.07   44.84
 -22  -6   7  314.98   90.86
 -22   6   8  519.56  160.50
 -22  -6   8  551.52  160.55
 -22   6   9   78.09   28.50
 -22  -6   9   93.78   28.18
 -22  -6  10  123.83   26.40
 -22   6  10   97.22   28.85
  22   6 -10   41.23   14.27
 -22   6  11   -0.25   10.78
  22   6 -11   11.01    6.86
 -22  -6  11    3.34    6.22
 -22   6  12  108.24   28.26
  22  -6 -12   66.04   12.38
  22   6 -12   58.31   15.60
 -22  -6  12   98.73   27.11
 -22   6  13   40.97   17.38
  22  -6 -13   27.91    8.93
  22   6 -13   40.37   10.82
 -22  -6  13   41.94   15.16
 -22  -6  14   97.16   26.64
 -22   6  14   87.60   29.64
  22  -6 -14   68.91   13.13
  22   6 -14   91.61   14.92
 -22  -6  15   59.07   21.18
 -22   6  15   57.45   21.57
  22  -6 -15   41.47   10.12
  22   6 -15   50.11   11.85
 -22   6  16   -3.99   13.76
  22  -6 -16   -2.25    5.88
  22   6 -16   -0.14    7.61
 -22  -6  16   -0.14    8.88
 -22  -6  17   11.79   10.74
  22  -6 -17    4.92    6.64
  22   6 -17   11.50    8.16
  22  -6 -18   -2.76    6.01
  22   6 -18   -0.10    7.35
 -22  -6  18    6.10   11.63
  22   6 -19    1.93    7.97
 -22  -6  19   13.90   12.46
 -22  -7   1   25.37   15.26
 -22   7   2   11.22   11.85
 -22  -7   2   13.31   13.56
 -22   7   3   -6.05    4.09
 -22  -7   3   -1.82    7.14
 -22  -7   4   49.96   20.44
 -22   7   4   48.89   18.57
 -22   7   5    6.84   10.84
 -22  -7   5   11.13    9.09
 -22  -7   6   34.89   16.81
 -22   7   6   31.85   15.18
 -22   7   7  101.19   26.32
 -22  -7   7   96.91   32.39
 -22   7   8    0.33   10.79
 -22  -7   8   -3.24    7.98
 -22   7   9   91.49   32.26
 -22  -7   9  105.36   31.83
 -22  -7  10   14.38    8.86
 -22   7  10   -1.32   10.43
 -22   7  11    8.05    9.65
 -22  -7  11    7.03    8.86
  22   7 -11    2.03    8.77
 -22   7  12   18.34   12.41
  22   7 -12   20.68   11.19
 -22  -7  12   10.36   10.30
 -22   7  13    4.05   10.94
  22  -7 -13   -0.38    5.45
  22   7 -13    6.99    8.30
 -22  -7  13   -3.41    8.33
 -22  -7  14   97.84   26.26
 -22   7  14   69.23   28.28
  22  -7 -14   72.63   12.80
  22   7 -14   86.83   14.59
 -22  -7  15   87.44   25.97
  22  -7 -15   69.95   12.55
  22   7 -15   79.84   14.36
  22  -7 -16   57.79   10.88
  22   7 -16   61.00   12.62
 -22  -7  16   55.09   21.19
 -22  -7  17   37.14   18.82
  22  -7 -17   36.76    9.02
  22   7 -17   37.23   10.78
  22   7 -18   33.93   10.80
 -22  -7  18   46.54   19.34
 -22  -7  19   43.28   19.07
 -22  -8   2   46.69   20.46
 -22   8   3   45.16   21.56
 -22  -8   3   69.00   20.56
 -22   8   4   -0.81    8.36
 -22  -8   4   10.44   12.51
 -22   8   5  148.10   51.18
 -22  -8   5  184.07   52.00
 -22  -8   6   50.99   19.67
 -22   8   6   43.44   18.44
 -22   8   7  420.28   53.37
 -22  -8   7  457.92  131.76
 -22  -8   8   11.00   14.27
 -22   8   8   33.67   13.95
 -22   8   9  381.08  121.34
 -22  -8   9  427.95  121.30
 -22   8  10    1.01    9.16
 -22  -8  10    3.78    6.97
 -22  -8  11  326.34   45.23
 -22   8  11  277.78   78.21
  22   8 -11  166.12   30.69
 -22  -8  12   90.65   24.54
 -22   8  12   77.33   25.71
  22   8 -12   49.16   15.28
 -22  -8  13  412.31   53.29
 -22   8  13  346.68  106.26
  22   8 -13  296.42   38.57
 -22  -8  14   75.67   23.73
  22   8 -14   54.32   13.50
  22  -8 -15  178.70   24.10
  22   8 -15  203.14   25.93
 -22  -8  15  265.81   64.37
  22   8 -16   12.76    9.10
 -22  -8  16   19.72   11.06
 -22  -8  17   85.20   26.54
  22   8 -17   60.24   13.74
 -22  -8  18   17.01   15.31
 -22  -8  19  100.90   34.29
 -22  -9   3   13.89   13.85
 -22  -9   4  122.14   40.09
 -22  -9   5    0.46    9.29
 -22   9   5    4.66    9.57
 -22   9   6   16.38   12.82
 -22  -9   6   21.26   13.51
 -22   9   7   29.34   15.32
 -22  -9   7   41.03   14.86
 -22   9   8   -0.42   10.26
 -22  -9   8    2.17    5.79
 -22   9   9   30.86   17.02
 -22  -9   9   36.90   14.37
 -22   9  10   58.52   24.40
 -22  -9  10   75.18   22.94
 -22   9  11   42.97   21.41
 -22  -9  11   66.57   19.54
 -22  -9  12  289.13   48.17
 -22  -9  13    2.39    8.19
  22   9 -13    5.22    8.47
  22   9 -14  104.72   18.07
 -22  -9  14  132.49   37.93
  22   9 -15   74.37   15.77
 -22  -9  15  116.17   32.46
 -22  -9  16   16.83   14.92
 -22  -9  17  232.95   72.50
 -22  -9  18    2.45   13.74
 -22 -10   4  287.46   88.14
 -22 -10   5    0.38   11.81
 -22 -10   6  469.73   60.60
 -22 -10   7   11.51   12.45
 -22 -10   8  925.27  276.66
 -22 -10   9    4.41   12.21
 -22 -10  10  941.60   86.73
 -22 -10  11   -0.10   10.52
 -22 -10  12  549.54  165.36
 -22 -10  13   32.61   15.74
 -22 -10  14  412.44  125.07
 -22 -10  15   -0.66    9.02
 -22 -10  16  270.72   83.55
 -22 -10  17   23.56   16.92
 -22 -11   5    5.15   10.58
 -22 -11   6   10.71   12.89
 -22 -11   7    7.32   12.41
 -22 -11   8   37.78   17.60
 -22 -11   9   50.88   21.79
 -22 -11  10   29.31   15.52
 -22 -11  11   45.32   18.59
 -22 -11  12   -0.81    7.16
 -22 -11  13   75.12   26.65
 -22 -11  14   -2.08   12.60
 -22 -11  15   27.72   16.39
 -22 -11  16    3.11   10.65
 -22 -12   7  124.85   40.89
 -22 -12   8   39.06   19.48
 -22 -12   9  251.50   77.62
 -22 -12  10   57.85   22.38
 -22 -12  11  436.37   59.59
 -22 -12  12   16.28   13.89
 -22 -12  13  131.44   33.93
 -22 -12  14   17.25   15.05
 -22 -12  15   10.40   13.86
 -22 -13  10   -1.91    6.81
 -22 -13  11  125.77   32.89
 -22 -13  12    5.96   10.50
 -21   0   1   -0.08    5.79
 -21   0   2  109.90   35.10
 -21   0   3    2.65    8.47
 -21   0   4   26.66   14.54
 -21   0   5    0.76    8.69
 -21   0   6   43.87   17.81
 -21   0   7    8.09    8.12
 -21   0   8   34.71   10.68
  21   0  -8    9.33    5.74
 -21   0   9   -3.63    4.55
  21   0  -9   -0.13    5.74
 -21   0  10   11.11    8.79
  21   0 -10    4.58    5.97
 -21   0  11    4.98    8.02
  21   0 -11   -3.84    4.99
 -21   0  12    3.05    8.01
  21   0 -12    8.87    5.81
 -21   0  13   -1.43    8.23
  21   0 -13    3.77    5.42
 -21   0  14   33.36   15.39
  21   0 -14   41.17    9.74
 -21   0  15   -0.10    8.12
  21   0 -15    6.77    5.63
 -21   0  16  288.26   80.63
  21   0 -16  243.70   29.46
 -21   0  17    0.00    8.55
  21   0 -17    2.38    5.56
 -21   0  18  158.20   49.60
  21   0 -18  153.30   19.78
 -21   0  19    5.80   12.40
  21   0 -19    2.69    5.71
 -21   0  20   12.41   14.48
  21   0 -20   16.27    6.80
  21   0 -21   -0.59    6.41
  21   0 -22  143.45   19.01
 -21   1   1  151.34   45.74
 -21  -1   1  141.25   45.70
 -21   1   2  170.47   33.87
 -21  -1   2  172.73   53.15
 -21  -1   3  254.20   40.84
 -21   1   3  242.94   75.68
 -21   1   4  233.14   39.95
 -21  -1   4  252.42   74.12
 -21   1   5  604.03  165.36
 -21  -1   5  496.89  165.21
 -21   1   6  110.21   34.23
 -21  -1   6  102.42   33.91
 -21   1   7   92.23   25.66
 -21  -1   7   97.63   30.73
 -21   1   8    6.44    7.71
  21  -1  -8    0.36    3.38
  21   1  -8    4.17    4.86
 -21  -1   8    4.34    7.96
 -21  -1   9   19.46   11.71
 -21   1   9   19.92    9.58
  21  -1  -9    7.90    6.00
  21   1  -9   13.62    6.26
 -21   1  10    0.06    5.80
  21  -1 -10   -5.58    5.33
  21   1 -10    5.77    5.89
 -21  -1  10    1.52    7.88
 -21   1  11   33.00   15.93
  21  -1 -11   29.07    8.20
  21   1 -11   26.47    8.78
 -21  -1  11   35.00   12.95
 -21   1  12   26.61   12.84
  21  -1 -12   14.02    6.73
  21   1 -12   16.91    6.98
 -21  -1  12   17.52   10.28
 -21   1  13  133.62   31.80
  21  -1 -13  132.93   17.73
  21   1 -13  136.67   17.81
 -21  -1  13  132.67   42.30
 -21   1  14  112.78   35.00
  21  -1 -14  101.24   15.50
  21   1 -14   99.54   15.48
 -21  -1  14  125.02   35.31
 -21   1  15   54.63   21.24
  21  -1 -15   59.09   10.90
  21   1 -15   56.82   10.94
 -21  -1  15   66.62   21.94
 -21   1  16   59.58   22.87
 -21  -1  16   65.95   23.26
  21  -1 -16   68.28   11.28
  21   1 -16   54.91   11.21
 -21   1  17   81.96   29.86
  21  -1 -17   82.46   13.61
  21   1 -17   88.58   13.62
 -21  -1  17  100.93   30.25
 -21   1  18   13.47   12.40
  21  -1 -18    4.49    6.00
  21   1 -18    5.74    5.84
 -21  -1  18    3.86   12.10
 -21  -1  19   29.28   17.11
 -21   1  19   15.12   15.47
  21  -1 -19   34.76    7.87
  21   1 -19   22.01    7.78
 -21   1  20    4.05   13.32
  21  -1 -20    5.04    5.70
  21   1 -20   -3.02    5.45
 -21  -1  20    6.30   12.88
  21  -1 -21    5.13    5.97
  21   1 -21   12.35    6.03
 -21  -1  21    2.92   13.88
  21  -1 -22    0.20    5.61
  21   1 -22    0.71    6.28
 -21   2   1    2.93    8.65
 -21  -2   1    4.01    8.34
 -21   2   2   23.31   13.38
 -21  -2   2   22.00   13.63
 -21   2   3   55.82   21.78
 -21  -2   3   72.02   22.28
 -21   2   4   40.64   16.30
 -21  -2   4   32.14   14.59
 -21  -2   5   13.61   10.68
 -21   2   5   12.86    9.81
 -21   2   6  387.48  107.70
 -21  -2   6  323.95  107.57
 -21   2   7   17.47   12.65
 -21  -2   7   19.50   12.63
 -21   2   8  548.98   53.62
  21  -2  -8  262.10   42.88
  21   2  -8  342.61   43.40
 -21  -2   8  644.05  128.00
 -21  -2   9   44.67   15.74
 -21   2   9   52.14   12.98
  21  -2  -9   14.70    6.87
  21   2  -9   15.81    8.32
 -21   2  10  284.09   74.40
  21  -2 -10  228.06   27.25
  21   2 -10  205.53   27.81
 -21  -2  10  269.38   74.39
 -21   2  11   43.28   15.48
  21  -2 -11   37.93    9.05
  21   2 -11   37.25    8.95
 -21  -2  11   41.19   15.30
 -21   2  12  146.08   39.89
  21  -2 -12  114.98   16.72
  21   2 -12  127.12   17.31
 -21  -2  12  116.83   39.69
 -21   2  13  255.04   79.64
  21  -2 -13  284.17   29.25
  21   2 -13  240.47   29.64
 -21  -2  13  258.86   79.66
 -21   2  14   75.30   24.97
  21  -2 -14   85.35   13.44
  21   2 -14   81.40   13.57
 -21  -2  14   77.05   26.83
 -21   2  15   90.17   28.74
  21  -2 -15   80.92   13.72
  21   2 -15   78.95   13.56
 -21  -2  15   97.41   29.30
 -21  -2  16  213.65   40.69
 -21   2  16  190.47   62.24
  21  -2 -16  201.06   23.90
  21   2 -16  199.69   24.11
 -21   2  17    8.81   11.25
  21  -2 -17   21.79    6.84
  21   2 -17   10.38    6.89
 -21  -2  17   18.23   12.68
 -21   2  18   29.33   16.22
  21  -2 -18   35.15    8.84
  21   2 -18   42.57    8.99
 -21  -2  18   37.04   17.25
 -21  -2  19   14.62   13.84
 -21   2  19   14.24   12.17
  21  -2 -19   15.95    6.74
  21   2 -19   11.53    6.78
 -21  -2  20    3.25   12.42
 -21   2  20    3.81   13.27
  21  -2 -20   13.16    6.23
  21   2 -20   12.66    6.23
  21  -2 -21   26.12    7.64
  21   2 -21   25.74    7.68
 -21  -2  21   14.77   16.07
  21  -2 -22    6.03    5.88
  21   2 -22    0.49    7.45
 -21   3   1   70.66   24.42
 -21  -3   1   73.96   24.56
 -21   3   2   16.36   12.64
 -21  -3   2   22.76   11.42
 -21  -3   3    9.23   10.13
 -21   3   3    9.53    8.94
 -21  -3   4   24.24   13.86
 -21   3   4   24.39   11.56
 -21   3   5  145.18   29.99
 -21  -3   5  126.51   42.64
 -21   3   6  209.84   35.67
 -21  -3   6  166.15   36.63
 -21   3   7   41.88   16.71
 -21  -3   7   44.45   16.47
 -21   3   8  312.90   40.05
 -21   3   8  608.87  117.19
  21  -3  -8  222.07   39.38
  21   3  -8  339.25   40.81
 -21  -3   8  573.12  117.21
 -21   3   9   14.77    8.68
  21  -3  -9    2.05    4.73
  21   3  -9    8.97    6.67
 -21  -3   9   13.57    8.81
 -21  -3  10  365.87   47.82
 -21   3  10  353.84   92.27
  21  -3 -10  247.42   32.25
  21   3 -10  280.67   33.50
 -21   3  11   99.28   27.73
  21  -3 -11   78.35   13.20
  21   3 -11   73.43   14.29
 -21  -3  11   83.51   27.47
 -21   3  12  163.73   44.81
  21  -3 -12  125.36   18.39
  21   3 -12  140.19   18.94
 -21  -3  12  146.29   44.68
 -21   3  13   -4.36    8.42
  21  -3 -13    4.42    5.42
  21   3 -13   -2.30    5.49
 -21  -3  13    0.92    7.81
 -21   3  14   47.64   21.11
  21  -3 -14   51.34   10.64
  21   3 -14   67.96   10.84
 -21  -3  14   52.97   19.84
 -21  -3  15   78.44   24.55
 -21   3  15   73.01   24.52
  21  -3 -15   68.44   12.42
  21   3 -15   65.63   12.27
 -21   3  16   -1.84    6.56
  21  -3 -16    1.83    6.77
  21   3 -16   -3.47    5.55
 -21  -3  16    2.06   10.59
 -21   3  17   67.05   28.94
  21   3 -17   90.18   13.66
 -21  -3  17   99.90   29.64
 -21   3  18    0.31   10.44
  21  -3 -18   -0.95    7.09
  21   3 -18   -0.39    5.61
 -21  -3  18    6.45   11.57
 -21   3  19   20.90   18.52
  21  -3 -19   58.73   10.10
  21   3 -19   45.05    9.78
 -21  -3  19   44.35   19.26
  21  -3 -20    8.96    7.17
  21   3 -20   12.37    6.52
 -21  -3  20   11.93   13.50
  21  -3 -21   21.93    8.92
  21   3 -21   26.99    7.84
 -21  -3  21   23.15   15.88
  21  -3 -22    9.20    7.59
  21   3 -22    7.36    8.04
 -21  -4   1  159.79   31.94
 -21   4   1  133.33   45.60
 -21   4   2   50.74   18.29
 -21  -4   2   48.58   18.66
 -21   4   3   16.82   11.55
 -21  -4   3   13.40   10.06
 -21   4   4  106.27   34.93
 -21  -4   4  112.54   34.54
 -21  -4   5  228.64   39.96
 -21   4   5  226.45   69.55
 -21   4   6  140.41   45.14
 -21  -4   6  149.49   45.31
 -21  -4   7  831.30   77.75
 -21   4   7  804.62  243.99
 -21   4   8  341.19   82.54
  21   4  -8  158.44   29.97
 -21  -4   8  327.28   82.42
 -21  -4   9  218.84   36.05
 -21   4   9  207.46   53.12
  21  -4  -9  131.84   20.28
  21   4  -9  144.93   21.68
 -21   4  10  298.29   67.12
  21  -4 -10  166.05   24.48
  21   4 -10  182.44   26.01
 -21  -4  10  250.80   66.96
 -21  -4  11   50.16   19.89
 -21   4  11   65.10   18.08
  21  -4 -11   40.63    9.16
  21   4 -11   38.12   10.78
 -21  -4  12  153.42   33.74
 -21   4  12  152.93   45.66
  21  -4 -12  139.32   18.72
  21   4 -12  138.77   19.56
 -21   4  13  236.38   40.58
 -21  -4  13  237.74   42.23
  21  -4 -13  217.12   25.88
  21   4 -13  223.23   27.10
 -21  -4  14  207.92   41.33
 -21   4  14  220.98   65.87
  21  -4 -14  208.92   24.96
  21   4 -14  217.46   25.58
 -21   4  15  224.47   70.05
  21  -4 -15  194.76   25.88
  21   4 -15  261.71   26.94
 -21  -4  15  241.77   70.08
 -21   4  16  318.93  102.83
  21  -4 -16  340.92   36.02
  21   4 -16  347.21   36.84
 -21  -4  16  345.12  102.83
 -21  -4  17   80.87   24.65
 -21   4  17   49.80   23.48
  21  -4 -17   72.07   12.02
  21   4 -17   58.12   12.13
 -21   4  18   49.79   29.91
  21  -4 -18  108.81   14.06
  21   4 -18   86.90   13.97
 -21  -4  18   98.22   30.55
 -21   4  19   55.09   31.98
  21  -4 -19  115.83   14.67
  21   4 -19   81.99   14.49
 -21  -4  19  119.47   32.62
  21  -4 -20    7.00    7.28
  21   4 -20   10.43    6.37
 -21  -4  20    4.63   13.71
  21  -4 -21  111.10   15.50
  21   4 -21   95.88   15.37
 -21  -4  21  104.11   36.54
  21   4 -22   -6.74    5.73
 -21  -5   1   12.87   11.18
 -21   5   1   11.67    9.81
 -21  -5   2  261.14   40.86
 -21   5   2  210.36   71.32
 -21   5   3   -3.77    8.40
 -21  -5   3    2.91    7.86
 -21   5   4   84.76   26.54
 -21  -5   4   73.49   26.30
 -21   5   5    8.58   10.27
 -21  -5   5   13.75   10.51
 -21   5   6   20.79   12.51
 -21  -5   6   15.61   12.82
 -21   5   7   42.26   15.04
  21   5  -7    3.23    8.81
 -21  -5   7   43.76   13.10
 -21   5   8    2.17    8.66
 -21  -5   8    1.28    7.36
  21   5  -8    8.49    6.51
 -21   5   9  132.23   18.29
 -21   5   9  197.01   45.90
  21  -5  -9  125.31   18.41
  21   5  -9  104.82   19.39
 -21  -5   9  181.79   45.54
 -21  -5  10    0.59    5.84
 -21   5  10   -3.73   10.32
  21  -5 -10    5.62    4.62
  21   5 -10   -1.54    6.99
 -21  -5  11   60.92   21.12
 -21   5  11   69.79   20.54
  21  -5 -11   37.97    9.31
 -21   5  12   34.01   15.67
  21  -5 -12   23.53    7.01
 -21  -5  12   33.82   13.07
 -21   5  13   23.74   12.80
  21  -5 -13   25.47    8.37
  21   5 -13   28.87    9.10
 -21  -5  13   18.31   11.96
 -21   5  14   77.44   24.01
  21  -5 -14   81.63   12.32
  21   5 -14   64.75   13.56
 -21  -5  14   78.07   25.76
 -21  -5  15   15.29   13.04
 -21   5  15   25.18   12.07
  21  -5 -15   13.42    7.05
  21   5 -15   14.43    8.31
 -21   5  16   68.63   29.31
  21  -5 -16   92.89   13.28
  21   5 -16  101.09   14.55
 -21  -5  16   74.68   28.72
 -21   5  17   10.57   13.49
  21  -5 -17   25.87    7.54
  21   5 -17   26.56    8.80
 -21  -5  17   22.82   12.25
 -21   5  18  237.27  113.48
  21  -5 -18  375.93   39.23
  21   5 -18  425.40   40.34
 -21  -5  18  458.51  113.94
  21  -5 -19   -1.22    5.81
  21   5 -19    4.85    7.07
 -21  -5  19    4.09   12.87
  21  -5 -20  219.97   26.88
  21   5 -20  247.57   27.81
 -21  -5  20  253.24   74.10
  21  -5 -21   22.31    7.49
  21   5 -21   25.15    8.36
 -21  -5  21   16.34   17.02
 -21   6   1   25.81   14.92
 -21  -6   1   35.05   15.91
 -21   6   2    2.02    5.27
 -21  -6   2   -6.17    5.87
 -21   6   3   61.79   21.59
 -21  -6   3   77.69   23.59
 -21   6   4   48.89   18.49
 -21  -6   4   46.46   17.66
 -21   6   5  287.44   42.72
 -21  -6   5  273.07   85.52
 -21   6   6   88.82   24.96
 -21  -6   6   91.76   26.48
 -21   6   7  383.05   51.71
 -21  -6   7  423.95  121.30
 -21   6   8   44.02   17.49
  21   6  -8   28.77   10.07
 -21  -6   8   66.04   17.07
 -21   6   9  269.49   29.29
 -21   6   9  330.48   79.52
  21  -6  -9  205.72   28.67
  21   6  -9  206.49   29.97
 -21  -6   9  314.91   79.54
 -21  -6  10   13.39   10.96
 -21   6  10   16.78    6.62
 -21   6  10   15.48   11.45
  21  -6 -10   13.62    7.92
  21   6 -10   -4.05    8.22
 -21   6  11  164.70   40.92
  21  -6 -11   89.50   16.08
  21   6 -11  118.00   18.26
 -21  -6  11  156.08   40.38
 -21   6  12  206.61   57.34
  21  -6 -12  161.04   22.04
  21   6 -12  208.52   23.90
 -21  -6  12  164.06   56.76
 -21   6  13  128.52   37.08
  21  -6 -13   92.41   15.29
  21   6 -13  124.12   16.99
 -21  -6  13  113.98   36.16
 -21   6  14  283.43   44.91
  21  -6 -14  270.84   29.83
  21   6 -14  248.61   31.28
 -21  -6  14  295.16   83.45
 -21   6  15  120.34   41.89
  21  -6 -15  123.98   17.09
  21   6 -15  145.86   18.56
 -21  -6  15  134.18   41.57
 -21  -6  16  382.48   53.88
 -21   6  16  268.35  105.10
  21  -6 -16  353.59   36.72
  21   6 -16  386.93   38.01
 -21   6  17  152.31   74.12
  21  -6 -17  247.96   27.25
  21   6 -17  291.21   28.52
 -21  -6  17  272.52   74.14
  21  -6 -18   63.71   12.48
  21   6 -18   86.79   13.69
 -21  -6  18   84.00   26.37
 -21  -6  19  427.15   59.67
  21  -6 -19  391.55   42.09
  21   6 -19  408.11   43.15
 -21  -6  20   -1.39   10.36
  21  -6 -20   -1.13    5.79
  21   6 -20    4.85    7.01
  21  -6 -21   54.88   11.52
  21   6 -21   84.02   12.76
 -21  -6  21   60.68   25.29
 -21  -7   1   21.22   13.09
 -21   7   1    6.12    9.99
 -21   7   2   83.40   29.18
 -21  -7   2   95.33   29.43
 -21   7   3    3.77    8.97
 -21  -7   3    3.59    8.23
 -21   7   4   56.10   21.73
 -21  -7   4   66.78   21.44
 -21   7   5  157.99   48.19
 -21  -7   5  148.21   48.11
 -21   7   6  344.20   47.22
 -21  -7   6  349.50   50.91
 -21   7   7  142.58   43.26
 -21  -7   7  128.10   42.86
 -21   7   8  193.69   51.56
  21   7  -8  103.03   21.57
 -21  -7   8  200.52   51.49
 -21   7   9   85.95   21.39
 -21   7   9   53.86   10.89
  21  -7  -9   32.10   10.11
  21   7  -9   49.70   12.42
 -21  -7   9  101.07   21.41
 -21  -7  10  201.77   34.36
 -21   7  10  203.98   46.55
  21  -7 -10  162.34   19.26
  21   7 -10  180.92   20.34
 -21   7  11   16.54   11.88
  21  -7 -11   15.75    6.64
  21   7 -11    0.17    8.50
 -21  -7  11   23.84    9.83
 -21   7  12  385.14  118.90
  21  -7 -12  326.74   40.66
  21   7 -12  471.21   42.68
 -21  -7  12  430.21  118.91
 -21   7  13   13.91   12.17
  21  -7 -13    3.70    6.16
  21   7 -13    4.72    8.00
 -21  -7  13    8.60    9.05
 -21   7  14  196.86   61.56
  21  -7 -14  181.47   23.01
  21   7 -14  210.41   24.62
 -21  -7  14  208.93   61.07
 -21   7  15   41.25   20.07
  21  -7 -15   45.67    9.56
  21   7 -15   50.72   11.15
 -21  -7  15   47.69   17.91
 -21  -7  16   22.39   15.91
 -21   7  16   28.32   19.04
  21  -7 -16   25.32    8.73
  21   7 -16   28.08    9.42
  21  -7 -17  156.05   19.53
  21   7 -17  156.86   20.95
 -21  -7  17  158.92   49.50
  21  -7 -18   22.82    7.76
  21   7 -18   32.01    9.18
 -21  -7  18   17.82   12.99
  21  -7 -19  164.91   20.83
 -21  -7  19  231.39   41.54
  21   7 -19  184.25   23.65
 -21  -7  20    0.46    9.48
  21  -7 -20    3.63    5.80
  21   7 -20    0.09    7.15
 -21   8   1    6.58   10.59
 -21  -8   1    9.43   12.96
 -21   8   2   56.59   20.35
 -21  -8   2   56.66   20.30
 -21   8   3   16.87   10.96
 -21  -8   3   17.55   10.36
 -21   8   4  119.51   38.77
 -21  -8   4  124.89   38.89
 -21   8   5   25.52   13.81
 -21  -8   5   21.53   14.53
 -21  -8   6   12.57   11.47
 -21   8   6   13.46   11.15
 -21   8   7    1.09   10.72
 -21  -8   7   10.72    8.23
 -21   8   8    9.30   10.56
 -21  -8   8   16.02    9.92
  21   8  -8    1.32    8.03
 -21   8   9    8.11   11.02
  21   8  -9   -5.09    7.64
 -21  -8   9    5.80    8.07
 -21  -8  10  266.51   41.58
 -21   8  10  245.49   67.06
  21  -8 -10  175.15   24.80
  21   8 -10  207.18   27.08
 -21   8  11  124.26   34.27
  21  -8 -11   83.89   15.83
  21   8 -11   92.04   16.35
 -21  -8  11  125.89   33.79
 -21   8  12  408.47   53.90
  21  -8 -12  372.05   42.37
  21   8 -12  398.52   44.40
 -21  -8  12  508.58  124.84
 -21   8  13  138.38   49.32
  21  -8 -13  146.25   19.32
  21   8 -13  150.99   21.00
 -21  -8  13  202.66   49.13
 -21   8  14   92.91   38.77
  21  -8 -14  132.91   16.14
  21   8 -14  119.38   17.63
 -21  -8  14  127.62   38.33
 -21  -8  15    8.05   13.64
 -21   8  15   24.00   15.10
  21  -8 -15   19.03    7.13
  21   8 -15   20.39    8.43
  21  -8 -16   12.25    6.96
  21   8 -16   18.39    8.64
 -21  -8  16   25.40   11.26
 -21  -8  17   -2.78    3.17
  21  -8 -17   -6.49    5.35
  21   8 -17   -0.72    6.99
  21  -8 -18    2.56    3.67
  21   8 -18   -8.57    6.98
 -21  -8  18   -6.00    9.23
  21  -8 -19    4.37    6.13
  21   8 -19    8.51    7.59
 -21  -8  19   10.47   14.78
  21   8 -20   40.58   10.69
 -21  -8  20   24.97   17.17
 -21  -9   1   23.77   15.11
 -21   9   1   16.91   13.84
 -21   9   2  121.61   30.38
 -21  -9   2  165.47   33.03
 -21  -9   3   11.68    9.08
 -21   9   3    2.24    9.52
 -21  -9   4   97.31   26.19
 -21   9   4   79.76   28.93
 -21   9   5  241.96   40.40
 -21  -9   5  266.90   44.04
 -21   9   6   74.03   27.92
 -21  -9   6   95.03   27.87
 -21   9   7  156.17   52.32
 -21  -9   7  183.39   52.32
 -21  -9   8  110.83   26.92
 -21   9   8  111.55   30.05
  21   9  -8   40.32   14.96
 -21   9   9   96.98   29.09
  21   9  -9   59.86   15.91
 -21  -9   9   95.37   28.26
 -21   9  10    4.51   10.88
 -21   9  10   91.79   21.98
  21   9 -10   57.46   14.07
 -21  -9  10   99.80   20.68
 -21  -9  11  238.53   35.10
 -21   9  11  212.55   47.32
  21  -9 -11  172.42   19.09
  21   9 -11  166.54   20.82
 -21  -9  12   71.10   18.63
 -21   9  12   -5.00    8.28
 -21   9  12   58.28   17.72
  21  -9 -12   40.01    8.70
  21   9 -12   44.34   10.89
 -21  -9  13   81.26   23.92
 -21   9  13   60.64   24.47
  21   9 -13   56.37   13.16
 -21  -9  14   74.96   23.52
  21  -9 -14   61.41   11.01
  21   9 -14   51.89   12.80
  21  -9 -15    1.44    5.78
  21   9 -15    2.20    7.33
 -21  -9  15    2.85    8.95
  21  -9 -16   28.31    8.45
  21   9 -16   31.72    9.91
 -21  -9  16   41.10   14.62
  21  -9 -17   16.23    7.28
  21   9 -17   15.80    8.54
 -21  -9  17   31.17   11.92
  21  -9 -18   10.44    6.94
 -21  -9  18   14.80   13.49
  21   9 -18    2.50    7.88
  21   9 -19    2.75    8.48
 -21  -9  19    9.11   10.88
 -21 -10   2  115.27   38.28
 -21  10   3   17.88   11.82
 -21 -10   3   20.30   14.58
 -21  10   4    1.68    6.73
 -21 -10   4   -2.09    8.89
 -21  10   5   16.67   10.84
 -21 -10   5    9.35   10.58
 -21  10   6    3.95    8.13
 -21 -10   6    2.87    7.96
 -21 -10   7    0.22    8.93
 -21  10   7   11.23   10.34
 -21  10   8    5.31   10.38
 -21 -10   8    9.65    8.81
 -21 -10   9    0.70    9.95
 -21  10   9   12.37   10.96
  21  10  -9   11.72   10.30
 -21  10  10   -4.62   10.66
  21  10 -10    2.84    7.70
 -21 -10  10   -1.05    8.21
 -21  10  11   -0.41   12.21
  21  10 -11    3.20    8.38
 -21 -10  11    7.35    8.43
 -21  10  12   -2.05    6.72
 -21  10  12    5.13   12.78
  21 -10 -12   13.80    7.21
  21  10 -12   -2.20    8.33
 -21 -10  12    7.76    9.06
 -21  10  13   -1.59    5.74
  21 -10 -13    8.78    5.99
  21  10 -13    7.12    8.20
 -21 -10  13   16.83    9.43
  21 -10 -14    4.79    6.64
  21  10 -14   20.71   10.15
 -21 -10  14   14.21   10.03
  21 -10 -15   65.02   10.69
  21  10 -15   42.00   12.37
 -21 -10  15   56.13   20.63
 -21 -10  16   19.61   14.08
  21 -10 -16   16.49    7.30
  21  10 -16   22.71    8.90
  21 -10 -17   66.00   11.59
  21  10 -17   55.10   13.17
 -21 -10  17   85.69   26.27
  21  10 -18   74.12   15.06
 -21 -10  18   85.91   29.52
 -21 -10  19    5.21   14.93
 -21 -11   2  106.08   29.31
 -21 -11   3  242.08   43.23
 -21 -11   4  112.19   30.43
 -21  11   5   35.19   17.41
 -21 -11   5   44.11   18.04
 -21  11   6    8.76   10.93
 -21 -11   6    7.91    9.37
 -21  11   7   -2.70   10.55
 -21 -11   7    7.12    8.24
 -21 -11   8    1.77    7.99
 -21  11   8    5.05   10.90
 -21  11   9   20.39   13.17
 -21 -11   9   20.20   11.27
  21  11 -10    6.01    9.72
 -21 -11  10   -1.26    8.48
 -21 -11  11   -1.22    4.40
  21  11 -11   -3.20    8.10
 -21 -11  12    1.20    8.45
  21  11 -12    7.56    8.49
 -21 -11  13   18.72   14.38
  21  11 -13   22.13    9.65
 -21 -11  14   39.87   16.94
  21  11 -14   20.40   10.26
  21  11 -15   52.88   15.28
 -21 -11  15  127.92   31.12
 -21 -11  16    4.60   11.52
  21  11 -16    4.25    7.80
 -21 -11  17  197.58   62.48
 -21 -11  18    3.26   11.30
 -21 -12   4   45.62   20.61
 -21 -12   5    6.53   11.02
 -21 -12   6  276.05   46.85
 -21 -12   7    6.30   12.43
 -21 -12   8  445.81   59.90
 -21 -12   9   64.87   23.59
 -21 -12  10  182.51   38.60
 -21 -12  11   34.41   18.31
 -21 -12  12  172.42   54.65
 -21 -12  13    6.06   13.14
 -21 -12  14  223.29   44.11
 -21 -12  15   20.07   15.03
 -21 -12  16   37.81   19.07
 -21 -12  17   68.68   26.58
 -21 -13   5    7.02   11.54
 -21 -13   6    0.00    8.71
 -21 -13   7    4.05   12.64
 -21 -13   8  159.40   50.11
 -21 -13   9    1.74   10.91
 -21 -13  10  301.68   49.79
 -21 -13  11    1.12   10.99
 -21 -13  12   45.81   20.03
 -21 -13  13   46.44   20.30
 -21 -13  14    3.23   10.54
 -21 -13  15   11.23   13.28
 -21 -13  16   28.08   17.41
 -21 -14   8   40.34   16.58
 -21 -14   9   85.98   29.66
 -21 -14  10  208.27   41.81
 -21 -14  11  224.80   69.69
 -21 -14  12  161.94   51.89
 -21 -14  13  240.43   74.68
 -21 -14  14   81.75   28.02
 -20   0   1    1.20    6.14
 -20   0   2   51.93   19.21
 -20   0   3   -3.55    8.07
 -20   0   4    8.62    9.57
 -20   0   5    3.46    7.18
 -20   0   6  166.86   51.57
 -20   0   7   -2.28    3.70
 -20   0   8  777.91  201.57
  20   0  -8  597.17   65.68
 -20   0   9   -4.98    7.57
  20   0  -9   -3.13    4.42
 -20   0  10 1028.28   85.90
  20   0 -10 1032.88   98.55
 -20   0  11    2.61    7.11
  20   0 -11   -4.39    4.46
 -20   0  12  165.57   46.26
  20   0 -12  134.14   18.73
 -20   0  13   -2.00    7.43
  20   0 -13   -7.72    5.50
 -20   0  14   24.24   12.78
  20   0 -14   21.27    8.01
 -20   0  15    0.19    9.87
  20   0 -15    0.34    4.97
 -20   0  16  122.46   30.43
  20   0 -16  102.21   15.48
 -20   0  17    6.25   11.35
  20   0 -17    7.06    5.66
  20   0 -18   56.08    9.36
 -20   0  18   66.33   22.96
 -20   0  19    5.67   10.47
  20   0 -19    2.67    5.50
 -20   0  20   67.99   28.89
  20   0 -20  104.40   13.74
 -20   0  21    4.41   13.75
  20   0 -21    0.35    5.34
  20   0 -22   83.14   12.78
  20   0 -23    5.11    7.20
 -20  -1   1   46.29   17.61
 -20   1   1   40.20   16.22
 -20   1   2    5.23    8.27
 -20  -1   2    7.47    8.67
 -20   1   3   -0.84    8.31
 -20  -1   3   11.97    8.73
 -20   1   4   43.76   17.64
 -20  -1   4   41.81   17.59
 -20   1   5   10.12    8.75
 -20  -1   5    2.74    7.63
 -20   1   6    5.63    7.78
 -20  -1   6    5.23    7.63
 -20  -1   7    4.86    6.93
 -20   1   7    0.65    7.11
 -20   1   8   24.50   12.83
  20  -1  -8   14.52    6.31
  20   1  -8   16.34    6.34
 -20  -1   8   28.56   10.69
 -20  -1   9    3.83    6.17
 -20   1   9    8.05    7.85
  20  -1  -9    0.20    4.59
  20   1  -9   -5.10    5.40
 -20   1  10   -3.50    7.77
  20  -1 -10    3.06    4.29
  20   1 -10    6.13    5.63
 -20  -1  10    0.96    7.05
 -20   1  11   29.45   15.10
  20  -1 -11   23.83    8.02
 -20  -1  11   31.19   12.24
 -20   1  12    6.44    9.66
  20  -1 -12    8.22    5.75
  20   1 -12   13.94    6.29
 -20  -1  12    8.15    6.83
 -20   1  13   38.32   17.39
 -20  -1  13   42.53   17.43
  20  -1 -13   34.75    9.10
  20   1 -13   31.56    8.93
 -20   1  14  213.80   41.05
 -20  -1  14  202.25   41.42
  20  -1 -14  218.97   25.39
  20   1 -14  235.83   25.52
 -20   1  15  123.04   40.32
  20  -1 -15  126.64   16.92
  20   1 -15  119.85   17.02
 -20  -1  15  136.37   40.61
 -20   1  16   14.00   11.73
  20  -1 -16   12.57    6.21
  20   1 -16    8.00    6.21
 -20  -1  16   14.75   11.69
 -20  -1  17  201.27   41.41
 -20   1  17  179.17   63.03
  20  -1 -17  203.41   23.92
  20   1 -17  220.89   24.13
 -20   1  18   26.48   15.93
  20  -1 -18   25.97    7.16
  20   1 -18   19.57    7.41
 -20  -1  18   18.74   14.28
 -20   1  19   52.54   26.57
  20  -1 -19   80.65   12.10
  20   1 -19   76.37   12.16
 -20  -1  19   76.11   26.56
 -20   1  20   -9.79   13.23
  20  -1 -20    7.01    5.71
  20   1 -20    6.10    5.62
 -20  -1  20   17.08   12.94
 -20  -1  21    1.47    9.59
 -20   1  21   -7.73   14.09
  20  -1 -21    0.38    5.21
  20   1 -21    3.50    4.48
  20  -1 -22    1.48    4.81
  20   1 -22    4.23    4.77
  20  -1 -23   61.87   12.42
  20   1 -23   69.11   12.47
 -20   2   1   50.20   19.66
 -20  -2   1   61.91   20.01
 -20   2   2  144.31   31.57
 -20  -2   2  158.37   32.56
 -20  -2   3   20.31   12.52
 -20   2   3   16.27   10.02
 -20   2   4    7.47    9.09
 -20  -2   4    8.55    7.91
 -20   2   5   76.06   24.68
 -20  -2   5   70.46   24.39
 -20  -2   6    5.26    8.76
 -20   2   6    8.87    8.85
 -20   2   7    5.49    4.37
 -20   2   7    8.33    7.57
  20   2  -7   -0.79    5.22
 -20  -2   7    8.12    6.13
 -20   2   8    0.66    7.18
  20  -2  -8    5.47    3.29
  20   2  -8   -1.20    4.93
 -20  -2   8   -3.25    7.64
 -20  -2   9   16.39   11.03
 -20   2   9   13.65    9.07
  20  -2  -9   15.14    6.32
  20   2  -9    8.82    6.53
 -20   2  10    9.28    9.47
  20  -2 -10   10.39    4.90
  20   2 -10    2.30    7.09
 -20  -2  10   13.50    8.22
 -20   2  11    2.85    8.12
  20  -2 -11    2.72    4.61
  20   2 -11    5.97    7.08
 -20  -2  11    6.59    7.63
 -20  -2  12   30.38   16.41
 -20   2  12   38.01   13.37
  20  -2 -12   31.43    8.33
  20   2 -12   27.15    8.40
 -20  -2  13  129.28   29.87
 -20   2  13  107.23   36.06
  20  -2 -13  102.85   15.92
  20   2 -13  115.66   15.89
 -20   2  14    3.21    7.62
 -20  -2  14   -0.52    7.48
  20  -2 -14    3.95    5.15
  20   2 -14    5.53    6.53
 -20   2  15  219.01   70.46
  20  -2 -15  236.61   26.40
  20   2 -15  230.00   26.58
 -20  -2  15  229.75   70.48
 -20   2  16   30.29   14.40
  20  -2 -16   32.24    8.26
  20   2 -16   39.95    8.45
 -20  -2  16   25.02   15.39
 -20  -2  17  402.67   55.59
 -20   2  17  367.02  112.32
  20  -2 -17  348.91   39.11
  20   2 -17  371.55   39.34
 -20   2  18   21.09   14.76
  20  -2 -18   17.54    6.93
  20   2 -18   17.19    7.05
 -20  -2  18   17.90   13.56
 -20   2  19   97.84   32.76
  20  -2 -19  122.01   16.73
  20   2 -19  143.81   16.94
 -20  -2  19  121.21   40.35
 -20   2  20   -0.67   13.22
  20  -2 -20   -0.11    5.05
  20   2 -20    4.85    5.23
 -20  -2  20   -5.92   13.31
  20  -2 -21  104.53   13.72
  20   2 -21   83.89   13.50
 -20  -2  21   73.69   32.33
  20  -2 -22   54.98    9.85
  20   2 -22   49.99    9.91
 -20  -2  22   46.57   23.62
  20  -2 -23   72.99   14.18
  20   2 -23   98.99   14.34
 -20  -3   1  309.42   44.10
 -20   3   1  260.82   86.14
 -20   3   2    3.93    7.97
 -20  -3   2    4.43    8.79
 -20   3   3  150.01   31.14
 -20  -3   3  143.80   45.83
 -20   3   4    0.94    7.66
 -20  -3   4    1.81    7.21
 -20   3   5  449.99   51.63
 -20  -3   5  370.08   53.54
 -20  -3   6   91.81   27.02
 -20   3   6  103.44   31.78
 -20   3   7  381.10  102.37
  20   3  -7  215.36   35.98
 -20  -3   7  437.24  102.50
 -20   3   8   54.24   16.80
 -20  -3   8   47.63   17.27
  20  -3  -8   27.56    7.29
  20   3  -8   28.12    8.84
 -20   3   9  324.17   43.84
  20  -3  -9  225.19   30.50
  20   3  -9  297.20   31.90
 -20  -3   9  328.23   87.13
 -20  -3  10    0.90    7.28
 -20   3  10    2.80    7.71
  20  -3 -10    4.99    5.84
  20   3 -10    5.17    5.21
 -20   3  11  294.15   82.56
  20  -3 -11  263.58   29.65
  20   3 -11  246.09   30.53
 -20  -3  11  288.00   82.62
 -20   3  12   91.88   26.68
  20  -3 -12   78.68   12.45
  20   3 -12   77.37   12.91
 -20  -3  12   72.92   26.54
 -20   3  13  318.01   92.21
  20  -3 -13  270.32   32.54
  20   3 -13  314.66   33.65
 -20  -3  13  325.58   92.28
 -20   3  14   83.59   26.49
  20  -3 -14   90.63   14.03
  20   3 -14   90.57   14.16
 -20  -3  14   97.95   29.85
 -20   3  15  408.59  130.93
  20  -3 -15  434.63   44.82
  20   3 -15  476.25   45.30
 -20  -3  15  406.60  130.97
 -20   3  16  203.01   38.76
  20  -3 -16  154.85   22.87
  20   3 -16  206.83   23.24
 -20  -3  16  204.70   58.97
 -20   3  17  113.65   48.31
  20  -3 -17  175.12   19.51
  20   3 -17  151.18   19.75
 -20  -3  17  166.71   48.76
 -20  -3  18   85.00   28.86
 -20   3  18   77.51   31.34
  20  -3 -18  104.23   14.01
  20   3 -18  100.07   14.24
 -20   3  19   -0.97   11.01
  20  -3 -19    3.47    5.61
  20   3 -19    4.93    5.78
 -20  -3  19   16.57   14.01
 -20   3  20   14.99   18.50
  20  -3 -20   41.34    9.01
  20   3 -20   50.77    9.20
 -20  -3  20   47.89   19.88
 -20  -3  21   10.04   14.49
  20  -3 -21   17.14    6.22
  20   3 -21    7.02    5.88
  20  -3 -22   13.03    6.90
  20   3 -22   37.24    9.20
 -20  -3  22   21.60   18.07
  20  -3 -23  -10.42    7.79
  20   3 -23    3.90    6.97
 -20   4   1  160.25   32.03
 -20  -4   1  163.87   33.65
 -20  -4   2   90.51   24.87
 -20   4   2   81.55   28.14
 -20  -4   3  216.26   39.29
 -20   4   3  237.86   69.51
 -20   4   4   20.43   12.98
 -20  -4   4   23.61   10.92
 -20   4   5   52.61   17.60
 -20  -4   5   43.79   17.73
 -20   4   6   92.06   31.10
 -20  -4   6  100.85   31.20
 -20  -4   7   12.47   10.75
 -20   4   7   19.01    9.67
  20   4  -7    5.30    6.83
 -20   4   8  226.60   34.55
  20  -4  -8  126.65   20.12
  20   4  -8  158.39   21.52
 -20  -4   8  198.72   53.42
 -20   4   9   42.78   16.46
  20  -4  -9   29.95    7.16
  20   4  -9   23.56    9.12
 -20  -4   9   50.35   14.34
 -20   4  10   23.60   12.23
  20  -4 -10   11.50    5.88
  20   4 -10   10.71    7.68
 -20  -4  10   26.99    9.99
 -20   4  11   13.33   12.38
 -20  -4  11   18.28   12.70
  20  -4 -11   20.19    6.53
  20   4 -11   18.33    6.99
 -20   4  12   97.16   26.41
  20  -4 -12   97.33   13.50
  20   4 -12   83.34   14.67
 -20  -4  12   94.86   30.46
 -20   4  13   -1.54    8.14
  20  -4 -13   -1.33    5.08
  20   4 -13   -0.06    6.29
 -20  -4  13    1.61    7.75
 -20   4  14  524.50  153.91
  20  -4 -14  493.60   51.40
  20   4 -14  524.30   52.43
 -20  -4  14  511.61  153.97
 -20   4  15   42.31   19.97
 -20  -4  15   45.20   20.56
  20  -4 -15   56.59   10.15
  20   4 -15   42.90   10.60
 -20  -4  16  410.42   64.10
 -20   4  16  445.33  151.36
  20  -4 -16  545.70   50.89
  20   4 -16  568.38   51.69
 -20   4  17   43.91   22.21
  20  -4 -17   63.35   11.58
  20   4 -17   74.55   11.99
 -20  -4  17   61.42   22.01
 -20   4  18   85.63   38.66
  20  -4 -18  117.05   16.69
  20   4 -18  132.66   17.12
 -20  -4  18  142.22   39.72
 -20  -4  19   18.47   16.83
 -20   4  19    9.78   13.69
  20  -4 -19   27.32    8.41
  20   4 -19   31.84    8.46
 -20  -4  20  123.30   34.19
  20  -4 -20  126.42   17.25
  20   4 -20  123.86   17.33
  20  -4 -21    8.08    6.73
  20   4 -21    4.98    4.79
 -20  -4  21  -15.69   14.87
  20  -4 -22   91.64   13.76
  20   4 -22   81.98   14.24
 -20  -4  22   73.08   31.33
  20  -4 -23  108.91   15.71
  20   4 -23  106.45   16.39
 -20   5   1   -0.50    8.11
 -20  -5   1    4.53    9.04
 -20   5   2  106.18   25.48
 -20  -5   2   93.80   32.38
 -20  -5   3   22.39   12.21
 -20   5   3   13.19   10.40
 -20  -5   4  821.73   76.46
 -20   5   4  838.85  248.20
 -20  -5   5    0.17    7.85
 -20   5   5    8.12    8.14
 -20   5   6 1237.59  304.24
  20   5  -6  541.49   97.28
 -20  -5   6 1343.98  304.48
 -20   5   7   -4.64    4.43
 -20   5   7    9.07    8.49
  20   5  -7    9.88    5.99
 -20  -5   7    8.60    7.64
 -20   5   8  822.86   67.92
 -20  -5   8  859.33   72.08
 -20   5   8  605.97   66.92
  20  -5  -8  621.94   66.84
  20   5  -8  601.62   68.02
 -20   5   9    1.10    7.04
  20  -5  -9   -1.71    4.00
  20   5  -9   -0.36    5.18
 -20  -5   9    3.01    7.34
 -20  -5  10  837.27   78.14
 -20   5  10  959.87  240.04
  20  -5 -10  653.54   77.10
  20   5 -10  825.65   78.64
 -20   5  11   16.44   11.16
  20  -5 -11   17.10    5.89
  20   5 -11   29.32    8.32
 -20  -5  11   20.18   10.70
 -20   5  12  424.59  125.85
  20  -5 -12  410.46   42.71
  20   5 -12  421.98   44.00
 -20  -5  12  415.31  125.98
 -20   5  13   26.76   14.79
  20  -5 -13   31.03    7.58
  20   5 -13   19.95    8.69
 -20  -5  13   25.27   12.32
 -20   5  14  666.02  190.19
  20  -5 -14  651.10   62.45
  20   5 -14  612.30   63.47
 -20  -5  14  595.42  190.24
 -20   5  15    8.51   11.05
  20  -5 -15   16.23    7.53
  20   5 -15   11.66    7.72
 -20  -5  15   18.51   10.12
 -20   5  16  521.66  172.69
  20  -5 -16  544.82   57.07
  20   5 -16  649.55   58.24
 -20  -5  16  588.84  172.77
 -20   5  17    8.36   10.19
  20  -5 -17    3.72    7.22
  20   5 -17    7.69    7.01
 -20  -5  17   -0.72    8.98
 -20  -5  18  118.65   31.07
 -20   5  18   56.69   34.45
  20  -5 -18  120.89   15.03
  20   5 -18  113.54   15.92
 -20   5  19   -3.43   11.17
  20  -5 -19   -5.38    5.76
  20   5 -19    6.79    6.34
 -20  -5  19  -10.67   13.37
  20  -5 -20   99.19   13.35
  20   5 -20   83.45   15.14
 -20  -5  20  112.86   34.05
 -20  -5  21   17.55   15.14
  20  -5 -21   14.92    6.97
  20   5 -21    9.89    6.22
  20   5 -22   22.79    9.36
  20  -5 -22   26.29    7.76
 -20  -5  22   11.96   17.53
 -20   6   1  242.39   73.90
 -20  -6   1  242.18   74.16
 -20   6   2   83.57   27.83
 -20  -6   2   85.92   27.85
 -20   6   3   40.94   14.99
 -20  -6   3   33.10   14.77
 -20   6   4  343.48  106.50
 -20  -6   4  364.27  106.72
 -20  -6   5    7.56   10.19
 -20   6   5   11.47    9.17
 -20  -6   6  108.12   25.00
 -20   6   6  100.28   26.98
  20   6  -6   36.63   12.82
 -20   6   7   12.99    7.73
 -20   6   7   33.90   11.58
  20  -6  -7   17.72    6.24
  20   6  -7   13.23    7.98
 -20  -6   7   32.99   10.88
 -20   6   8    5.65    6.35
 -20   6   8    0.87    8.51
  20  -6  -8    3.33    4.44
  20   6  -8   -3.29    6.74
 -20  -6   8    6.11    7.65
 -20  -6   9   10.41   10.09
 -20   6   9   10.34    4.52
 -20   6   9    8.73   10.34
  20  -6  -9   10.20    5.05
  20   6  -9    8.46    6.39
 -20   6  10   12.90   11.04
  20  -6 -10   12.85    4.86
  20   6 -10   11.98    7.67
 -20  -6  10    5.15    8.84
 -20   6  11   34.37   14.60
  20  -6 -11   31.53    6.91
  20   6 -11   22.21    8.80
 -20  -6  11   28.45   12.96
 -20  -6  12    2.05    6.22
 -20   6  12    3.37   10.54
  20  -6 -12   -0.61    3.81
  20   6 -12   -0.78    6.73
 -20  -6  13  120.05   29.40
 -20   6  13   99.02   33.88
  20  -6 -13  102.16   14.38
  20   6 -13   97.43   15.85
 -20  -6  14   58.54   23.32
 -20   6  14   52.57   22.53
  20  -6 -14   74.68   11.03
  20   6 -14   63.86   12.29
 -20   6  15   21.07   12.91
  20  -6 -15   19.86    7.45
  20   6 -15   31.22    8.76
 -20  -6  15   23.96   12.06
 -20   6  16  237.23   98.52
  20  -6 -16  350.33   34.66
  20   6 -16  365.27   35.74
 -20  -6  16  335.19   98.66
 -20  -6  17   19.37   12.45
 -20   6  17    2.21   11.96
  20  -6 -17   15.87    6.72
  20   6 -17   17.78    7.79
 -20   6  18   83.25   53.16
  20  -6 -18  202.72   20.72
  20   6 -18  177.44   21.73
 -20  -6  18  203.93   52.86
  20  -6 -19   41.24    8.94
  20   6 -19   45.31   10.19
 -20  -6  19   29.38   19.10
  20  -6 -20   -1.34    6.55
  20   6 -20    1.86    6.68
 -20  -6  20    1.77   14.04
  20  -6 -21   10.81    6.69
 -20  -6  21    4.48   13.05
  20   6 -21    4.15    5.52
  20   6 -22    3.25    8.77
  20  -6 -22    9.54    5.96
 -20   7   1  327.62   45.88
 -20  -7   1  342.52  101.34
 -20   7   2   59.23   20.43
 -20  -7   2   65.20   21.51
 -20   7   3  269.16   41.81
 -20  -7   3  284.92   84.08
 -20   7   4   30.70   13.98
 -20  -7   4   31.01   13.52
 -20  -7   5  366.74   50.93
 -20   7   5  334.73  105.38
 -20  -7   6    4.09    9.69
 -20   7   6   13.03   10.27
  20   7  -6    9.61    7.67
 -20   7   7  202.32   29.71
 -20   7   7  427.25   83.13
  20  -7  -7  161.69   29.27
  20   7  -7  261.14   30.97
 -20  -7   7  374.73   83.10
 -20   7   8   28.08   13.86
 -20   7   8   30.75    7.05
  20  -7  -8   10.60    6.08
  20   7  -8   17.51    8.72
 -20  -7   8   30.66   11.36
 -20  -7   9  423.88   51.92
 -20   7   9  321.98   36.34
 -20   7   9  395.96  104.70
  20  -7  -9  312.45   36.03
  20   7  -9  304.30   37.49
 -20   7  10  144.82   37.86
  20  -7 -10  101.13   15.33
  20   7 -10   96.88   16.79
 -20  -7  10  137.12   37.73
 -20   7  11  423.32  107.56
  20  -7 -11  284.46   36.74
  20   7 -11  366.60   38.66
 -20  -7  11  380.08  107.59
 -20  -7  12   75.81   26.91
 -20   7  12  100.99   29.56
  20  -7 -12   81.39   12.89
  20   7 -12   90.90   14.45
 -20  -7  13  198.47   38.71
 -20   7  13  180.87   56.55
  20  -7 -13  177.30   21.39
  20   7 -13  172.73   22.90
 -20  -7  14  119.98   30.86
 -20   7  14  112.64   37.23
  20  -7 -14  111.23   15.28
  20   7 -14  111.52   16.72
 -20   7  15    2.12   12.16
  20  -7 -15   -0.37    5.40
  20   7 -15    4.55    6.53
 -20  -7  15    8.53    8.75
 -20   7  16  237.58   97.01
  20  -7 -16  344.38   33.94
  20   7 -16  333.01   35.15
 -20  -7  16  349.82   96.78
 -20  -7  17   25.20   15.33
 -20   7  17   12.83   14.47
  20  -7 -17   21.30    7.42
  20   7 -17   33.74    8.81
 -20  -7  18  343.73   57.11
  20  -7 -18  378.73   39.73
  20   7 -18  410.97   40.85
  20  -7 -19   26.23    7.94
  20   7 -19   35.11    9.14
 -20  -7  19   20.17   13.86
  20  -7 -20   47.75    9.04
  20   7 -20   41.30   10.90
 -20  -7  20   57.53   21.05
 -20  -7  21   -0.64   11.61
  20  -7 -21    5.69    5.66
  20   7 -21   -1.31    7.26
  20   7 -22    4.83    7.85
 -20   8   1    6.70    8.89
 -20  -8   1    7.75    9.12
 -20   8   2   81.59   22.96
 -20  -8   2   78.77   24.22
 -20   8   3   20.20   12.48
 -20  -8   3   18.49   13.14
 -20  -8   4   -1.26    6.38
 -20   8   4    2.50    8.53
 -20  -8   5   66.54   22.00
 -20   8   5   56.80   21.70
 -20  -8   6   21.36   11.34
 -20   8   6   15.35   11.01
  20   8  -6    2.31    8.26
 -20   8   7    9.98    7.62
 -20   8   7   44.09   12.93
  20  -8  -7   20.87    7.56
  20   8  -7   16.72    8.46
 -20  -8   7   24.68   11.48
 -20  -8   8    2.47    6.89
 -20   8   8    3.92    4.12
 -20   8   8    0.00   10.11
  20  -8  -8   -2.03    3.85
  20   8  -8    7.44    7.21
 -20   8   9    7.78    4.55
 -20   8   9   -3.30    9.81
  20  -8  -9   -7.14    5.13
  20   8  -9    5.71    7.33
 -20  -8   9    0.15    7.84
 -20   8  10   -3.92    4.33
 -20   8  10    6.07    9.65
  20  -8 -10    4.95    4.91
  20   8 -10    9.16    7.18
 -20  -8  10    3.18    8.18
 -20   8  11   96.69   29.16
  20  -8 -11   74.66   12.43
  20   8 -11   84.00   14.77
 -20  -8  11  100.19   28.88
 -20   8  12    4.22   10.00
  20  -8 -12    0.69    5.47
  20   8 -12    7.42    7.12
 -20  -8  12    3.08    8.26
 -20  -8  13  146.28   33.87
 -20   8  13  112.79   43.20
  20  -8 -13  140.47   17.38
  20   8 -13  146.43   19.11
 -20   8  14   33.06   14.95
  20  -8 -14   30.27    8.01
  20   8 -14   25.96    9.54
 -20  -8  14   37.17   13.93
 -20   8  15  183.87   69.23
  20  -8 -15  223.79   25.18
  20   8 -15  260.30   26.91
 -20  -8  15  226.73   68.60
 -20  -8  16   57.94   22.91
 -20   8  16   54.78   25.26
  20  -8 -16   57.75   10.57
  20   8 -16   64.36   11.89
  20  -8 -17  467.58   48.07
  20   8 -17  485.40   49.48
 -20  -8  17  481.00  143.69
 -20  -8  18    2.51    9.31
  20  -8 -18    3.19    5.79
  20   8 -18   10.32    7.12
 -20  -8  19  239.54   46.89
  20  -8 -19  251.52   27.64
  20   8 -19  248.21   28.92
 -20  -8  20   43.04   22.15
  20  -8 -20   45.30    9.60
  20   8 -20   52.02   10.94
  20   8 -21   45.53   10.97
  20  -8 -21   47.31    9.69
 -20  -8  21   44.12   22.07
 -20   9   1   48.32   18.15
 -20  -9   1   49.08   18.21
 -20   9   2  148.78   30.05
 -20  -9   2  127.38   43.76
 -20   9   3   31.53   14.96
 -20  -9   3   28.69   13.63
 -20   9   4    8.93    9.19
 -20  -9   4    1.31    8.89
 -20   9   5    9.47    9.63
 -20  -9   5    8.37    9.40
 -20   9   6   18.78   10.55
  20   9  -6    7.08    8.18
 -20  -9   6   15.70    9.55
 -20   9   7   79.16   22.29
  20   9  -7   45.81   13.66
 -20  -9   7   83.05   23.95
 -20  -9   8    2.70    6.89
 -20   9   8    3.30    5.84
 -20   9   8    0.86   10.33
  20  -9  -8   -1.37    6.21
  20   9  -8    7.86    6.83
 -20   9   9    0.76    7.46
 -20   9   9    2.59   10.37
  20  -9  -9    3.14    4.10
  20   9  -9   -1.03    7.43
 -20  -9   9   -0.88    7.89
 -20  -9  10  123.17   25.89
 -20   9  10  112.77   27.36
  20  -9 -10   82.54   12.03
  20   9 -10  107.60   14.31
 -20   9  11  186.40   41.60
  20  -9 -11  159.71   16.80
  20   9 -11  175.81   18.81
 -20  -9  11  184.01   41.14
 -20   9  12   35.16   16.07
  20  -9 -12   24.13    8.16
  20   9 -12   40.27   10.03
 -20  -9  12   39.12   14.24
 -20   9  13  119.85   41.53
  20  -9 -13  133.77   16.77
  20   9 -13  129.18   18.64
 -20  -9  13  132.91   41.12
 -20   9  14   15.01   15.55
  20  -9 -14    5.66    6.17
  20   9 -14   13.01    7.80
 -20  -9  14    9.98    9.49
 -20  -9  15   67.35   23.86
 -20   9  15   63.45   25.80
  20  -9 -15   56.36   10.98
  20   9 -15   75.06   12.72
  20  -9 -16   20.12    7.38
  20   9 -16   21.85    8.85
 -20  -9  16   32.62   12.55
  20   9 -17  101.30   14.27
 -20  -9  17   93.71   30.16
  20  -9 -17  106.85   13.95
  20  -9 -18   14.99    6.37
  20   9 -18   11.94    7.65
 -20  -9  18    8.31   10.72
  20  -9 -19   52.24    9.99
  20   9 -19   44.53   11.13
 -20  -9  19   60.83   20.20
  20  -9 -20    7.91    6.87
  20   9 -20    7.14    8.62
 -20  -9  20   30.72   16.82
 -20 -10   1    6.05    8.06
 -20  10   1    2.02    9.32
 -20  10   2   62.71   20.54
 -20 -10   2   57.84   21.45
 -20  10   3   -0.71    9.01
 -20 -10   3    3.87    8.66
 -20  10   4   16.69   10.70
 -20 -10   4   14.42   10.66
 -20  10   5    0.91    9.02
 -20 -10   5    0.36    8.36
 -20  10   6  142.63   27.92
 -20 -10   6  138.05   30.42
  20  10  -6   60.06   18.15
 -20 -10   7    8.38   10.79
 -20  10   7    9.22   10.25
  20  10  -7   16.25    7.95
 -20  10   8  138.58   18.72
 -20  10   8  165.33   43.67
  20 -10  -8   87.91   18.28
  20  10  -8  139.93   19.69
 -20 -10   8  181.90   43.65
 -20 -10   9   14.55   10.70
 -20  10   9   -3.09    4.90
 -20  10   9   17.09   10.61
  20 -10  -9    3.52    5.44
  20  10  -9   29.48    9.88
 -20  10  10  134.96   34.84
  20 -10 -10  113.75   14.33
  20  10 -10  148.51   17.65
 -20 -10  10  190.35   34.66
 -20 -10  11   -1.78    4.35
 -20  10  11    0.92   10.67
  20 -10 -11   -5.83    6.24
  20  10 -11   -0.35    7.18
 -20 -10  12  130.61   26.38
 -20  10  12  101.06   27.77
  20 -10 -12   94.76   12.79
  20  10 -12  101.87   14.20
 -20 -10  13    1.57    8.10
 -20  10  13   11.97   15.59
  20 -10 -13    2.20    5.82
  20  10 -13   -0.96    7.34
 -20 -10  14   37.65   18.22
  20 -10 -14   37.92    8.48
  20  10 -14   31.74   10.19
  20  10 -15   18.76    8.68
  20 -10 -15   11.89    6.51
 -20 -10  15    8.76   10.37
  20  10 -16   -1.00    8.18
  20 -10 -16   -2.26    5.32
 -20 -10  16    0.94    6.18
  20 -10 -17   16.91    6.64
  20  10 -17   20.44    8.13
 -20 -10  17    2.48   10.76
 -20 -10  18    0.25    9.89
  20 -10 -18    7.63    5.95
  20  10 -18   10.20    7.39
 -20 -10  19   18.09   16.50
  20 -10 -19   16.63    6.84
  20  10 -19   16.11    9.38
 -20 -10  20   33.72   18.95
  20  10 -20   19.47    9.89
 -20  11   1  -11.42   12.26
 -20 -11   1   -0.80   12.96
 -20  11   2    7.30    9.81
 -20 -11   2   10.07    9.53
 -20  11   3   22.07   11.72
 -20 -11   3   13.85   11.44
 -20  11   4   53.80   18.96
 -20 -11   4   44.06   18.83
 -20  11   5   11.04   10.16
 -20 -11   5    6.33    9.18
 -20  11   6   47.51   20.86
 -20 -11   6   69.24   20.43
 -20  11   7    3.85   10.05
  20  11  -7    7.97    8.37
 -20 -11   7    1.32    8.43
 -20  11   8   41.81   16.81
 -20 -11   8   43.44   17.77
  20  11  -8   21.70   10.92
 -20  11   9    0.48    4.18
 -20  11   9   -2.83   10.11
  20 -11  -9   -1.60    6.24
  20  11  -9    9.88    7.85
 -20 -11   9    4.11    8.23
 -20 -11  10   43.51   16.45
 -20  11  10    7.51    8.08
 -20  11  10   30.02   14.37
  20 -11 -10   36.97    8.24
  20  11 -10   34.00   10.11
 -20 -11  11   17.65    9.31
 -20  11  11   -7.23    5.68
 -20  11  11    9.22   12.11
  20 -11 -11    5.81    6.63
  20  11 -11   11.47    7.88
 -20  11  12    3.52    6.72
 -20  11  12   26.23   15.33
  20 -11 -12   38.12    8.69
  20  11 -12   35.44    9.65
 -20 -11  12   34.63   12.98
 -20  11  13    0.74    5.94
  20 -11 -13   -1.63    5.42
  20  11 -13   16.19    7.43
 -20 -11  13    4.57    8.79
  20 -11 -14   60.99   11.00
  20  11 -14   58.49   12.76
 -20 -11  14   75.23   22.71
 -20 -11  15   33.30   15.49
  20 -11 -15   21.33    7.57
  20  11 -15   19.39    9.18
  20 -11 -16   88.31   14.01
  20  11 -16   97.14   15.85
 -20 -11  16  115.40   32.31
 -20 -11  17   -0.61   11.45
  20 -11 -17   -2.12    5.72
  20  11 -17   16.74    7.38
  20  11 -18   12.48    8.54
 -20 -11  18   25.75   15.26
  20 -11 -18   10.13    6.66
 -20 -11  19   16.58   15.61
  20  11 -19   10.35    9.32
 -20 -12   1   -3.17   11.52
 -20 -12   2   38.21   19.27
 -20  12   3   18.79   14.71
 -20 -12   3   24.92   15.40
 -20  12   4   45.20   19.60
 -20 -12   4   48.82   20.03
 -20 -12   5   71.06   23.15
 -20  12   5   61.28   23.32
 -20  12   6    5.03    9.14
 -20 -12   6    4.92    8.59
 -20  12   7    4.11   10.90
 -20 -12   7   10.85    9.17
 -20 -12   8   25.62   12.92
 -20  12   8    9.75   12.40
  20  12  -8   15.69    9.63
 -20  12   9   11.77   11.47
  20  12  -9    1.52    9.77
 -20 -12   9   14.00    9.48
 -20 -12  10   -0.53    8.34
 -20  12  10    4.34    5.28
 -20  12  10    1.17   11.23
  20 -12 -10    4.65    6.89
  20  12 -10   11.98    9.10
 -20  12  11   -1.97    7.51
  20  12 -11   35.51    9.62
 -20 -12  11   47.51   12.14
 -20  12  12   -1.64    6.46
  20 -12 -12   21.34    7.75
  20  12 -12   23.04    8.77
 -20 -12  12   20.62   10.51
 -20  12  13   -2.77    8.63
  20 -12 -13   54.90    9.84
  20  12 -13   50.81   10.95
 -20 -12  13   69.94   16.46
 -20  12  14    3.22    5.35
  20 -12 -14    3.34    5.36
  20  12 -14   -4.77    7.33
 -20 -12  14    7.83    8.84
 -20 -12  15    1.28    7.79
 -20  12  15   -1.69    5.11
  20 -12 -15    4.97    5.26
  20  12 -15    6.61    7.25
  20 -12 -16   25.24    7.93
  20  12 -16   36.43   10.02
 -20 -12  16   41.54   18.05
 -20 -12  17    4.76   11.89
  20 -12 -17    3.95    5.96
  20  12 -17    6.96    7.48
  20  12 -18   15.58   10.11
 -20 -12  18   25.52   16.88
 -20 -13   3   49.11   20.72
 -20 -13   4   73.69   25.41
 -20 -13   5   96.98   28.66
 -20 -13   6    1.09    6.72
 -20 -13   7   44.80   17.40
 -20 -13   8   12.05    9.80
 -20 -13   9  136.56   31.24
  20  13  -9   96.68   19.48
  20  13 -10    6.93   10.07
 -20 -13  10   -8.33    8.97
  20  13 -11  181.33   27.97
 -20 -13  11  262.56   68.07
  20  13 -12   25.85   10.84
 -20 -13  12   28.24   13.21
  20  13 -13  141.85   22.07
 -20 -13  13  187.35   51.34
  20  13 -14   24.63    9.78
 -20 -13  14   31.60   16.99
 -20 -13  15  213.72   39.62
  20  13 -15  137.32   22.59
  20  13 -16    2.02    9.19
 -20 -13  16   11.97   14.46
 -20 -13  17  117.76   33.67
 -20 -14   4   -2.39    5.75
 -20 -14   5   34.86   18.75
 -20 -14   6  206.72   41.50
 -20 -14   7   -2.74   12.63
 -20 -14   8  161.44   51.08
 -20 -14   9   64.03   24.06
 -20 -14  10    5.77   10.47
 -20 -14  11   78.16   28.21
 -20 -14  12   48.51   20.70
 -20 -14  13    2.47   12.80
 -20 -14  14   87.51   31.19
 -20 -14  15   18.82   16.08
 -20 -14  16   71.39   27.36
 -20 -15   6   24.77   13.95
 -20 -15   7   39.86   18.79
 -20 -15   8  368.62   55.08
 -20 -15   9   -1.32   11.09
 -20 -15  10  506.07   65.18
 -20 -15  11   26.04   16.23
 -20 -15  12  308.71   94.68
 -20 -15  13    3.90   13.37
 -20 -15  14   40.01   20.96
 -19   0   1    0.24    5.33
 -19   0   2   70.29   22.02
 -19   0   3   -1.32    7.94
 -19   0   4  164.08   50.72
 -19   0   5    3.95    7.01
 -19   0   6    3.16    3.69
 -19   0   6    7.28    7.54
 -19   0   7    0.09    3.67
 -19   0   7    1.51    7.26
  19   0  -7   -1.81    3.78
  19   0  -7   -3.39    3.07
 -19   0   8   -0.99    5.31
  19   0  -8    1.04    4.13
 -19   0   9    4.57    6.99
  19   0  -9   -2.97    4.88
 -19   0  10   10.99   10.98
  19   0 -10   16.01    6.33
 -19   0  11    2.46    7.11
  19   0 -11    3.06    4.50
 -19   0  12   12.88    9.28
  19   0 -12   17.04    7.23
 -19   0  13    2.60    5.53
  19   0 -13   -1.35    6.35
 -19   0  14    4.19    7.56
  19   0 -14    3.08    4.90
 -19   0  15    0.74    9.77
  19   0 -15    0.50    4.75
 -19   0  16  543.60  157.10
  19   0 -16  506.17   52.76
 -19   0  17    0.95    8.10
  19   0 -17    0.93    4.85
 -19   0  18  297.47   87.05
  19   0 -18  274.69   31.18
 -19   0  19    0.30   12.08
  19   0 -19    9.07    4.95
 -19   0  20  257.53   79.56
  19   0 -20  257.16   28.73
 -19   0  21    4.97   14.28
  19   0 -21    1.33    4.57
 -19   0  22  448.31  170.54
  19   0 -22  636.94   56.59
  19   0 -23   -1.66    6.52
  19   0 -24  792.20   77.24
 -19   1   1  313.97   45.47
 -19  -1   1  321.72   45.53
 -19   1   2   21.64   11.56
 -19  -1   2   10.31   10.10
 -19   1   3   42.31   16.28
 -19  -1   3   44.24   16.09
 -19   1   4   43.46   17.12
 -19  -1   4   48.76   16.62
 -19   1   5  252.81   40.66
 -19  -1   5  249.22   41.39
 -19  -1   6  373.36   39.31
 -19   1   6  331.35   64.90
  19   1  -6  123.92   23.23
 -19  -1   6   91.07   23.56
 -19   1   7  658.68   57.68
 -19   1   7  234.78   48.66
  19  -1  -7  510.98   47.97
  19  -1  -7  406.54   48.27
  19   1  -7  535.30   48.50
  19   1  -7  424.13   48.17
 -19  -1   7  419.11   48.58
 -19  -1   7  729.98  144.73
 -19   1   8  371.59  104.95
  19  -1  -8  353.72   36.26
  19   1  -8  320.32   36.75
 -19  -1   8  345.93  104.92
 -19   1   9  731.67   72.13
 -19  -1   9  722.77   72.63
  19  -1  -9  716.24   70.23
  19   1  -9  720.29   70.58
 -19   1  10  206.59   56.98
  19  -1 -10  185.76   22.16
  19   1 -10  175.14   22.40
 -19  -1  10  173.19   56.96
 -19   1  11  468.19   60.37
  19  -1 -11  459.37   49.93
  19   1 -11  543.77   50.20
 -19  -1  11  496.77  148.11
 -19   1  12   13.62   10.55
 -19  -1  12   12.41   10.53
  19  -1 -12   16.54    5.63
  19   1 -12    4.13    7.14
 -19   1  13  232.14   69.37
  19  -1 -13  229.33   25.85
  19   1 -13  226.61   26.16
 -19  -1  13  216.41   69.36
 -19   1  14  557.36  167.26
  19  -1 -14  537.99   55.73
  19   1 -14  581.53   56.03
 -19  -1  14  550.13  167.23
 -19   1  15  177.37   37.46
 -19  -1  15  167.60   38.10
  19  -1 -15  189.61   21.38
  19   1 -15  166.19   21.51
 -19  -1  16  594.19   68.63
 -19   1  16  557.36  171.85
  19  -1 -16  573.54   57.15
  19   1 -16  564.70   57.37
 -19   1  17  225.80   72.24
  19  -1 -17  241.47   26.69
  19   1 -17  241.11   26.88
 -19  -1  17  222.18   72.23
 -19   1  18   45.23   17.82
  19  -1 -18   40.44    8.48
  19   1 -18   39.37    8.64
 -19  -1  18   34.61   17.51
 -19  -1  19  114.64   31.73
 -19   1  19  100.68   36.92
  19  -1 -19  121.91   15.28
  19   1 -19  103.26   15.40
 -19  -1  20   12.86   13.53
 -19   1  20    5.87   13.32
  19  -1 -20   11.23    5.30
  19   1 -20    8.00    5.41
 -19   1  21   53.07   24.76
  19  -1 -21   63.15   10.67
  19   1 -21   68.42   10.77
 -19  -1  21   58.64   25.37
  19  -1 -22   31.70    7.37
  19   1 -22   31.94    7.44
 -19  -1  22   14.63   19.19
  19  -1 -23   63.03   12.35
  19   1 -23   71.91   12.47
  19   1 -24   10.42    8.36
  19  -1 -24   10.59    7.67
 -19   2   1   97.56   27.08
 -19  -2   1  125.05   35.52
 -19   2   2   -2.19    7.22
 -19  -2   2   -5.11    7.96
 -19   2   3  100.08   31.16
 -19  -2   3   93.04   31.00
 -19   2   4    1.68    7.21
 -19  -2   4    5.23    6.94
 -19  -2   5   82.10   24.58
 -19   2   5   85.66   27.51
 -19   2   6    0.76    4.72
 -19  -2   6    2.94    5.20
  19   2  -6   -2.62    3.42
  19   2  -6   -2.94    2.26
 -19  -2   6    2.70    2.06
 -19   2   7    5.22    3.95
 -19   2   7    6.09    7.07
  19  -2  -7    2.88    3.50
  19   2  -7    6.57    4.51
 -19  -2   7    0.94    7.57
 -19   2   8   29.51   14.34
  19  -2  -8   26.98    6.97
  19   2  -8   18.83    7.59
 -19  -2   8   33.02   11.57
 -19  -2   9   29.95   15.59
 -19   2   9   25.96   12.54
  19  -2  -9   34.80    7.32
  19   2  -9   27.51    8.50
 -19   2  10   77.32   22.58
  19  -2 -10   66.28   10.61
  19   2 -10   64.76   11.22
 -19  -2  10   56.39   22.43
 -19   2  11   -0.11    6.60
 -19  -2  11    2.94    6.50
  19  -2 -11    4.79    4.36
  19   2 -11    0.87    5.72
 -19  -2  12  140.91   32.88
 -19   2  12  146.44   42.78
  19  -2 -12  133.78   17.62
  19   2 -12  126.92   18.18
 -19   2  13   22.34   11.26
  19  -2 -13   25.23    6.96
  19   2 -13   18.27    7.09
 -19  -2  13   23.63   11.15
 -19   2  14  860.96  254.71
  19  -2 -14  849.07   82.40
  19   2 -14  861.17   82.69
 -19  -2  14  834.33  254.75
 -19   2  15  106.99   29.37
  19  -2 -15  106.31   15.01
  19   2 -15  114.43   15.26
 -19  -2  15   95.76   34.40
 -19  -2  16  333.28   52.69
 -19   2  16  333.48  103.90
  19  -2 -16  361.38   36.49
  19   2 -16  334.64   36.70
 -19   2  17  240.17   74.32
  19  -2 -17  229.38   27.31
  19   2 -17  224.77   27.54
 -19  -2  17  282.57   74.52
 -19  -2  18    5.45   12.01
 -19   2  18   10.67   12.09
  19  -2 -18    7.61    5.03
  19   2 -18    6.37    5.19
 -19  -2  19  275.95   46.81
 -19   2  19  226.12   77.06
  19  -2 -19  264.71   28.01
  19   2 -19  231.21   28.14
 -19  -2  20    9.61   12.94
 -19   2  20    8.23   13.49
  19  -2 -20   10.53    5.20
  19   2 -20    4.36    5.31
 -19   2  21  160.33   46.70
  19  -2 -21  260.11   27.73
  19   2 -21  273.52   27.92
 -19  -2  21  267.86   76.73
  19  -2 -22   -2.19    4.41
  19   2 -22   -3.74    4.53
 -19  -2  22   11.39   15.76
  19  -2 -23  249.19   27.67
  19   2 -23  227.20   27.71
  19  -2 -24    3.94    8.15
  19   2 -24   -3.05    7.10
 -19   3   1   72.01   22.67
 -19  -3   1   82.89   23.52
 -19  -3   2  183.83   36.12
 -19   3   2  198.54   58.81
 -19   3   3   13.66   10.71
 -19  -3   3   14.51   10.80
 -19  -3   4  477.58   55.87
 -19   3   4  425.61  135.14
 -19   3   5   46.32   17.04
 -19  -3   5   33.56   15.34
 -19   3   6  477.63   93.14
  19   3  -6  304.93   32.98
  19   3  -6  209.11   32.00
 -19  -3   6  176.93   32.35
 -19  -3   6  453.71   93.20
 -19   3   7   10.30    9.23
 -19   3   7    5.63    4.41
  19  -3  -7    6.09    4.09
  19   3  -7   14.48    6.58
 -19  -3   7    9.61    7.79
 -19   3   8  287.25   42.11
 -19  -3   8  294.58   44.05
  19  -3  -8  220.24   28.01
 -19   3   9   15.57    8.81
  19  -3  -9   13.05    6.10
  19   3  -9   12.90    6.58
 -19  -3   9   10.59    8.62
 -19   3  10  217.47   60.98
  19  -3 -10  201.83   22.73
  19   3 -10  182.34   23.77
 -19  -3  10  191.03   60.97
 -19   3  11   13.07   10.90
  19  -3 -11   14.02    6.00
 -19  -3  11   11.74    8.78
 -19   3  12  150.68   33.05
 -19  -3  12  143.49   34.24
  19  -3 -12  146.96   18.45
  19   3 -12  153.56   19.17
 -19   3  13  344.85   49.97
  19  -3 -13  333.54   36.02
  19   3 -13  351.01   36.58
 -19  -3  13  328.60  102.93
 -19   3  14  597.89   68.86
  19  -3 -14  628.41   61.89
  19   3 -14  639.87   62.42
 -19  -3  14  629.34  187.46
 -19  -3  15  218.29   43.42
 -19   3  15  219.23   71.11
  19  -3 -15  243.72   26.47
  19   3 -15  239.29   27.01
 -19  -3  16  609.80   70.67
 -19   3  16  608.82  182.26
  19  -3 -16  560.69   60.41
  19   3 -16  653.67   60.85
 -19   3  17   22.37   14.86
  19  -3 -17   38.63    8.05
  19   3 -17   25.18    7.84
 -19  -3  17   37.72   16.50
 -19   3  18  265.38   93.60
  19  -3 -18  329.26   33.35
  19   3 -18  296.40   33.41
 -19  -3  18  329.82   93.85
 -19  -3  19   16.09   12.15
 -19   3  19   -5.68   12.59
  19  -3 -19    7.12    5.07
  19   3 -19    8.64    5.21
 -19  -3  20   51.47   21.94
 -19   3  20   21.61   19.93
  19  -3 -20   42.28    9.08
  19   3 -20   57.70    9.24
 -19   3  21    7.68   15.11
  19  -3 -21    7.62    5.83
  19   3 -21   12.19    6.07
 -19  -3  21   34.94   16.27
  19   3 -22    9.04    5.74
  19  -3 -22    3.11    5.30
 -19  -3  22   17.34   15.05
  19  -3 -23    4.71    7.01
  19   3 -23    2.67    7.43
  19  -3 -24   -3.04    7.80
  19   3 -24    8.96    7.41
 -19   4   1    5.13    8.16
 -19  -4   1    2.78    8.73
 -19   4   2  103.99   26.33
 -19  -4   2  107.86   33.80
 -19   4   3  174.43   53.45
 -19  -4   3  171.80   53.50
 -19   4   4  495.18   56.85
 -19  -4   4  526.74  153.09
 -19   4   5  479.49  138.01
 -19  -4   5  434.43  138.16
 -19  -4   6  374.03   48.74
 -19   4   6  346.21   97.27
  19   4  -6  253.74   34.61
 -19   4   7  418.52   46.86
 -19  -4   7  364.26   48.82
 -19   4   7  315.59   33.69
  19  -4  -7  273.87   33.67
  19   4  -7  271.06   34.98
 -19   4   8   67.77   20.73
  19  -4  -8   45.95    9.58
  19   4  -8   48.76   11.07
 -19  -4   8   88.66   20.93
 -19   4   9  127.34   37.99
  19  -4  -9  100.65   15.38
  19   4  -9  118.46   16.83
 -19  -4   9  147.90   38.25
 -19  -4  10   -0.44    5.99
 -19   4  10    5.42    7.86
  19  -4 -10   -0.87    5.47
  19   4 -10    1.52    4.88
 -19   4  11  114.63   34.39
  19  -4 -11  113.02   14.50
  19   4 -11   95.57   15.72
 -19  -4  11  104.54   34.44
 -19   4  12    1.84    7.58
  19  -4 -12    6.51    4.28
  19   4 -12    0.24    5.09
 -19  -4  12   -1.85    7.56
 -19  -4  13  203.05   40.05
 -19   4  13  192.87   59.92
  19  -4 -13  202.09   22.55
  19   4 -13  179.12   23.63
 -19  -4  14   -0.09    7.54
 -19   4  14    4.53    8.21
  19  -4 -14    4.89    6.13
  19   4 -14    3.26    6.30
 -19   4  15   87.08   31.67
  19  -4 -15  100.11   14.49
  19   4 -15  110.35   14.94
 -19  -4  15   86.79   31.71
 -19   4  16   55.20   21.68
  19  -4 -16   70.81   11.44
  19   4 -16   63.22   11.68
 -19  -4  16   49.18   21.48
 -19  -4  17   42.46   18.78
 -19   4  17   30.51   15.96
  19  -4 -17   47.40    9.12
  19   4 -17   30.79    8.59
 -19   4  18   70.72   33.66
  19  -4 -18  110.88   14.92
  19   4 -18   95.94   14.77
 -19  -4  18  131.17   34.85
 -19   4  19   -0.20   10.44
  19  -4 -19    6.36    4.92
  19   4 -19    3.52    4.77
 -19  -4  19   -2.44   13.31
 -19   4  20   13.40   19.56
  19  -4 -20   58.24    9.54
  19   4 -20   58.62    9.65
 -19  -4  20   53.06   20.92
  19  -4 -21   23.48    7.00
  19   4 -21   17.92    6.65
 -19  -4  21   13.07   14.95
  19  -4 -22   -0.05    4.78
  19   4 -22   -7.09    4.17
 -19  -4  22   -4.87   13.21
  19  -4 -23    4.71    8.80
  19   4 -23   15.39    7.65
 -19   5   1    6.18    7.98
 -19  -5   1    1.49    8.16
 -19   5   2   50.09   19.21
 -19  -5   2   59.27   19.17
 -19   5   3   -0.42    5.65
 -19  -5   3    1.75    7.55
 -19   5   4   52.96   18.81
 -19  -5   4   49.23   18.48
 -19   5   5   33.47   11.97
  19   5  -5   16.80    7.36
 -19  -5   5   30.98   12.33
 -19   5   6    6.40    8.26
  19   5  -6    8.58    6.09
 -19  -5   6    6.89    7.67
 -19   5   7  241.43   29.78
 -19   5   7  343.30   84.52
  19  -5  -7  234.60   29.55
  19   5  -7  264.13   31.07
 -19  -5   7  343.90   84.67
 -19   5   8   14.03   10.87
 -19  -5   8   12.98   11.00
  19  -5  -8   10.47    4.87
  19   5  -8   13.51    6.86
 -19   5   9  151.66   28.40
 -19  -5   9  112.83   30.11
  19  -5  -9   81.28   14.63
  19   5  -9  124.34   16.10
 -19   5  10    5.62    8.05
  19  -5 -10    5.08    3.88
  19   5 -10    5.42    5.40
 -19  -5  10    5.00    7.81
 -19   5  11   29.62   15.85
  19  -5 -11   30.52    8.30
  19   5 -11   33.12    8.28
 -19  -5  11   39.20   13.64
 -19  -5  12   10.84    9.15
 -19   5  12    8.34    8.77
  19  -5 -12    3.02    6.14
  19   5 -12    6.65    6.66
 -19   5  13    3.82   10.62
  19  -5 -13   10.17    5.37
  19   5 -13   -0.35    6.57
 -19  -5  13    8.82    8.27
 -19   5  14   24.79   13.53
  19  -5 -14   16.09    7.62
  19   5 -14   20.69    7.93
 -19  -5  14   22.12   11.05
 -19  -5  15   50.45   20.88
 -19   5  15   43.98   20.21
  19  -5 -15   45.67    9.79
  19   5 -15   60.28   10.75
 -19   5  16    6.07   12.26
  19  -5 -16   -1.79    5.92
  19   5 -16   -0.06    6.13
 -19  -5  16   -4.41    8.35
 -19   5  17   15.85   13.78
  19  -5 -17   10.77    6.92
  19   5 -17    9.59    6.92
 -19  -5  17   12.74   10.03
 -19   5  18   13.50   16.55
  19  -5 -18   34.06    8.32
  19   5 -18   24.55    8.05
 -19  -5  18   29.01   13.11
 -19   5  19    6.52   13.81
  19  -5 -19    7.45    6.61
  19   5 -19   -2.20    5.70
 -19  -5  19   17.11   12.97
  19   5 -20    1.15    5.41
  19  -5 -20    9.12    5.22
 -19  -5  20   -6.71   12.12
  19  -5 -21   22.12    7.21
  19   5 -21   25.68    7.20
 -19  -5  21   24.54   15.59
 -19  -5  22   18.34   18.68
  19  -5 -22   35.03    7.84
  19   5 -22   31.09    7.80
  19  -5 -23    6.94    8.55
  19   5 -23   12.16    7.75
 -19   6   1   67.46   21.97
 -19  -6   1   59.77   21.92
 -19   6   2  167.75   32.19
 -19  -6   2  163.87   34.09
 -19   6   3  253.72   39.15
 -19  -6   3  236.63   42.14
 -19  -6   4  195.54   37.26
 -19   6   4  184.19   58.17
 -19  -6   5  530.86   55.04
 -19   6   5  467.68  123.79
  19   6  -5  243.66   42.81
 -19  -6   6  320.68   45.64
 -19   6   6  320.48   83.40
  19   6  -6  183.65   30.66
 -19   6   7  399.30   48.80
 -19   6   7  644.10  147.33
  19  -6  -7  388.37   48.63
  19   6  -7  500.38   50.36
 -19  -6   7  608.13  147.52
 -19   6   8  239.34   28.22
 -19   6   8  307.68   79.69
  19  -6  -8  253.77   28.25
  19   6  -8  220.89   29.53
 -19  -6   8  297.89   79.73
 -19  -6   9  464.24   57.69
 -19   6   9  498.55  130.68
  19  -6  -9  380.79   43.76
  19   6  -9  416.58   45.28
 -19   6  10   41.05   16.06
  19  -6 -10   39.59    8.00
  19   6 -10   34.53    9.59
 -19  -6  10   39.85   15.18
 -19   6  11   46.67   17.33
 -19  -6  11   52.47   18.06
  19  -6 -11   25.11    7.81
  19   6 -11   32.85    8.84
 -19   6  12   12.87   10.52
  19  -6 -12   11.04    6.26
  19   6 -12   11.56    6.90
 -19  -6  12    9.53    9.16
 -19   6  13   96.32   29.40
  19  -6 -13   82.87   12.96
  19   6 -13   83.10   14.12
 -19  -6  13   92.70   29.06
 -19   6  14   37.23   15.69
  19  -6 -14   30.68    8.25
  19   6 -14   36.35    9.20
 -19  -6  14   40.24   14.60
 -19   6  15   -6.05   10.93
  19  -6 -15    9.69    5.53
  19   6 -15    3.37    6.23
 -19  -6  15   12.27    8.70
 -19  -6  16  367.27   53.52
 -19   6  16  281.47  103.66
  19  -6 -16  344.80   35.98
  19   6 -16  371.14   37.07
 -19   6  17    9.38   13.58
  19  -6 -17   16.28    6.34
  19   6 -17   14.98    7.43
 -19  -6  17    9.77   10.23
 -19   6  18   18.20   17.78
  19  -6 -18   34.00    8.10
  19   6 -18   36.28    8.71
 -19  -6  18   41.00   15.00
 -19  -6  19   13.52   10.87
 -19   6  19    6.55   14.86
  19  -6 -19    1.80    5.85
  19   6 -19   11.80    6.38
  19  -6 -20   18.36    7.07
  19   6 -20   30.01    8.17
 -19  -6  20   33.54   15.40
  19  -6 -21    1.43    4.39
  19   6 -21   -3.27    4.40
 -19  -6  21   -6.51   12.36
 -19  -6  22   -1.11   11.92
  19  -6 -22    9.89    7.36
  19   6 -22    7.66    7.61
  19  -6 -23   -0.37    6.94
  19   6 -23    3.90    7.24
 -19   7   1   36.16   15.59
 -19  -7   1   33.17   14.13
 -19   7   2   69.52   21.70
 -19  -7   2   75.78   23.24
 -19   7   3   25.67   13.00
 -19  -7   3   17.17   13.72
 -19   7   4   18.75   12.93
 -19  -7   4   25.75   13.77
 -19   7   5   29.68   13.91
 -19  -7   5   27.67   14.28
  19   7  -5   14.99    8.36
 -19   7   6  331.69   39.84
 -19  -7   6  340.17   43.05
 -19   7   6  191.56   26.59
  19  -7  -6  176.66   26.36
  19   7  -6  196.10   27.85
 -19   7   7   46.47   15.68
 -19   7   7   29.60    6.73
  19  -7  -7   20.27    6.78
  19   7  -7   29.11    9.00
 -19  -7   7   37.42   13.26
 -19   7   8  608.88   66.56
 -19   7   8  762.77  204.55
  19  -7  -8  641.00   66.30
  19   7  -8  681.84   68.12
 -19  -7   8  775.10  204.78
 -19  -7   9   81.28   25.29
 -19   7   9   93.09   26.34
  19  -7  -9   72.40   11.89
  19   7  -9   70.66   13.25
 -19   7  10  252.29   40.73
  19  -7 -10  244.40   27.09
  19   7 -10  241.19   28.77
 -19  -7  10  255.19   75.76
 -19  -7  11    4.01    8.31
 -19   7  11    5.01   10.42
  19  -7 -11    4.72    4.81
  19   7 -11    6.74    6.58
 -19   7  12   56.01   20.32
  19  -7 -12   42.94    9.09
  19   7 -12   61.37   11.21
 -19  -7  12   59.61   19.32
 -19   7  13   37.26   17.15
  19  -7 -13   39.65    8.40
  19   7 -13   40.22    9.89
 -19  -7  13   42.63   15.72
 -19   7  14  145.46   51.69
  19  -7 -14  178.62   19.87
  19   7 -14  161.84   21.30
 -19  -7  14  165.77   51.36
 -19   7  15    9.18   12.38
  19  -7 -15   13.90    6.34
  19   7 -15   17.51    7.45
 -19  -7  15   16.72   10.16
 -19  -7  16  400.52   58.49
 -19   7  16  322.26  122.80
  19  -7 -16  421.07   41.89
  19   7 -16  471.91   43.10
  19   7 -17  135.99   15.50
 -19   7  17   69.85   40.00
  19  -7 -17  145.29   16.47
 -19  -7  17  136.52   39.81
 -19   7  18   77.61   56.04
  19  -7 -18  205.77   21.54
  19   7 -18  221.19   22.46
 -19  -7  18  202.88   56.19
  19  -7 -19  116.86   15.39
  19   7 -19  110.17   16.08
 -19  -7  19  102.83   36.53
  19   7 -20   42.59    8.52
  19  -7 -20   27.09    8.27
 -19  -7  20   32.35   16.90
  19  -7 -21    4.84    4.83
  19   7 -21   -0.57    5.92
 -19  -7  21    1.45   12.39
  19   7 -22   32.74   10.04
 -19  -7  22   38.39   21.59
  19  -7 -22   42.99    9.90
  19   7 -23    8.80    7.96
 -19   8   1  148.99   46.24
 -19  -8   1  147.64   46.38
 -19   8   2  123.67   40.10
 -19  -8   2  131.92   40.32
 -19   8   3  130.94   28.38
 -19  -8   3  119.32   31.14
 -19   8   4   36.29   14.44
 -19  -8   4   42.03   15.38
  19   8  -4    2.52    8.14
 -19  -8   5   12.69    8.39
 -19   8   5    4.09    9.51
  19   8  -5    1.02    7.49
 -19  -8   6  405.62   47.49
 -19   8   6  228.41   31.02
 -19   8   6  383.76   87.03
  19  -8  -6  199.70   30.69
  19   8  -6  254.39   32.52
 -19   8   7    0.65    4.09
 -19   8   7    2.39    9.21
  19  -8  -7    3.28    4.23
  19   8  -7   -5.71    5.80
 -19  -8   7    2.92    7.58
 -19   8   8   78.28   11.80
 -19   8   8   96.92   27.23
  19  -8  -8   61.76   11.53
  19   8  -8   79.47   14.08
 -19  -8   8  101.07   26.98
 -19  -8   9   21.26   11.63
 -19   8   9   19.63    5.26
 -19   8   9    5.45   10.00
  19  -8  -9   11.59    6.18
  19   8  -9    8.49    6.98
 -19   8  10    5.55    9.39
  19  -8 -10    4.88    5.39
  19   8 -10   17.39    7.01
 -19  -8  10    8.70    8.59
 -19   8  11    2.40    8.08
 -19  -8  11    0.24    7.19
  19  -8 -11    5.88    4.64
  19   8 -11    0.03    6.41
 -19  -8  12  184.53   38.76
 -19   8  12  167.50   56.16
  19  -8 -12  172.10   21.23
  19   8 -12  207.67   22.98
 -19   8  13   11.76   11.53
  19  -8 -13   10.17    6.07
  19   8 -13   14.11    7.53
 -19  -8  13   21.03    9.86
 -19   8  14  182.79   60.32
  19  -8 -14  193.40   22.21
  19   8 -14  191.58   24.13
 -19  -8  14  215.74   60.28
 -19  -8  15   57.37   21.56
 -19   8  15   42.94   20.40
  19  -8 -15   59.72    9.72
  19   8 -15   44.42   11.09
  19  -8 -16  172.89   18.11
 -19   8  16  100.57   50.51
  19   8 -16  213.15   21.25
 -19  -8  16  157.27   50.69
  19  -8 -17   93.95   10.92
 -19  -8  17   81.69   26.44
 -19   8  17   29.35   26.37
  19   8 -17   98.14   13.46
  19  -8 -18   62.35   10.45
  19   8 -18   51.50   11.60
 -19  -8  18   58.15   21.61
  19  -8 -19   89.16   13.32
  19   8 -19   91.69   14.42
 -19  -8  19   84.67   30.23
  19   8 -20    3.04    6.93
  19  -8 -20   13.57    6.06
 -19  -8  20    9.08   11.41
 -19  -8  21   59.83   27.72
  19  -8 -21   73.83   12.35
  19   8 -21   95.68   14.80
  19  -8 -22    9.44    7.77
  19   8 -22   25.50   10.02
 -19  -8  22   20.49   17.05
 -19  -9   1  144.43   30.96
 -19   9   1  122.32   41.60
 -19   9   2   80.76   26.78
 -19  -9   2   81.25   27.10
 -19   9   3  134.72   30.97
 -19  -9   3  177.91   48.05
 -19   9   4  128.98   36.98
  19   9  -4   59.88   17.43
 -19  -9   4  155.56   37.33
 -19   9   5  322.42   87.66
  19   9  -5  166.68   32.70
 -19  -9   5  369.81   87.93
 -19   9   6  161.97   21.73
 -19   9   6  231.29   55.21
  19  -9  -6  124.45   21.28
  19   9  -6  166.56   23.18
 -19  -9   6  223.01   55.28
 -19   9   7  270.38   30.51
 -19   9   7  320.53   83.69
  19  -9  -7  213.36   29.78
  19   9  -7  266.06   31.88
 -19  -9   7  333.95   83.80
 -19  -9   8  198.80   36.75
 -19   9   8  157.10   20.15
 -19   9   8  216.67   52.80
  19  -9  -8  127.58   19.81
  19   9  -8  168.17   22.02
 -19   9   9  206.91   28.34
 -19   9   9  320.94   79.31
  19  -9  -9  240.54   28.17
  19   9  -9  274.47   30.09
 -19  -9   9  281.27   79.36
 -19   9  10  209.92   33.19
  19  -9 -10  185.24   19.46
  19   9 -10  203.30   21.22
 -19  -9  10  209.33   50.31
 -19   9  11  244.04   40.25
  19  -9 -11  232.28   26.44
  19   9 -11  236.33   28.08
 -19  -9  11  243.67   73.05
 -19  -9  12  453.41   58.76
 -19   9  12  398.38  127.35
  19  -9 -12  414.30   42.97
  19   9 -12  435.92   44.70
 -19  -9  13  241.19   43.31
 -19   9  13  215.63   69.48
  19  -9 -13  224.63   25.35
  19   9 -13  226.43   26.98
 -19  -9  14  337.48   51.55
 -19   9  14  287.45   96.65
  19  -9 -14  327.12   33.70
  19   9 -14  321.67   35.31
 -19   9  15   84.65   37.62
  19  -9 -15  121.01   15.30
  19   9 -15  130.63   16.94
 -19  -9  15  117.24   36.69
 -19  -9  16  355.35   52.81
 -19   9  16  218.95   97.52
  19  -9 -16  339.66   33.76
  19   9 -16  366.79   35.47
  19   9 -17   42.75    9.27
  19  -9 -17   36.92    8.34
 -19  -9  17   26.77   15.91
 -19  -9  18  566.61   66.69
  19  -9 -18  508.40   51.00
  19   9 -18  467.26   52.53
 -19  -9  19   40.73   21.22
  19  -9 -19   50.30    9.33
  19   9 -19   43.41   10.63
 -19  -9  20   60.38   27.28
  19  -9 -20   86.94   12.32
  19   9 -20   80.10   13.59
  19  -9 -21   29.18    7.97
  19   9 -21   23.43   10.66
 -19  -9  21   37.72   18.51
  19   9 -22   -5.02    8.76
 -19  10   1   22.24   10.43
 -19 -10   1    5.07    9.98
 -19  10   2   52.21   18.54
 -19 -10   2   45.90   20.05
 -19 -10   3   11.98   11.20
 -19  10   3   11.58    9.83
 -19 -10   4   20.32   14.00
 -19  10   4   23.47    9.85
  19  10  -4   19.48   10.74
 -19  10   5  268.53   76.34
  19  10  -5  189.01   30.29
 -19 -10   5  289.90   76.59
 -19  10   6   49.10   16.56
 -19 -10   6   54.21   18.01
 -19  10   6   36.02    9.93
  19 -10  -6   19.97    9.15
  19  10  -6   34.37   10.48
 -19 -10   7  299.67   45.00
 -19  10   7  265.38   78.11
  19 -10  -7  226.31   28.15
  19  10  -7  251.12   30.55
 -19  10   8   43.88    9.90
 -19  10   8   64.05   20.91
  19 -10  -8   49.93   10.14
  19  10  -8   71.29   12.69
 -19 -10   8   74.42   20.79
 -19  10   9    5.18    5.68
 -19  10   9   32.43   11.90
  19 -10  -9   11.44    6.29
  19  10  -9   22.43    9.11
 -19 -10   9   27.94   10.77
 -19  10  10    1.99    7.06
 -19 -10  10    2.14    5.52
 -19  10  10   -2.86    4.60
  19 -10 -10   -1.22    4.52
  19  10 -10   -1.37    6.65
 -19 -10  11   27.21   12.62
 -19  10  11   -3.09    5.75
 -19  10  11   16.52   11.59
  19 -10 -11   26.07    6.12
  19  10 -11   14.28    7.97
 -19  10  12   34.76   14.77
  19 -10 -12   15.62    6.95
  19  10 -12   16.78    8.41
 -19 -10  12   18.14   11.35
 -19  10  13   -2.24   16.99
  19 -10 -13    5.25    5.40
  19  10 -13   13.30    6.91
 -19 -10  13    1.99    8.58
 -19  10  14   57.67   23.16
  19 -10 -14   47.33   10.17
  19  10 -14   67.14   11.75
 -19 -10  14   63.52   20.74
 -19 -10  15   10.64   12.18
  19 -10 -15   11.28    6.28
  19  10 -15   19.06    7.63
  19 -10 -16  107.73   14.80
  19  10 -16  108.82   16.36
 -19 -10  16  105.76   35.17
 -19 -10  17   79.75   26.89
  19 -10 -17   79.52   12.24
  19  10 -17   77.31   13.76
  19 -10 -18   53.87   10.18
  19  10 -18   54.57   11.64
 -19 -10  18   61.12   21.13
  19 -10 -19    6.56    6.30
  19  10 -19    1.55    7.26
 -19 -10  19   15.30   11.03
 -19 -10  20  202.24   40.55
  19 -10 -20  145.46   20.36
  19  10 -20  177.16   22.42
 -19 -10  21    6.88   13.99
  19 -10 -21    3.71    5.93
  19  10 -21   11.36    8.48
 -19 -11   1   87.09   24.24
 -19  11   1   67.68   26.33
 -19  11   2  109.31   39.48
 -19 -11   2  144.33   39.88
 -19  11   3  251.26   84.39
 -19 -11   3  312.61   84.76
 -19  11   4  158.97   41.97
  19  11  -4   78.11   20.72
 -19 -11   4  151.26   41.98
 -19  11   5  197.88   58.74
  19  11  -5  123.33   24.46
 -19 -11   5  247.27   59.01
 -19  11   6    6.69    6.94
 -19  11   6   13.31   10.05
  19  11  -6   -0.49    8.61
 -19 -11   6   12.54    8.84
 -19  11   7  220.55   27.20
 -19  11   7  285.70   73.85
  19 -11  -7  202.80   27.45
  19  11  -7  216.87   29.54
 -19 -11   7  298.74   74.02
 -19 -11   8   72.33   20.56
 -19  11   8   -0.62    9.25
 -19  11   8   60.44   18.48
  19 -11  -8   60.63   10.36
  19  11  -8   66.80   12.75
 -19  11   9  809.79  171.49
  19 -11  -9  582.55   56.43
  19  11  -9  906.41   59.27
 -19 -11   9  844.05  171.79
 -19 -11  10  262.85   39.19
 -19  11  10  216.47   55.09
  19 -11 -10  225.64   21.24
  19  11 -10  261.75   23.80
 -19  11  11  811.45  225.59
  19 -11 -11 1071.17   73.33
  19  11 -11 1050.97   75.38
 -19 -11  11 1083.64  226.08
 -19  11  12  249.60   65.42
  19 -11 -12  261.75   24.24
  19  11 -12  300.59   26.39
 -19 -11  12  346.69   65.44
 -19  11  13  306.11  118.95
  19 -11 -13  397.91   40.54
  19  11 -13  438.54   42.36
 -19 -11  13  463.04  119.16
  19 -11 -14  206.32   24.52
  19  11 -14  230.93   26.27
 -19 -11  14  217.23   66.72
  19 -11 -15   15.63    5.97
  19  11 -15    3.85    7.27
 -19 -11  15    0.71    9.36
 -19 -11  16   52.11   20.63
  19 -11 -16   38.27    9.08
  19  11 -16   46.16   10.60
  19 -11 -17   53.65   10.22
  19  11 -17   55.46   11.77
 -19 -11  17   63.55   21.25
  19 -11 -18   26.83    8.24
  19  11 -18   46.82    9.84
 -19 -11  18   32.20   15.61
  19 -11 -19   70.90    9.97
  19  11 -19   53.34   14.00
 -19 -11  19   63.90   25.96
  19 -11 -20   58.24   11.49
 -19 -11  20   74.92   26.44
 -19  12   1   87.64   22.26
 -19 -12   1   38.71   23.35
 -19  12   2   22.72   14.92
 -19 -12   2   29.43   13.08
 -19  12   3   29.39   17.25
 -19 -12   3   46.77   15.76
 -19 -12   4    4.08    7.51
 -19  12   4    2.23   11.09
 -19 -12   5   36.16   16.43
 -19  12   5   36.91   14.39
  19  12  -5   14.92   10.98
 -19 -12   6   30.28   14.71
 -19  12   6   24.68   12.83
  19  12  -6   13.72   13.11
 -19  12   7    4.95    8.83
 -19  12   7    3.26   10.43
  19 -12  -7    3.04    7.31
  19  12  -7   17.18    9.66
 -19 -12   7   19.05    9.14
 -19  12   8   -0.94    8.46
 -19  12   8    7.74   10.44
  19 -12  -8    7.17    8.23
  19  12  -8    8.93   10.00
 -19 -12   8    9.58    8.90
 -19 -12   9   22.66   12.19
 -19  12   9    3.69    5.80
 -19  12   9   16.41   11.61
  19 -12  -9   13.62    7.44
  19  12  -9   17.77   10.27
 -19  12  10   -1.49    8.30
 -19  12  10   47.35   16.87
  19 -12 -10   45.66    9.06
  19  12 -10   47.95   12.24
 -19 -12  10   86.36   16.56
 -19  12  11   -2.95    4.97
 -19  12  11   10.25   10.52
  19 -12 -11   -1.74    6.28
  19  12 -11    3.74    8.88
 -19 -12  11    0.88    8.40
 -19 -12  12  205.97   35.70
  19 -12 -12  209.52   19.12
  19  12 -12  223.65   21.37
 -19 -12  13   10.57    8.79
 -19  12  13    1.08    5.18
  19 -12 -13    3.19    5.28
  19  12 -13    7.95    8.86
  19 -12 -14   90.14   11.50
  19  12 -14  109.82   13.46
 -19 -12  14  116.70   24.99
  19 -12 -15   28.60    7.85
  19  12 -15   17.13    9.23
 -19 -12  15   43.32   13.83
  19 -12 -16  118.74   15.23
 -19 -12  16  140.97   33.85
  19  12 -16  131.26   18.30
  19 -12 -17    8.09    6.17
  19  12 -17   13.41    7.59
 -19 -12  17   13.80   11.16
  19 -12 -18   24.35    7.16
  19  12 -18   11.57    8.64
 -19 -12  18   28.72   17.23
  19 -12 -19  119.07   15.45
  19  12 -19  102.81   18.52
 -19 -12  19  156.83   41.88
 -19 -13   1   11.81   12.69
 -19  13   2  122.22   23.24
 -19 -13   2   -6.05   23.27
 -19  13   3   10.97   12.25
 -19 -13   3   10.02   11.12
 -19 -13   4  165.06   35.03
 -19  13   4  147.50   49.41
 -19 -13   5    0.39    7.36
 -19  13   5    4.20   13.08
 -19 -13   6   47.92   17.43
 -19  13   6   25.27   17.56
  19  13  -6   30.84   12.96
 -19 -13   7    8.16    8.81
 -19  13   7    4.32   13.66
  19  13  -7    3.86    9.05
 -19  13   8   -0.09    7.67
 -19  13   8   23.33   15.07
  19 -13  -8   20.86    7.94
  19  13  -8   33.51    9.91
 -19 -13   8   25.54   11.20
 -19 -13   9    8.69    7.79
 -19  13   9   -3.06    4.17
 -19  13   9    3.41   13.61
  19 -13  -9    2.34    5.47
  19  13  -9    6.18    8.23
 -19  13  10   -6.73    7.19
  19 -13 -10   32.65    8.91
  19  13 -10   48.87   11.11
 -19 -13  10   59.68   13.66
 -19 -13  11   58.49   18.84
 -19  13  11    6.14    8.19
  19 -13 -11   52.91    8.96
  19  13 -11   45.70   12.26
 -19 -13  12  115.96   24.75
  19 -13 -12   94.01   11.90
  19  13 -12   92.34   14.63
 -19 -13  13   45.01   16.23
 -19  13  13   -3.91    7.35
  19 -13 -13   37.16    8.41
  19  13 -13   38.57   10.93
 -19  13  14   -2.85    6.42
  19 -13 -14   18.82    6.64
  19  13 -14   31.44    9.83
 -19 -13  14   28.60   11.40
  19  13 -15   47.01    9.91
 -19  13  15    1.59    7.63
  19 -13 -15   41.50    8.02
 -19 -13  15   54.35   14.88
 -19  13  16   -1.41    5.50
 -19 -13  16   18.53   12.78
  19 -13 -16    6.76    5.34
  19  13 -16    5.11    7.27
  19  13 -17   59.00   12.86
  19 -13 -17   54.72   11.26
 -19 -13  17  100.15   26.67
  19  13 -18   63.56   14.48
 -19 -13  18   92.57   29.17
 -19 -13  19   30.62   18.95
 -19 -14   2    1.03   10.17
 -19 -14   3    2.45    8.26
 -19 -14   4   23.55   14.84
 -19 -14   5    1.72    7.26
 -19 -14   6   25.50   15.48
  19  14  -7    6.17    9.35
 -19 -14   7    1.18    6.47
  19  14  -8   28.63   12.73
 -19 -14   8   66.87   18.47
 -19 -14   9   94.11   26.52
  19  14  -9   66.76   15.35
 -19  14  10   -4.11    6.26
  19 -14 -10   16.55    7.85
  19  14 -10   22.06    9.53
 -19 -14  10   43.87   11.33
  19  14 -11   55.42   12.27
 -19  14  11    3.23    6.99
  19 -14 -11   18.47    8.54
 -19 -14  11   35.05   12.51
  19 -14 -12    6.02    7.13
 -19 -14  12    9.52    8.11
 -19  14  12   -4.31    5.43
  19  14 -12    4.43    9.46
 -19  14  13   -1.69    6.06
 -19 -14  13   19.73   10.59
  19 -14 -13    7.91    6.66
  19  14 -13   15.39    9.71
 -19  14  14    3.65    5.55
  19 -14 -14    3.48    6.78
  19  14 -14    8.32    9.24
 -19 -14  14    9.89   14.01
 -19  14  15   -4.81    6.20
  19 -14 -15   10.21    6.71
  19  14 -15   20.02    7.27
 -19 -14  15   31.67   15.03
 -19  14  16   -1.53    6.06
  19  14 -16   -5.55    8.20
 -19 -14  16   -7.97   14.62
 -19 -14  17   28.13   17.77
  19  14 -17   18.39   10.08
 -19 -14  18    8.99   16.17
 -19 -15   3   12.75   11.58
 -19 -15   4   -1.04    6.63
 -19 -15   5    2.36    8.27
 -19 -15   6   20.68   14.32
 -19 -15   7    2.30    9.14
 -19 -15   8    7.57    9.49
 -19 -15   9    2.33    8.14
  19  15  -9    3.78    8.93
  19  15 -10    4.82   10.25
 -19 -15  10   14.72   10.05
  19  15 -11    8.41    9.94
 -19 -15  11   13.88   13.95
  19  15 -12    8.38    9.82
 -19 -15  12   33.35   15.57
  19  15 -13    0.11    9.57
 -19 -15  13    6.84   13.79
  19  15 -14    4.74    9.61
 -19 -15  14    6.17   14.15
  19  15 -15    5.47    9.28
 -19 -15  15   -6.00   10.19
 -19 -15  16  -10.71   15.20
 -19 -16   6    1.78   10.49
 -19 -16   7  123.82   40.85
 -19 -16   8   95.27   29.05
 -19 -16   9  230.25   71.46
 -19 -16  10   36.65   19.84
 -19 -16  11   12.91   13.99
 -19 -16  12    5.97   13.81
 -19 -16  13   72.80   26.83
 -19 -16  14   22.31   17.06
 -18   0   1    0.56    5.64
 -18   0   2    4.19    7.54
 -18   0   3    2.79    6.41
 -18   0   4  347.32  104.76
 -18   0   5    7.42    7.53
 -18   0   6 1719.40  170.79
 -18   0   6 2183.86  547.21
  18   0  -6 1905.37  170.45
  18   0  -6 1625.99  170.39
 -18   0   7    1.00    6.63
 -18   0   7    4.61    4.18
  18   0  -7    1.97    4.38
  18   0  -7    3.31    3.29
 -18   0   8 1638.34  106.19
 -18   0   8 1406.47  147.68
  18   0  -8 1700.98  147.71
 -18   0   9    1.76    6.74
  18   0  -9    3.83    3.93
 -18   0  10  252.59   43.76
  18   0 -10  253.80   28.34
 -18   0  11    4.03    6.92
  18   0 -11    0.19    4.86
 -18   0  12  746.78   81.38
  18   0 -12  993.74   85.61
 -18   0  13    5.68    7.27
  18   0 -13   -1.96    5.21
 -18   0  14 1474.24  462.60
  18   0 -14 1611.47  145.67
 -18   0  15    2.91    9.88
  18   0 -15    1.37    4.27
 -18   0  16  910.14   86.67
  18   0 -16  931.86   88.88
 -18   0  17    5.15   10.38
  18   0 -17    0.59    4.36
 -18   0  18  110.89   30.54
  18   0 -18   97.70   14.53
 -18   0  19    2.31   13.28
  18   0 -19    2.31    4.35
 -18   0  20   -5.30   14.22
  18   0 -20    7.69    4.42
 -18   0  21    2.14    9.74
  18   0 -21   -5.19    4.99
  18   0 -22   34.97    7.94
  18   0 -23   11.07    5.40
  18   0 -24    0.62    6.64
 -18   1   1  162.39   32.68
 -18  -1   1  174.20   33.46
 -18   1   2    7.69    8.80
 -18  -1   2    6.98    8.79
 -18  -1   3  122.02   29.45
 -18   1   3  136.91   40.67
 -18   1   4  133.60   42.29
 -18  -1   4  137.85   42.34
 -18   1   5  214.63   37.66
 -18  -1   5  209.67   64.95
 -18   1   6   40.79   13.68
 -18   1   6   21.05    5.81
  18  -1  -6   20.56    5.57
  18  -1  -6   22.24    5.59
  18   1  -6   22.18    6.23
  18   1  -6   19.22    5.76
 -18  -1   6   13.97    6.11
 -18  -1   6   39.40   11.23
 -18   1   7    4.86    4.74
 -18   1   7    7.16    7.70
  18  -1  -7   10.61    4.20
  18  -1  -7    9.52    4.28
  18   1  -7    6.23    4.70
  18   1  -7    4.24    4.87
 -18  -1   7    5.90    4.30
 -18  -1   7   13.09    7.56
 -18   1   8   56.47   12.59
 -18   1   8  115.25   27.77
  18  -1  -8   99.18   12.47
  18   1  -8   94.11   12.87
  18   1  -8   56.00   12.23
 -18  -1   8   71.38   12.69
 -18  -1   8  109.20   27.70
 -18   1   9  140.45   29.09
 -18  -1   9  133.42   29.68
 -18   1   9   85.86   15.76
  18  -1  -9  127.49   15.86
  18   1  -9  135.93   15.89
 -18  -1   9   84.71   15.61
 -18   1  10    0.45    6.01
  18  -1 -10    1.06    5.13
  18   1 -10   11.48    4.83
 -18  -1  10    5.06    7.10
 -18   1  11    5.46    7.57
 -18  -1  11    4.02    8.00
  18  -1 -11    6.37    4.60
  18   1 -11    6.18    4.80
 -18   1  12    4.89    6.02
  18  -1 -12   10.78    4.76
  18   1 -12    0.60    5.82
 -18  -1  12    3.83    7.48
 -18   1  13  365.48  106.73
  18  -1 -13  361.73   37.35
  18   1 -13  316.28   37.51
 -18  -1  13  376.98  106.92
 -18   1  14    3.98   10.81
  18  -1 -14    6.11    5.45
  18   1 -14    3.42    5.02
 -18  -1  14    3.09    5.93
 -18   1  15  586.62  147.97
  18  -1 -15  471.34   49.75
  18   1 -15  424.31   49.93
 -18  -1  15  512.98  147.81
 -18   1  16   73.17   24.49
  18  -1 -16   74.54   11.24
  18   1 -16   64.51   11.39
 -18  -1  16   63.33   24.70
 -18   1  17  235.99   69.79
  18  -1 -17  237.77   25.86
  18   1 -17  205.66   25.99
 -18  -1  17  232.27   70.29
 -18   1  18   98.90   33.51
  18  -1 -18   95.17   14.16
  18   1 -18   96.72   14.34
 -18  -1  18  113.61   34.02
 -18   1  19    2.01   11.62
  18  -1 -19    6.88    4.40
  18   1 -19    6.11    4.55
 -18  -1  19   -6.62   13.34
 -18   1  20   77.06   33.62
  18  -1 -20   96.95   13.89
  18   1 -20  109.65   14.11
 -18  -1  20   98.84   33.94
 -18   1  21   44.07   22.91
  18  -1 -21   58.10    9.48
  18   1 -21   54.35    9.63
 -18  -1  21   39.23   22.68
 -18   1  22   88.79   49.80
  18  -1 -22  160.88   18.95
  18   1 -22  188.45   19.15
 -18  -1  22  136.81   48.47
  18  -1 -23   45.34    8.73
  18   1 -23   46.86    8.84
 -18  -1  23   30.45   21.76
  18  -1 -24  178.95   21.42
  18   1 -24  161.11   21.38
 -18   2   1  127.06   28.30
 -18  -2   1  119.35   38.96
 -18   2   2   31.99   12.48
 -18  -2   2   27.46   12.27
 -18   2   3  854.85  234.92
 -18  -2   3  714.10  234.86
 -18   2   4   56.57   20.38
 -18  -2   4   64.45   20.68
 -18   2   5  807.24  179.57
  18   2  -5  457.71   58.21
 -18  -2   5  394.83   58.51
 -18  -2   5  887.07  179.78
 -18   2   6    5.77    3.95
 -18   2   6   15.61    7.44
  18  -2  -6    5.00    3.36
  18  -2  -6    4.48    3.97
  18   2  -6    9.57    4.33
  18   2  -6    7.57    3.90
 -18  -2   6    1.22    4.29
 -18  -2   6   13.31    7.78
 -18   2   7  682.50   62.79
 -18   2   7  487.05   57.71
  18  -2  -7  667.69   57.13
  18   2  -7  668.97   57.94
  18   2  -7  501.49   57.32
 -18  -2   7  413.01   57.54
 -18  -2   7  674.91  174.22
 -18   2   8   77.63   13.68
 -18   2   8  120.58   30.87
  18  -2  -8  103.95   13.30
  18   2  -8  107.50   13.76
  18   2  -8   72.05   13.33
 -18  -2   8   83.20   13.65
 -18  -2   8  111.97   30.89
 -18   2   9  452.79   51.99
 -18  -2   9  308.51   37.90
 -18  -2   9  433.08   53.12
 -18   2   9  306.22   39.70
  18  -2  -9  460.28   39.12
  18   2  -9  370.37   39.72
  18   2  -9  312.16   39.20
 -18   2  10   38.64   13.76
  18  -2 -10   32.33    7.88
  18   2 -10   38.66    8.23
 -18  -2  10   40.81   14.34
 -18   2  11  334.82   55.57
  18  -2 -11  454.39   44.00
  18   2 -11  484.32   44.31
 -18  -2  11  418.06  128.68
 -18   2  12   19.88   10.88
  18  -2 -12   32.87    7.01
  18   2 -12   21.89    7.21
 -18  -2  12   27.88   11.77
 -18  -2  13  417.27   57.77
 -18   2  13  440.78  125.75
  18  -2 -13  409.90   42.99
  18   2 -13  403.84   43.35
 -18  -2  14   19.79   15.03
 -18   2  14   20.48   13.94
  18  -2 -14   23.14    7.01
  18   2 -14   36.60    8.00
 -18  -2  15  412.16   57.14
 -18   2  15  441.75  123.27
  18  -2 -15  388.54   42.12
  18   2 -15  398.01   42.47
 -18   2  16   34.62   14.46
  18  -2 -16   20.48    6.52
  18   2 -16   20.96    6.75
 -18  -2  16   18.19   11.56
 -18   2  17   13.72   13.89
  18  -2 -17   30.04    6.89
  18   2 -17   23.69    7.08
 -18  -2  17   35.60   15.26
 -18   2  18  246.98   47.10
  18  -2 -18  236.22   29.05
  18   2 -18  278.53   29.40
 -18  -2  18  299.31   81.17
 -18   2  19   25.90   14.97
  18  -2 -19   29.96    6.70
  18   2 -19   18.76    6.85
 -18  -2  19   17.03   15.71
 -18   2  20  107.12   35.50
  18  -2 -20  150.13   17.84
  18   2 -20  141.90   18.05
 -18  -2  20  149.19   45.38
  18   2 -21    7.24    5.34
 -18   2  21    8.27   14.40
  18  -2 -21    9.67    5.33
 -18  -2  21   19.64   13.78
 -18  -2  22   65.56   28.34
 -18   2  22   35.35   31.46
  18  -2 -22   93.80   12.44
  18   2 -22  104.32   12.66
  18  -2 -23    0.00    4.39
  18   2 -23    3.24    4.47
 -18  -2  23   -0.63   14.26
  18   2 -24  168.05   20.86
  18  -2 -24  193.42   22.48
 -18   3   1  150.14   47.71
 -18  -3   1  157.98   47.85
 -18   3   2  143.65   30.59
 -18  -3   2  141.57   44.39
 -18   3   3   18.65    9.74
 -18  -3   3   16.90    9.58
 -18   3   4  215.98   66.01
 -18  -3   4  216.21   66.13
 -18   3   5  112.40   23.36
  18   3  -5   55.64   11.73
  18   3  -5   63.63   10.98
 -18  -3   5   56.36   11.15
 -18  -3   5  128.24   26.34
 -18   3   6  128.27   20.70
 -18   3   6  226.68   53.64
  18  -3  -6  169.60   19.96
  18   3  -6  205.20   21.24
  18   3  -6  137.83   20.08
 -18  -3   6  144.12   20.57
 -18  -3   6  234.26   53.83
 -18   3   7  524.30   52.33
 -18   3   7  309.50   43.24
  18  -3  -7  428.95   42.26
  18   3  -7  413.88   43.38
  18   3  -7  366.05   42.55
 -18  -3   7  384.34   43.03
 -18  -3   7  527.51  126.13
 -18  -3   8   80.38   22.59
 -18   3   8   49.16   10.68
 -18   3   8   76.28   21.23
  18  -3  -8   78.33   10.41
  18   3  -8   69.22   11.09
  18   3  -8   44.62   10.41
 -18  -3   8   49.35   10.49
 -18   3   9  372.47   51.56
 -18  -3   9  406.73   53.52
 -18   3   9  248.02   40.40
  18  -3  -9  437.36   39.41
  18   3  -9  421.56   40.28
 -18   3  10   25.20   10.07
  18  -3 -10   24.09    6.18
  18   3 -10   16.90    7.51
 -18  -3  10   27.42   10.86
 -18  -3  11   36.39   15.06
 -18   3  11   27.39   10.64
  18  -3 -11   21.71    6.68
  18   3 -11   20.11    7.20
 -18   3  12   73.98   23.75
  18  -3 -12   69.83   11.49
  18   3 -12   81.22   11.95
 -18  -3  12   63.14   24.23
 -18   3  13   41.78   16.61
  18  -3 -13   28.84    7.58
  18   3 -13   27.03    7.93
 -18  -3  13   29.43   13.26
 -18   3  14    2.31    7.23
 -18  -3  14   -1.91    6.28
  18  -3 -14    5.77    4.55
  18   3 -14   -1.26    5.74
 -18   3  15   20.89   12.95
  18  -3 -15   21.32    6.76
  18   3 -15   29.83    7.00
 -18  -3  15   12.63   11.04
  18  -3 -16   13.86    5.29
 -18   3  16   24.44   13.50
  18   3 -16   20.28    6.34
 -18  -3  16   15.89   10.72
 -18   3  17  239.56   44.17
 -18  -3  17  234.99   44.68
  18  -3 -17  223.45   26.71
  18   3 -17  249.21   27.06
 -18   3  18    4.48   13.19
  18  -3 -18    4.96    4.48
  18   3 -18    0.08    4.67
 -18  -3  18    5.30   11.92
 -18   3  19   87.10   34.73
  18  -3 -19  105.60   14.50
  18   3 -19  119.18   14.76
 -18  -3  19   92.31   34.51
 -18   3  20   18.84   15.37
  18  -3 -20   21.01    6.59
  18   3 -20   24.21    6.78
 -18  -3  20   23.25   14.60
 -18   3  21   25.83   30.07
  18  -3 -21  100.25   12.86
  18   3 -21   95.39   12.96
 -18  -3  21  100.73   30.04
  18  -3 -22   64.29    8.93
  18   3 -22   65.35    9.06
 -18  -3  22   40.94   23.89
 -18  -3  23  100.87   36.64
  18  -3 -23  143.17   17.89
  18   3 -23  157.57   18.12
  18   3 -24   19.45    8.93
  18  -3 -24   18.27    8.25
 -18   4   1   34.58   15.49
 -18  -4   1   32.29   13.38
 -18  -4   2  182.89   36.25
 -18   4   2  199.72   58.84
 -18   4   3   74.67   22.63
 -18  -4   3   80.63   23.79
 -18  -4   4  320.74   49.19
 -18   4   4  349.56  101.62
 -18   4   5  120.36   24.48
 -18  -4   5  130.68   25.87
  18   4  -5   81.86   13.38
  18   4  -5   75.82   12.17
 -18  -4   5   56.66   12.32
 -18  -4   6  142.48   29.28
 -18   4   6  123.11   14.64
 -18   4   6  100.64   15.21
 -18   4   6  166.69   36.34
  18  -4  -6  110.86   14.45
  18   4  -6  126.02   15.71
  18   4  -6   82.34   14.52
 -18  -4   6   82.48   14.90
 -18   4   7  151.41   26.57
 -18  -4   7  123.47   28.25
 -18   4   7   72.06   14.73
  18  -4  -7  100.10   13.64
  18   4  -7  141.08   15.14
  18   4  -7   74.73   14.13
 -18  -4   7   87.79   14.32
 -18  -4   8  158.47   31.18
 -18   4   8   91.23   16.88
 -18   4   8  124.73   39.24
  18  -4  -8  125.69   15.63
  18   4  -8  132.41   17.09
 -18   4   9   29.05   11.58
  18  -4  -9   25.87    7.50
  18   4  -9   32.75    7.65
 -18  -4   9   35.02   12.55
 -18   4  10   16.41   10.63
  18  -4 -10   14.95    5.16
  18   4 -10    8.32    5.93
 -18  -4  10   15.61    8.92
 -18   4  11   13.80   11.73
 -18  -4  11   14.99   11.26
  18  -4 -11   10.57    5.10
  18   4 -11   11.78    5.87
 -18  -4  12   21.69   13.74
 -18   4  12   22.48   12.29
  18  -4 -12   12.91    5.98
  18   4 -12   25.19    6.78
 -18   4  13   16.73   10.33
  18  -4 -13    7.43    5.26
  18   4 -13    8.43    5.82
 -18  -4  13   12.87    8.75
 -18   4  14   87.16   29.24
  18  -4 -14   92.29   13.34
  18   4 -14   88.83   13.85
 -18  -4  14   82.02   28.94
 -18   4  15   55.97   20.14
  18  -4 -15   53.63   10.27
  18   4 -15   51.48   10.42
 -18  -4  15   56.53   19.51
 -18  -4  16   23.04   15.71
 -18   4  16   14.45   13.58
  18  -4 -16   29.10    6.91
  18   4 -16   33.74    7.82
 -18   4  17  296.45  102.63
  18  -4 -17  337.62   35.90
  18   4 -17  354.39   36.41
 -18  -4  17  359.17  102.62
 -18  -4  18   -0.85    6.42
 -18   4  18   -1.84   12.21
  18  -4 -18   -0.10    3.97
  18   4 -18   -0.60    4.68
 -18  -4  19  165.00   36.11
 -18   4  19  107.25   46.99
  18  -4 -19  150.39   18.34
  18   4 -19  151.47   18.66
 -18  -4  20   -0.08    8.97
 -18   4  20    0.41   15.08
  18  -4 -20    3.56    4.30
  18   4 -20   -0.03    3.24
  18  -4 -21   49.73    7.68
 -18   4  21   20.40   20.59
  18   4 -21   50.29    9.28
 -18  -4  21   57.43   20.06
  18  -4 -22    5.92    5.19
  18   4 -22    6.75    4.96
 -18  -4  22    1.28   13.10
  18  -4 -23   28.70    9.68
  18   4 -23   30.50    8.75
 -18  -4  23    0.74   16.30
  18  -4 -24   33.28    9.94
  18   4 -24   22.11    9.24
 -18  -5   1    2.57    5.88
 -18   5   1    0.25    7.57
 -18   5   2   73.08   21.91
 -18  -5   2   74.41   23.07
 -18   5   3    7.80    7.72
 -18  -5   3    2.66    7.86
 -18   5   4   21.64    9.12
  18   5  -4    1.75    4.59
 -18  -5   4   29.26    9.68
 -18   5   5   79.83   19.60
  18   5  -5   58.75   10.29
  18   5  -5   42.79    9.41
 -18  -5   5   41.19    9.54
 -18  -5   5   76.44   19.98
 -18   5   6    4.25    2.85
 -18   5   6   -0.61    3.67
 -18   5   6    0.30    7.54
  18  -5  -6    1.52    2.50
  18   5  -6    4.00    4.78
 -18  -5   6    0.78    6.79
 -18   5   7    6.57    5.23
 -18   5   7   17.49    9.33
  18  -5  -7   13.29    4.87
  18   5  -7   19.83    5.71
 -18  -5   7   10.34    8.75
 -18   5   8  438.26   53.12
 -18   5   8  279.60   43.79
  18  -5  -8  430.19   42.41
  18   5  -8  469.81   43.93
 -18  -5   8  473.88  126.48
 -18   5   9    1.36    6.40
 -18  -5   9    5.03    5.78
  18  -5  -9    0.30    3.66
  18   5  -9   -1.63    4.38
 -18   5  10  840.14  237.16
  18  -5 -10  785.91   76.38
  18   5 -10  724.04   77.61
 -18  -5  10  829.93  237.39
 -18   5  11    1.57    8.85
  18  -5 -11    5.77    4.44
  18   5 -11    1.72    4.76
 -18  -5  11    2.35    7.51
 -18   5  12  368.97  107.88
  18  -5 -12  354.23   37.05
  18   5 -12  339.43   38.15
 -18  -5  12  366.13  107.86
 -18   5  13    1.71    7.17
 -18  -5  13   -0.47    5.23
  18  -5 -13    0.44    3.94
  18   5 -13   -2.70    5.29
 -18  -5  14  483.96   64.89
 -18   5  14  521.13  156.76
  18  -5 -14  521.91   52.17
  18   5 -14  549.01   53.12
 -18   5  15  118.68   36.41
  18  -5 -15  115.64   15.41
  18   5 -15  107.74   15.97
 -18  -5  15   98.42   35.67
 -18   5  16  459.67  149.25
  18  -5 -16  521.43   49.96
  18   5 -16  496.21   50.70
 -18  -5  16  492.47  149.29
 -18  -5  17    5.60    9.07
 -18   5  17    1.51   10.75
  18  -5 -17    4.10    5.20
  18   5 -17    7.00    5.79
 -18   5  18  118.65   53.33
  18  -5 -18  186.05   20.58
  18   5 -18  177.77   21.14
 -18  -5  18  185.26   53.22
 -18   5  19    6.59   13.13
  18  -5 -19   19.16    6.07
  18   5 -19    9.67    6.48
 -18  -5  19    8.29   12.62
 -18   5  20   24.87   21.26
  18  -5 -20   48.27    8.94
  18   5 -20   46.84    9.23
 -18  -5  20   42.88   18.65
 -18  -5  21    1.13   11.94
  18  -5 -21    9.96    5.65
  18   5 -21   10.82    5.38
  18  -5 -22    0.27    5.13
  18   5 -22    1.50    4.61
 -18  -5  22    7.02   13.01
  18  -5 -23  136.29   16.70
  18   5 -23  139.26   17.72
 -18  -5  23   77.43   41.37
  18   5 -24    1.11    8.28
  18  -5 -24    5.74    7.90
 -18   6   1    2.08    6.63
 -18  -6   1    3.07    6.61
 -18   6   2    5.76    7.99
 -18  -6   2    5.82    7.99
 -18   6   3   10.94    9.24
 -18  -6   3   17.65    9.39
 -18   6   4  235.05   60.32
  18   6  -4  119.11   23.41
 -18  -6   4  234.65   60.56
 -18  -6   5  162.35   33.56
 -18   6   5  165.47   45.97
  18   6  -5  115.34   18.96
 -18   6   6  841.42   64.40
 -18  -6   6  817.92   70.52
 -18   6   6  619.36   63.49
 -18   6   6  434.74   64.71
  18  -6  -6  563.26   63.27
  18   6  -6  686.30   65.06
 -18   6   7  165.24   30.81
 -18  -6   7  164.17   33.97
 -18   6   7  134.74   17.58
  18  -6  -7  136.32   17.65
  18   6  -7  135.78   19.00
 -18   6   8  178.85   50.57
  18  -6  -8  152.24   19.11
  18   6  -8  167.36   20.72
 -18  -6   8  154.73   50.48
 -18   6   9   67.00   22.34
  18  -6  -9   54.07    9.86
  18   6  -9   68.19   11.48
 -18  -6   9   72.21   21.93
 -18  -6  10   -1.24    6.03
 -18   6  10    1.43    8.80
  18  -6 -10    1.01    3.27
  18   6 -10    2.97    4.95
 -18   6  11   -0.25    7.66
  18  -6 -11    6.76    4.59
  18   6 -11    4.86    5.28
 -18  -6  11    0.20    7.56
 -18  -6  12    1.71    7.56
 -18   6  12    8.29    8.98
  18  -6 -12    1.39    4.85
  18   6 -12    4.05    5.40
 -18  -6  13  117.65   29.40
 -18   6  13   90.71   33.62
  18  -6 -13   98.20   14.25
  18   6 -13  114.46   15.53
 -18  -6  14   25.30   16.46
 -18   6  14   24.28   14.22
  18  -6 -14   35.93    7.55
  18   6 -14   30.93    8.57
 -18  -6  15  179.66   39.36
 -18   6  15  188.21   57.57
  18  -6 -15  167.33   21.68
  18   6 -15  207.70   22.89
 -18   6  16    1.16   12.26
  18  -6 -16    4.51    5.63
  18   6 -16   18.58    6.70
 -18  -6  16   12.18    9.89
 -18  -6  17  219.01   41.92
 -18   6  17  176.61   63.70
  18  -6 -17  212.50   23.51
  18   6 -17  206.65   24.55
 -18   6  18    1.60   13.57
  18  -6 -18   12.47    5.36
  18   6 -18    6.58    6.32
 -18  -6  18   10.97   10.42
 -18   6  19   38.26   33.16
  18  -6 -19  117.91   13.77
  18   6 -19  106.63   14.61
 -18  -6  19  109.56   32.42
  18  -6 -20   13.45    5.61
  18   6 -20    3.22    6.41
 -18  -6  20   14.67   12.73
 -18  -6  21   46.52   22.93
  18  -6 -21   53.65    9.54
  18   6 -21   51.24   10.18
  18  -6 -22    0.86    4.66
  18   6 -22    1.72    4.74
 -18  -6  22    5.33   14.06
 -18  -6  23   22.65   17.07
  18  -6 -23   18.42    8.03
  18   6 -23   15.60    8.47
  18   6 -24   -4.90    6.76
 -18  -7   1   13.55    9.71
 -18   7   1    6.33    8.72
 -18   7   2  195.27   61.47
 -18  -7   2  207.82   61.77
 -18   7   3   -2.28    7.56
 -18  -7   3    0.33    7.75
 -18  -7   4  110.70   26.10
 -18   7   4   98.89   28.68
  18   7  -4   53.83   13.77
 -18  -7   5   32.45   13.96
 -18   7   5   12.43    6.03
 -18   7   5   37.76   11.14
  18  -7  -5   14.43    5.30
  18   7  -5   19.11    7.78
 -18  -7   6    1.11    6.01
 -18   7   6    1.54    3.31
 -18   7   6    7.54    7.96
  18  -7  -6   -3.16    3.00
  18   7  -6    1.53    4.92
 -18  -7   7    2.73    6.45
 -18   7   7   -4.18    3.62
 -18   7   7    7.12    7.87
  18  -7  -7    3.41    3.33
  18   7  -7    2.28    5.03
 -18   7   8   60.73   10.37
 -18   7   8   87.16   23.93
  18  -7  -8   60.13   10.66
  18   7  -8   84.14   12.32
 -18  -7   8   67.20   23.72
 -18   7   9   11.40   10.34
  18  -7  -9    5.10    4.33
  18   7  -9   16.60    6.45
 -18  -7   9   11.22    8.58
 -18  -7  10    1.97    4.63
 -18   7  10   -1.22    9.23
  18  -7 -10   -2.49    3.14
  18   7 -10   -0.78    5.24
 -18   7  11   77.68   28.11
  18  -7 -11   76.07   11.90
  18   7 -11   91.98   13.46
 -18  -7  11   97.29   27.80
 -18  -7  12    7.04    8.80
 -18   7  12    9.53   10.17
  18  -7 -12    6.43    4.13
  18   7 -12    0.84    6.27
 -18  -7  13  409.46   59.34
 -18   7  13  455.44  130.75
  18  -7 -13  451.39   44.08
  18   7 -13  404.83   45.49
 -18  -7  14   53.15   21.46
 -18   7  14   41.48   19.49
  18  -7 -14   59.47    9.66
  18   7 -14   53.13   10.86
 -18  -7  15  102.16   28.97
 -18   7  15   77.27   31.53
  18  -7 -15  102.85   13.72
  18   7 -15   99.62   14.65
 -18   7  16   77.64   32.70
  18  -7 -16  102.95   14.06
  18   7 -16   99.48   15.09
 -18  -7  16  120.67   32.83
 -18  -7  17   61.49   23.52
 -18   7  17   28.70   22.12
  18  -7 -17   75.00   10.36
  18   7 -17   72.12   11.73
 -18   7  18    7.39   13.26
  18  -7 -18    2.42    4.71
  18   7 -18    3.56    6.26
 -18  -7  18    1.54    7.20
  18   7 -19   65.12   10.57
  18  -7 -19   67.41   10.90
 -18  -7  19   66.20   23.91
 -18  -7  20   -0.22    8.88
  18  -7 -20   11.13    4.71
  18   7 -20   -6.08    5.81
 -18  -7  21   77.71   26.43
  18  -7 -21   71.82   10.96
  18   7 -21   52.05   11.81
  18  -7 -22    4.76    8.12
  18   7 -22    5.84    8.45
 -18  -7  22  -14.32   14.84
  18  -7 -23   68.33   12.90
  18   7 -23   84.99   13.59
 -18  -8   1  439.52   55.46
 -18   8   1  435.25  131.41
 -18   8   2    7.68    8.11
 -18  -8   2   -4.02    8.19
 -18   8   3  798.60  208.35
  18   8  -3  422.18   69.02
 -18  -8   3  839.21  208.68
 -18   8   4   47.65   16.02
  18   8  -4   19.23    9.27
 -18  -8   4   35.90   14.08
 -18   8   5 1539.20   88.11
 -18  -8   5 1525.10   97.86
 -18   8   5 1028.53  118.36
  18  -8  -5  998.69  118.01
  18   8  -5 1312.16  119.70
 -18  -8   6  181.72   36.15
 -18   8   6  156.41   19.99
 -18   8   6  186.85   52.09
  18  -8  -6  142.29   19.71
  18   8  -6  187.51   21.84
 -18  -8   7 2548.70  140.00
 -18   8   7 2322.89  232.94
 -18   8   7 3178.15  753.65
  18  -8  -7 2184.18  232.81
  18   8  -7 2644.25  234.72
 -18   8   8   39.87   16.26
 -18   8   8   34.60    7.33
  18  -8  -8   34.85    7.79
  18   8  -8   34.56    9.25
 -18  -8   8   27.60   14.14
 -18   8   9 2172.61  602.94
  18  -8  -9 1842.15  187.27
  18   8  -9 2044.89  188.96
 -18  -8   9 2144.19  603.24
 -18   8  10    5.07    9.74
 -18  -8  10    6.95    9.86
  18  -8 -10   11.20    4.39
  18   8 -10   10.41    6.76
 -18   8  11  611.60  186.96
  18  -8 -11  562.08   60.97
  18   8 -11  688.40   62.66
 -18  -8  11  678.14  187.29
 -18   8  12  283.54   90.99
  18  -8 -12  296.18   31.88
  18   8 -12  332.21   33.40
 -18  -8  12  288.91   91.18
 -18  -8  13  324.32   51.43
 -18   8  13  295.63   96.54
  18  -8 -13  329.50   33.59
  18   8 -13  321.49   35.02
 -18  -8  14  177.73   39.70
 -18   8  14  161.01   57.03
  18  -8 -14  187.16   21.47
  18   8 -14  207.39   22.95
 -18   8  15  133.46   55.25
  18  -8 -15  192.25   20.84
  18   8 -15  180.02   22.06
 -18  -8  15  195.57   54.92
 -18  -8  16    5.60    7.32
 -18   8  16   -4.34   13.10
  18  -8 -16    0.62    4.96
  18   8 -16    3.08    5.45
 -18   8  17   32.27   27.51
  18  -8 -17   99.00   12.40
  18   8 -17   82.82   13.42
 -18  -8  17  105.91   27.58
 -18  -8  18    7.90   10.10
  18  -8 -18   10.41    5.06
  18   8 -18    0.29    6.72
  18   8 -19   77.78   11.71
 -18  -8  19   82.69   26.91
  18  -8 -19   75.05   11.96
  18  -8 -20   52.92   10.40
  18   8 -20   70.37   11.72
 -18  -8  20   62.55   22.79
  18  -8 -21   -2.76    4.29
  18   8 -21   -1.57    5.34
 -18  -8  21   -1.24   14.13
 -18  -8  22  291.41   55.04
  18  -8 -22  306.89   33.81
  18   8 -22  337.72   35.11
  18   8 -23    6.74   10.34
 -18   9   1   64.38   24.17
 -18  -9   1   81.86   24.47
 -18   9   2   12.91    9.21
 -18  -9   2   12.31    9.99
  18   9  -2   -0.01    6.80
 -18   9   3  262.65   38.03
  18   9  -3  166.79   27.66
 -18  -9   3  255.19   70.78
 -18   9   4  194.45   56.35
  18   9  -4  151.60   22.92
 -18  -9   4  200.33   56.62
 -18   9   5  198.19   23.55
 -18   9   5  227.29   62.01
  18  -9  -5  151.53   23.11
  18   9  -5  198.75   25.23
 -18  -9   5  252.55   62.25
 -18   9   6   28.55    7.01
 -18   9   6   26.78   11.78
  18  -9  -6   15.54    6.43
  18   9  -6   11.38    8.25
 -18  -9   6   22.97   10.89
 -18   9   7   64.46   11.36
 -18   9   7   98.99   26.08
  18  -9  -7   52.40   11.19
  18   9  -7   95.42   14.35
 -18  -9   7   91.53   25.89
 -18   9   8    9.71    4.77
 -18   9   8    2.77    9.31
  18  -9  -8   10.99    4.61
  18   9  -8    8.78    7.04
 -18  -9   8    4.84    8.39
 -18  -9   9    0.30    8.69
 -18   9   9    3.76    4.16
 -18   9   9    6.56    9.20
  18  -9  -9    9.76    4.59
  18   9  -9    5.57    6.76
 -18   9  10   46.13   15.65
  18  -9 -10   33.80    7.72
  18   9 -10   30.57   10.14
 -18  -9  10   45.26   15.29
 -18  -9  11  124.80   30.18
 -18   9  11  104.63   35.22
  18  -9 -11  109.19   14.32
  18   9 -11  101.61   16.44
 -18   9  12  124.08   42.89
  18  -9 -12  132.75   17.07
  18   9 -12  148.72   18.60
 -18  -9  12  141.90   42.98
 -18   9  13  141.54   50.92
  18  -9 -13  162.95   19.60
  18   9 -13  165.95   21.06
 -18  -9  13  190.73   51.14
  18   9 -14   89.07   11.97
 -18   9  14   61.43   28.10
  18  -9 -14   93.56   12.48
 -18  -9  14   91.36   28.32
 -18  -9  15  269.91   47.92
 -18   9  15  206.24   82.35
  18  -9 -15  299.98   29.18
  18   9 -15  285.13   30.47
 -18   9  16   24.54   15.56
  18  -9 -16   15.24    6.42
  18   9 -16   12.88    7.19
 -18  -9  16   17.62   11.71
 -18  -9  17  229.63   43.55
  18  -9 -17  209.66   24.59
  18   9 -17  219.75   25.93
  18  -9 -18   15.44    6.21
  18   9 -18    5.58    6.64
 -18  -9  18    9.34   10.81
  18  -9 -19   58.25   10.43
  18   9 -19   63.51   12.12
 -18  -9  19   70.89   23.18
  18   9 -20  259.38   27.86
  18  -9 -20  262.68   28.33
 -18  -9  20  248.17   79.54
 -18  -9  21    1.32    9.95
  18  -9 -21    6.47    4.86
  18   9 -21    4.45    8.08
  18  -9 -22  119.66   16.83
  18   9 -22  136.34   18.68
 -18  -9  22  118.24   43.26
 -18  10   1    7.90    9.12
 -18 -10   1    7.86    9.23
 -18  10   2  549.73   54.69
  18  10  -2  267.96   50.08
 -18 -10   2  604.86  144.61
 -18 -10   3    1.83    7.91
 -18  10   3    0.99    8.26
  18  10  -3    9.91    8.24
 -18  10   4  329.54   42.56
 -18 -10   4  334.26   47.41
  18  10  -4  195.23   33.21
 -18  10   5    9.92    6.60
 -18  10   5    8.82    8.86
  18 -10  -5   12.05    6.35
  18  10  -5    3.64    7.73
 -18 -10   5    6.05    8.53
 -18  10   6  141.84   19.88
 -18  10   6  207.13   51.87
  18 -10  -6  122.64   19.66
  18  10  -6  183.94   22.63
 -18 -10   6  207.60   52.12
 -18 -10   7   95.48   24.48
 -18  10   7   64.67   11.25
 -18  10   7   80.52   23.94
  18 -10  -7   58.72   10.73
  18  10  -7   63.47   13.39
 -18  10   8  475.22   53.78
 -18 -10   8  566.89   60.74
 -18  10   8  433.16   45.86
  18 -10  -8  414.13   45.76
  18  10  -8  438.22   48.09
 -18  10   9   30.60    8.60
 -18  10   9   45.35   17.12
  18 -10  -9   49.37    9.05
  18  10  -9   56.36   11.68
 -18 -10   9   48.79   17.10
 -18  10  10 1272.83  132.28
 -18  10  10 1470.46  421.42
  18 -10 -10 1279.00  132.36
  18  10 -10 1576.19  134.46
 -18 -10  10 1659.52  421.87
 -18  10  11   19.83   12.32
  18 -10 -11   24.90    6.74
  18  10 -11   26.32    9.55
 -18 -10  11   20.53   11.61
 -18 -10  12 1537.73  109.97
 -18  10  12 1350.70  438.84
  18 -10 -12 1482.66  137.57
  18  10 -12 1558.00  139.50
 -18 -10  13   -0.09    5.95
 -18  10  13   -0.93    9.08
  18 -10 -13    0.52    4.76
  18  10 -13    2.06    6.85
  18  10 -14  610.07   58.41
 -18 -10  14  658.01   70.39
 -18  10  14  477.56  174.14
  18 -10 -14  602.37   57.27
 -18  10  15   -1.45   12.72
  18 -10 -15    6.32    5.25
  18  10 -15    4.08    5.82
 -18 -10  15    7.37    9.42
 -18 -10  16  281.25   49.92
  18 -10 -16  286.98   30.95
  18  10 -16  302.00   32.52
  18 -10 -17   94.55   12.13
  18  10 -17   96.78   14.76
 -18 -10  17   96.54   31.88
  18  10 -18  183.59   21.36
  18 -10 -18  180.97   22.28
 -18 -10  18  224.57   59.97
  18 -10 -19   23.32    6.72
  18  10 -19   16.09    7.57
 -18 -10  19   14.29   12.76
  18 -10 -20   36.33    8.05
  18  10 -20   23.40    9.26
 -18 -10  20   30.32   15.31
 -18 -10  21   47.76   24.64
  18 -10 -21   53.89   10.55
  18  10 -21   49.55   11.98
  18  10 -22    2.43    9.25
  18 -10 -22    7.30    6.95
 -18  11   1   82.19   22.84
 -18 -11   1   73.88   26.55
 -18 -11   2   60.81   18.83
 -18  11   2   46.31   16.12
  18  11  -2   12.10   10.92
 -18  11   3   32.75   12.84
  18  11  -3   11.72   10.66
 -18 -11   3   34.01   12.73
 -18  11   4   11.72    9.33
  18  11  -4   -6.32    8.87
 -18 -11   4   17.01    8.74
 -18  11   5    7.02    8.95
  18 -11  -5    6.84    6.54
  18  11  -5    3.14    7.16
 -18 -11   5    6.81    8.42
 -18  11   6   20.99    6.37
 -18  11   6   24.12   11.59
  18 -11  -6   15.84    6.65
  18  11  -6   23.05    8.72
 -18 -11   6   29.68   11.44
 -18  11   7   45.79    9.58
 -18  11   7   43.59   16.14
  18 -11  -7   34.80    8.61
  18  11  -7   39.67   10.86
 -18 -11   7   43.29   16.01
 -18  11   8   10.02    8.19
 -18  11   8    3.17    4.38
  18 -11  -8    3.00    4.29
  18  11  -8   -2.03    7.45
 -18 -11   8    8.78    8.34
 -18 -11   9   17.43   10.85
 -18  11   9   -0.33    4.97
 -18  11   9   17.76    9.72
  18 -11  -9    4.32    4.81
  18  11  -9   22.13    7.82
 -18  11  10   -0.17    7.82
 -18  11  10   47.50   15.25
  18 -11 -10   45.97    8.79
  18  11 -10   47.72   10.74
 -18 -11  10   56.84   15.22
 -18 -11  11   19.51   11.94
 -18  11  11   -3.00    5.49
 -18  11  11   22.06   10.27
  18 -11 -11   18.40    5.77
  18  11 -11   13.59    9.08
 -18 -11  12  102.47   27.92
 -18  11  12   75.51   29.27
  18 -11 -12   87.76   12.94
  18  11 -12   99.27   15.53
  18  11 -13  159.49   17.46
 -18  11  13  101.39   42.18
  18 -11 -13  132.30   16.82
 -18 -11  13  144.72   41.62
 -18 -11  14   80.64   24.45
 -18  11  14   36.61   22.82
  18 -11 -14   78.50   10.91
  18  11 -14   69.99   12.75
  18 -11 -15   35.49    7.75
  18  11 -15   24.99    9.04
 -18 -11  15   31.44   14.46
  18 -11 -16  374.33   37.37
  18  11 -16  335.42   38.70
 -18 -11  16  358.80  108.93
  18 -11 -17  111.16   13.78
  18  11 -17   83.44   14.82
 -18 -11  17   84.46   32.10
 -18 -11  18  437.74   59.65
  18 -11 -18  418.12   41.49
  18  11 -18  357.42   42.84
 -18 -11  19  145.23   35.68
  18 -11 -19  147.86   17.66
  18  11 -19  119.45   18.88
  18  11 -20  311.77   32.88
  18 -11 -20  291.87   32.20
 -18 -11  20  296.86   92.52
  18 -11 -21   54.34   11.18
  18  11 -21   65.56   12.73
 -18 -11  21   45.59   25.61
 -18 -12   1  181.77   37.45
 -18  12   1  181.66   56.70
 -18  12   2    9.68   11.88
 -18 -12   2   16.81   10.40
 -18  12   3  334.69   44.02
  18  12  -3  181.15   34.78
 -18 -12   3  362.45   91.49
 -18 -12   4   14.80   11.04
 -18  12   4   13.35   10.20
  18  12  -4    5.59    8.31
 -18  12   5   77.95   22.80
 -18 -12   5   97.74   25.07
 -18  12   5   68.22   13.37
  18 -12  -5   65.33   12.72
  18  12  -5   79.56   14.64
 -18 -12   6   17.15   12.22
 -18  12   6   18.09    8.26
 -18  12   6   14.40   10.74
  18 -12  -6   11.53    7.26
  18  12  -6   15.03    8.89
 -18 -12   7  154.12   28.17
 -18  12   7  145.18   30.90
  18 -12  -7   92.47   13.38
  18  12  -7  116.68   15.93
 -18  12   8    6.32   11.07
 -18  12   8   94.85   24.03
  18 -12  -8   69.12   10.89
  18  12  -8  106.73   13.73
 -18 -12   8   99.93   24.03
 -18  12   9  508.14  127.38
  18 -12  -9  527.06   43.23
  18  12  -9  610.61   45.68
 -18 -12   9  685.79  127.92
 -18 -12  10  223.59   35.38
 -18  12  10  165.97   45.37
  18 -12 -10  201.79   18.21
  18  12 -10  190.84   20.34
  18 -12 -11  820.79   58.06
 -18 -12  11  827.38   69.52
 -18  12  11  602.20  172.32
  18  12 -11  824.53   59.22
  18  12 -12   40.93   10.78
 -18  12  12    5.16    6.81
 -18  12  12   22.78   13.85
  18 -12 -12   35.44    7.14
 -18 -12  12   31.09   12.66
  18 -12 -13  177.86   16.70
  18  12 -13  202.13   19.38
 -18 -12  13  210.39   41.45
 -18 -12  14   83.54   28.03
  18 -12 -14   89.36   12.90
  18  12 -14   87.61   15.24
 -18 -12  15   28.96   17.19
  18 -12 -15   23.63    7.59
  18  12 -15   39.66    9.62
  18 -12 -16   27.70    7.64
  18  12 -16   31.28    8.67
 -18 -12  16   32.28   14.36
  18 -12 -17   36.17    8.04
  18  12 -17   30.36    8.95
 -18 -12  17   32.27   15.41
  18  12 -18   39.35    8.80
 -18 -12  18   37.73   20.25
  18 -12 -18   44.22    8.84
 -18 -12  19   42.15   19.02
  18 -12 -19   21.97    7.42
  18  12 -19   19.46   10.69
  18 -12 -20  193.60   22.63
  18  12 -20  176.42   24.82
 -18 -12  20  205.93   61.46
 -18 -13   1   -2.37   15.31
 -18  13   1   47.68   15.57
 -18  13   2  254.75   77.78
 -18 -13   2  251.10   77.66
 -18  13   3  231.90   66.95
  18  13  -3  171.51   27.56
 -18 -13   3  234.87   66.64
 -18  13   4   59.63   20.58
 -18 -13   4   62.03   21.68
  18  13  -4   42.17   13.17
 -18 -13   5  232.81   39.58
 -18  13   5  196.35   59.86
  18  13  -5  142.72   25.79
 -18 -13   6   31.49   13.63
 -18  13   6   -4.49    8.98
 -18  13   6   31.70   14.24
  18 -13  -6   20.51    8.14
  18  13  -6   19.16    9.71
 -18 -13   7   11.25    9.81
 -18  13   7   -0.65    5.27
 -18  13   7    3.91   12.84
  18 -13  -7   13.30    7.06
  18  13  -7   12.68    8.45
 -18  13   8   -1.39    5.25
 -18  13   8    6.00   12.58
  18 -13  -8    2.46    5.68
  18  13  -8    2.85    7.81
 -18 -13   8    9.85    8.81
 -18  13   9    1.10    4.51
 -18  13   9   -1.06    9.73
  18 -13  -9    5.35    6.36
  18  13  -9    4.45    7.69
 -18 -13   9    5.62    8.56
 -18 -13  10  122.58   23.45
 -18  13  10   64.65   21.73
  18 -13 -10   71.31   10.73
  18  13 -10   86.29   12.89
 -18 -13  11  111.56   24.90
 -18  13  11   48.39   24.62
  18 -13 -11  110.00   11.60
  18  13 -11  102.38   13.60
 -18  13  12    0.80    5.57
  18 -13 -12    7.08    6.35
  18  13 -12    6.14    7.41
 -18 -13  12    4.32    8.90
  18  13 -13   61.24   12.36
  18 -13 -13   51.88    9.87
 -18 -13  13   53.78   20.16
 -18 -13  14   -2.51    8.54
 -18  13  14    0.55    4.84
  18 -13 -14    5.10    4.94
  18  13 -14    9.62    8.46
  18 -13 -15    3.20    5.53
  18  13 -15    5.06    9.56
 -18 -13  15    8.43    8.43
 -18  13  15   -2.16    3.58
  18 -13 -16    9.74    6.12
  18  13 -16   11.99    8.12
 -18 -13  16   14.41   10.94
  18 -13 -17    6.57    5.92
  18  13 -17   14.26    6.74
 -18 -13  17    7.67   10.88
  18  13 -18   37.46   11.72
  18 -13 -18   26.23    8.28
 -18 -13  18   54.08   19.76
  18 -13 -19   74.71   12.78
  18  13 -19   86.63   15.31
 -18 -13  19   86.18   30.77
 -18 -13  20   20.73   18.70
 -18 -14   1    0.20   13.40
 -18  14   1   31.65   13.38
 -18  14   2  157.82   31.72
 -18 -14   2    5.00   30.45
 -18  14   3   28.03   14.49
 -18 -14   3   19.27   13.63
 -18 -14   4  137.26   30.27
 -18  14   4  121.76   36.40
  18  14  -4   64.57   18.24
 -18 -14   5   50.11   18.48
 -18  14   5   38.41   17.99
  18  14  -5   23.64   11.87
 -18 -14   6   49.49   16.50
 -18  14   6    2.11   11.28
 -18  14   6   40.20   16.24
  18  14  -6   32.78   10.86
 -18 -14   7   14.07   10.56
 -18  14   7    3.11    7.02
 -18  14   7   15.33   13.82
  18 -14  -7    8.09    7.09
  18  14  -7    6.74    8.93
  18  14  -8   30.51   10.91
 -18  14   8   -2.19    7.85
 -18  14   8   53.41   17.45
  18 -14  -8   35.03    8.69
 -18 -14   8   49.62   14.17
  18  14  -9   10.14    9.45
 -18  14   9    0.34    5.44
 -18  14   9    5.19   12.23
  18 -14  -9    7.69    6.61
 -18 -14   9   13.01    9.12
  18  14 -10   40.40   10.01
 -18  14  10    1.70    6.15
  18 -14 -10   18.17    7.92
 -18 -14  10   30.79   11.50
 -18  14  11    0.81    5.58
 -18 -14  11    8.15    9.10
  18 -14 -11    6.78    5.85
  18  14 -11    9.45    7.82
 -18 -14  12    8.77    9.29
 -18  14  12    8.73    5.20
  18 -14 -12    0.92    6.09
  18  14 -12    5.00    7.67
  18 -14 -13   -3.06    7.36
 -18 -14  13    1.51    8.10
 -18  14  13    6.85    5.14
  18  14 -13    9.65    7.36
 -18 -14  14   25.86   16.36
 -18  14  14    9.50    7.24
  18 -14 -14   38.76    7.73
  18  14 -14   28.63   10.57
 -18  14  15    1.95    5.72
  18 -14 -15    0.08    4.82
  18  14 -15    2.90    8.44
 -18 -14  15   -2.37    9.89
 -18 -14  16    8.59   12.63
 -18  14  16    1.57    5.22
  18 -14 -16    8.55    5.28
  18  14 -16    4.73    8.52
  18  14 -17    4.42   10.95
 -18  14  17    3.45    5.57
  18 -14 -17   14.06    5.70
 -18 -14  17   28.90   15.66
  18 -14 -18    4.90    6.08
  18  14 -18    1.19    9.23
 -18 -14  18   12.14   15.33
 -18 -14  19   83.96   31.56
 -18 -15   1    0.53    7.77
 -18 -15   2   -2.16   10.36
 -18 -15   3   -4.33   10.54
 -18 -15   4   -1.04    7.43
 -18 -15   5   -4.99    6.61
  18  15  -5    6.51    9.11
 -18 -15   6    7.23    8.62
  18  15  -6    1.55    9.03
 -18 -15   7    0.83    9.13
  18  15  -7   10.73    8.92
 -18  15   8  -11.16    7.23
  18 -15  -8   10.36    7.47
  18  15  -8   27.34    9.18
 -18 -15   8   28.24   10.23
 -18 -15   9    7.45    8.26
 -18  15   9    0.62    5.66
  18 -15  -9    3.13    6.14
  18  15  -9    4.79    8.24
  18  15 -10    0.53    9.25
 -18  15  10   -2.34    4.45
  18 -15 -10   -2.49    6.54
 -18 -15  10   -1.37    8.74
 -18  15  11   -1.14    5.20
 -18 -15  11   -1.28    5.98
  18 -15 -11   -1.13    6.55
  18  15 -11    2.11    5.38
 -18 -15  12  256.95   37.31
  18 -15 -12  213.97   19.51
  18  15 -12  230.42   21.85
  18 -15 -13    4.84    6.50
 -18 -15  13   -0.35    7.28
 -18  15  13    3.22    4.99
  18  15 -13   -4.95    7.49
  18 -15 -14  188.77   16.85
  18  15 -14  156.54   19.77
 -18 -15  14  235.39   43.01
 -18  15  15   -1.15    5.96
  18 -15 -15   11.16    6.62
  18  15 -15    3.16    8.91
 -18 -15  15    7.32   15.19
  18 -15 -16   80.40   12.12
  18  15 -16   93.80   14.02
 -18 -15  16  158.15   28.78
 -18 -15  17    5.20   13.30
  18  15 -17    8.82    8.23
 -18 -15  18   32.96   20.36
 -18 -16   3   -2.53   10.52
 -18 -16   4    1.82   11.48
 -18 -16   5    2.80   11.35
 -18 -16   6    3.68   11.46
  18  16  -7    6.57    8.86
 -18 -16   7   -4.64    9.29
  18  16  -8   28.13   11.27
 -18 -16   8   35.60   17.53
  18  16  -9   10.87   10.30
 -18 -16   9   17.60   11.02
  18  16 -10   56.54   12.80
 -18 -16  10   82.68   25.02
 -18  16  11    3.70    6.43
  18 -16 -11   41.96    9.25
  18  16 -11   47.56   10.66
 -18 -16  11   41.58   14.40
 -18  16  12   -1.36    6.04
  18 -16 -12   18.51    7.92
  18  16 -12   23.38    9.16
 -18 -16  12   34.42   15.39
  18  16 -13   73.90   12.53
 -18  16  13    1.09   10.24
 -18 -16  13  158.34   25.14
 -18 -16  14    0.83   10.94
  18  16 -14    3.12    9.03
  18  16 -15   73.25   15.70
 -18 -16  15  156.12   38.69
 -18 -16  16    7.86   13.55
 -18 -17   5   -2.76    6.14
 -18 -17   6    1.67    9.89
 -18 -17   7    3.62   10.70
 -18 -17   8   16.16   13.55
 -18 -17   9    3.18   13.66
 -18 -17  10    1.92   13.46
 -18 -17  11  133.14   35.01
 -18 -17  12   -1.05    9.61
 -18 -17  13  327.69   54.12
 -18 -17  14   19.76   16.75
 -17   0   1   -2.73    3.41
 -17   0   2  150.34   31.45
 -17   0   3    1.91    5.61
 -17   0   4    3.72    6.66
 -17   0   5    1.29    4.73
 -17   0   5   -0.15    2.23
  17   0  -5    1.42    2.72
  17   0  -5   -2.22    1.87
 -17   0   6  132.37   28.23
 -17   0   6  102.92   15.08
  17   0  -6  115.80   14.90
  17   0  -6  103.98   14.73
 -17   0   7    1.65    6.36
 -17   0   7    2.08    4.11
  17   0  -7    7.65    4.11
 -17   0   8    3.18    5.44
 -17   0   8    1.85    3.29
  17   0  -8    1.05    4.28
 -17   0   9   -1.02    3.10
 -17   0   9   -1.00    5.31
  17   0  -9    1.65    3.93
 -17   0  10   23.00    7.21
 -17   0  10   33.24   11.69
  17   0 -10   35.46    7.53
 -17   0  11   -0.64    4.80
 -17   0  11   -0.87    3.36
  17   0 -11    0.57    4.09
 -17   0  12  193.14   57.76
  17   0 -12  183.97   22.16
 -17   0  13    0.22    3.24
  17   0 -13   -1.22    2.81
 -17   0  14  613.51   71.38
  17   0 -14  669.69   63.83
 -17   0  15    2.26    7.19
  17   0 -15    5.95    4.46
 -17   0  16   23.41   14.47
  17   0 -16   17.55    6.21
 -17   0  17    2.04   11.64
  17   0 -17    1.82    4.14
 -17   0  18  144.61   35.77
  17   0 -18  145.58   18.42
 -17   0  19   -0.14   13.03
  17   0 -19    0.07    3.98
 -17   0  20  123.74   35.08
  17   0 -20  138.00   15.04
 -17   0  21   16.26   14.32
  17   0 -21   -0.32    4.69
 -17   0  22    0.61   13.79
  17   0 -22    1.47    4.14
 -17   0  23    4.46   14.87
  17   0 -23    2.51    4.50
  17   0 -24    4.37    7.68
  17   0 -25    5.14    6.84
 -17   1   1    1.62    5.77
 -17  -1   1    0.30    5.88
 -17  -1   2  127.36   29.55
 -17   1   2  138.84   41.66
 -17  -1   3   31.62   14.49
 -17   1   3   26.63   11.98
 -17  -1   4  189.75   35.45
 -17   1   4  160.92   53.46
 -17   1   5  348.57   38.62
 -17   1   5  495.79  112.63
  17  -1  -5  330.17   37.97
  17  -1  -5  329.19   38.25
  17   1  -5  398.14   38.53
  17   1  -5  343.30   38.10
 -17  -1   5  320.98   38.40
 -17  -1   5  484.01  112.80
 -17   1   6  179.80   24.30
 -17   1   6  217.74   64.73
  17  -1  -6  230.98   23.71
  17  -1  -6  194.60   23.99
  17   1  -6  226.86   24.16
  17   1  -6  205.83   23.91
 -17  -1   6  207.04   24.16
 -17  -1   6  235.19   64.79
 -17   1   7  265.90   30.56
 -17   1   7  303.77   85.03
  17  -1  -7  289.64   30.27
  17   1  -7  328.67   30.66
  17   1  -7  254.44   30.26
 -17  -1   7  226.10   30.60
 -17  -1   7  299.89   85.08
 -17   1   8   87.44   25.00
 -17   1   8   73.28   12.67
  17  -1  -8   93.79   12.76
  17   1  -8  100.07   12.79
 -17  -1   8   74.73   12.55
 -17  -1   8   89.87   27.83
 -17   1   9  102.42   27.09
 -17  -1   9  102.09   27.25
 -17   1   9   85.08   14.12
  17  -1  -9  110.81   13.73
  17   1  -9  104.23   14.18
 -17  -1   9   87.91   13.81
 -17  -1  10   99.73   26.84
 -17   1  10   80.28   13.78
 -17   1  10   97.39   29.71
  17  -1 -10  113.77   13.28
  17   1 -10   95.08   13.49
 -17  -1  10   69.93   13.39
 -17  -1  11   68.42   10.56
 -17   1  11   74.29   13.41
 -17   1  11   88.81   28.74
  17  -1 -11   92.61   13.20
  17   1 -11  114.43   13.32
 -17  -1  11   97.97   28.85
 -17  -1  12  225.34   42.40
 -17   1  12  218.07   70.17
  17  -1 -12  235.92   26.16
  17   1 -12  237.35   26.13
 -17   1  13  285.24   46.23
  17  -1 -13  269.52   30.18
  17   1 -13  290.73   30.37
 -17  -1  13  256.29   83.85
 -17   1  14    0.00    5.66
  17  -1 -14    2.92    3.21
  17   1 -14    4.27    3.90
 -17  -1  14   -0.08    5.68
 -17   1  15  373.78  103.81
  17  -1 -15  346.50   36.34
  17   1 -15  350.77   36.47
 -17  -1  15  293.23  103.54
 -17   1  16  358.16   53.66
  17  -1 -16  355.96   37.34
  17   1 -16  335.62   37.45
 -17  -1  16  370.55  107.11
 -17  -1  17   10.17   10.88
 -17   1  17    4.48    9.92
  17  -1 -17   -0.63    4.61
  17   1 -17   11.80    4.76
 -17   1  18  277.22   80.63
  17  -1 -18  275.74   29.02
  17   1 -18  236.52   29.12
 -17  -1  18  262.17   80.51
  17  -1 -19   36.93    6.81
 -17   1  19   35.27   18.62
  17   1 -19   38.00    8.29
 -17  -1  19   46.65   17.53
 -17   1  20   97.80   41.46
  17  -1 -20  119.93   16.40
  17   1 -20  141.29   16.63
 -17  -1  20  134.09   40.94
 -17   1  21    2.99   16.11
  17  -1 -21   17.03    5.77
  17   1 -21   21.71    5.89
 -17  -1  21   13.15   14.05
 -17   1  22   26.44   23.67
  17  -1 -22   59.73    9.56
  17   1 -22   62.98    9.71
 -17  -1  22   44.79   22.02
  17  -1 -23   13.15    5.36
  17   1 -23    6.41    5.40
 -17  -1  23   13.79   15.24
  17  -1 -24   90.03   14.16
  17   1 -24   90.24   14.29
  17  -1 -25    1.49    6.66
  17   1 -25    1.50    6.68
 -17   2   1   18.98   10.08
 -17  -2   1   23.32   10.33
 -17  -2   2   43.19   17.71
 -17   2   2   47.73   16.54
 -17   2   3   57.91   20.54
 -17  -2   3   61.17   20.54
 -17   2   4  201.07   36.68
 -17  -2   4  214.97   63.56
 -17   2   5   62.52   18.16
 -17   2   5   40.74    8.37
  17  -2  -5   42.99    7.81
  17  -2  -5   32.69    8.11
  17   2  -5   44.98    8.11
 -17  -2   5   56.56    8.44
 -17  -2   5   62.25   17.23
 -17   2   6  507.55   51.45
 -17   2   6  560.90  153.68
  17  -2  -6  504.10   50.69
  17   2  -6  550.68   51.65
  17   2  -6  470.97   51.00
 -17  -2   6  454.42   51.35
 -17  -2   6  565.06  153.84
 -17   2   7   93.52   13.84
 -17   2   7   93.34   31.35
  17  -2  -7  107.54   13.36
  17   2  -7  101.10   14.10
  17   2  -7   97.95   13.49
 -17  -2   7   88.29   13.78
 -17  -2   7  111.94   31.57
 -17   2   8  643.44   68.05
 -17   2   8  707.54  206.59
  17  -2  -8  806.81   67.32
  17   2  -8  593.66   67.43
 -17  -2   8  647.52   67.77
 -17  -2   8  743.02  206.70
 -17   2   9   37.72   15.65
 -17   2   9   29.86    7.55
  17  -2  -9   38.40    7.64
  17   2  -9   38.03    8.01
 -17  -2   9   20.88    7.19
 -17  -2   9   29.33   12.14
 -17  -2  10  169.31   21.52
 -17  -2  10  219.14   40.01
 -17   2  10  180.15   24.52
 -17   2  10  216.13   63.48
  17  -2 -10  199.50   23.89
  17   2 -10  263.59   24.51
 -17   2  11   67.21   22.03
 -17  -2  11   52.10    8.39
 -17   2  11   50.77   10.95
  17  -2 -11   70.11   10.54
  17   2 -11   71.52   10.87
 -17  -2  11   71.50   21.36
 -17   2  12   61.34   18.86
  17  -2 -12   63.40    9.78
  17   2 -12   46.21    9.63
 -17  -2  12   50.17   18.92
 -17   2  13   21.50    9.48
  17  -2 -13   21.28    5.75
  17   2 -13   24.58    6.04
 -17  -2  13   18.50    9.58
 -17   2  14  355.33   51.46
  17  -2 -14  318.33   35.40
  17   2 -14  335.82   35.80
 -17  -2  14  337.11  101.46
 -17   2  15  167.90   36.60
  17   2 -15  166.81   17.93
  17  -2 -15  161.22   19.99
 -17  -2  15  163.44   51.27
 -17   2  16  260.80   81.13
  17  -2 -16  267.69   29.25
  17   2 -16  257.95   29.55
 -17  -2  16  278.34   81.14
 -17  -2  17   13.44   11.58
 -17   2  17    1.65    9.77
  17  -2 -17   14.42    5.03
  17   2 -17    7.93    5.20
 -17   2  18   74.51   22.73
  17  -2 -18   60.00   10.53
  17   2 -18   59.27   10.75
 -17  -2  18   62.60   23.25
  17  -2 -19   36.37    6.53
 -17   2  19   28.86   16.85
  17   2 -19   42.84    8.05
 -17  -2  19   30.41   16.52
 -17   2  20    9.86   14.99
  17  -2 -20   18.30    6.14
  17   2 -20   21.29    6.30
 -17  -2  20   25.90   13.81
  17   2 -21    7.63    4.91
 -17   2  21   -2.91   15.32
  17  -2 -21    3.41    4.40
 -17  -2  21    4.46   12.64
 -17   2  22   14.76   16.84
  17  -2 -22   29.99    6.86
  17   2 -22   28.96    7.01
 -17  -2  22   19.14   16.04
 -17  -2  23    3.29   12.23
  17  -2 -23    7.33    4.92
  17  -2 -24   33.89    9.26
  17   2 -24   32.37    9.48
  17  -2 -25   22.29    8.62
  17   2 -25   21.31    8.92
 -17   3   1  319.50   46.41
 -17  -3   1  366.46  103.33
 -17   3   2  913.14   76.31
 -17  -3   2  944.70  277.01
 -17  -3   3  157.95   33.69
 -17   3   3  162.49   49.56
 -17  -3   4  720.04   63.44
 -17   3   4  727.56  168.79
  17   3  -4  446.21   55.13
 -17  -3   4  442.14   55.43
 -17   3   5  284.40   40.79
 -17   3   5  269.36   28.05
 -17   3   5  222.95   28.71
  17  -3  -5  253.04   27.80
  17   3  -5  272.19   28.97
  17   3  -5  221.64   27.97
 -17  -3   5  274.14   28.44
 -17  -3   5  314.53   79.61
 -17   3   6  504.95   60.13
 -17   3   6  681.48  181.28
  17  -3  -6  600.02   59.06
  17   3  -6  647.80   60.22
  17   3  -6  545.14   59.35
 -17  -3   6  596.35   59.76
 -17  -3   6  692.00  181.55
 -17   3   7   22.64    7.25
 -17   3   7   28.90   11.06
  17  -3  -7   35.69    6.38
  17   3  -7   23.64    7.39
  17   3  -7   25.06    6.78
 -17  -3   7   26.74    6.78
 -17  -3   7   37.21   11.89
 -17   3   8   32.49   14.98
 -17   3   8   24.92    7.30
  17  -3  -8   34.33    6.63
  17   3  -8   31.18    7.34
  17   3  -8   24.92    6.93
 -17  -3   8   26.30    7.18
 -17  -3   8   43.60   12.56
 -17   3   9    3.20    3.61
 -17   3   9    1.88    5.23
  17  -3  -9    1.05    3.99
  17   3  -9    1.98    4.85
  17   3  -9    1.80    3.42
 -17  -3   9   -0.65    3.80
 -17  -3   9   -0.03    5.29
 -17   3  10   49.26   19.05
 -17  -3  10   36.24    7.16
 -17  -3  10   54.20   19.74
 -17   3  10   41.77    9.37
  17  -3 -10   64.00    9.27
  17   3 -10   45.23    9.35
 -17   3  11   38.43    8.11
 -17   3  11   58.31   20.14
  17  -3 -11   55.88   10.17
  17   3 -11   79.97   10.64
 -17  -3  11   67.03   20.77
 -17   3  12  247.50   43.16
  17  -3 -12  259.90   27.55
  17   3 -12  220.06   27.67
 -17  -3  12  259.21   75.18
 -17   3  13  244.67   69.80
  17  -3 -13  217.21   25.63
  17   3 -13  210.71   25.96
 -17  -3  13  245.10   69.65
 -17   3  14  119.93   34.91
  17  -3 -14  104.18   14.44
  17   3 -14   95.02   14.70
 -17  -3  14  112.40   34.33
 -17   3  15  401.55  110.13
  17  -3 -15  374.87   38.11
  17   3 -15  338.08   38.52
 -17  -3  15  338.58  109.89
 -17   3  16  116.48   31.58
  17  -3 -16  105.22   15.62
  17   3 -16  124.46   16.24
 -17  -3  16  128.11   37.79
 -17  -3  17  368.62   55.67
 -17   3  17  380.62  112.30
  17  -3 -17  370.79   38.76
  17   3 -17  363.07   39.16
 -17   3  18  135.69   53.91
  17  -3 -18  171.71   20.79
  17   3 -18  176.49   21.12
 -17  -3  18  205.93   54.37
  17  -3 -19  248.45   25.31
 -17   3  19  186.92   74.30
  17   3 -19  254.20   27.51
 -17  -3  19  271.06   74.91
 -17   3  20   45.77   28.84
  17  -3 -20   89.84   12.61
  17   3 -20   91.00   12.82
 -17  -3  20  100.21   29.44
 -17  -3  21  153.27   35.97
 -17   3  21   75.31   45.26
  17  -3 -21  147.25   17.80
  17   3 -21  161.31   18.02
 -17   3  22   -0.65   16.69
  17  -3 -22   30.12    6.54
  17   3 -22   22.74    6.63
 -17  -3  22   24.34   16.30
  17  -3 -23  351.28   40.13
  17   3 -23  436.30   40.44
 -17  -3  23  356.31  117.46
  17  -3 -24   27.12    8.90
  17   3 -24   32.84    9.28
  17   3 -25  377.46   40.69
  17  -3 -25  406.85   41.45
 -17  -4   1  326.42   45.27
 -17   4   1  292.26   93.27
 -17   4   2   13.87   10.47
 -17  -4   2   12.99    8.80
 -17   4   3  393.90  122.43
 -17  -4   3  423.73  122.70
 -17   4   4   97.26   23.29
  17   4  -4   51.38   10.99
  17   4  -4   56.31   10.23
 -17  -4   4   51.83   10.46
 -17  -4   4  100.44   23.45
 -17   4   5  337.50   42.66
 -17  -4   5  360.63   45.24
 -17   4   5  244.14   30.31
  17  -4  -5  251.65   29.32
  17   4  -5  288.62   30.77
  17   4  -5  262.80   29.64
 -17  -4   5  248.88   30.04
 -17  -4   6   84.52   22.66
 -17   4   6   62.49   10.70
 -17   4   6   67.88   21.60
  17  -4  -6   65.63    9.78
  17   4  -6   73.93   11.12
  17   4  -6   55.90   10.22
 -17  -4   6   59.94   10.36
 -17   4   7  618.99   64.54
 -17  -4   7  753.87   70.93
 -17   4   7  640.24   64.98
  17  -4  -7  732.78   63.52
  17   4  -7  734.10   64.75
  17   4  -7  562.95   63.79
 -17  -4   7  560.96   64.16
 -17  -4   8  347.18   47.41
 -17   4   8  241.55   31.74
 -17   4   8  307.34   86.88
  17   4  -8  351.02   31.69
  17   4  -8  256.28   30.86
 -17  -4   8  242.53   31.07
 -17   4   9  563.03   59.61
  17   4  -9  429.03   50.97
 -17  -4   9  583.85   63.10
 -17   4   9  424.55   52.51
  17  -4  -9  571.64   51.36
  17   4  -9  630.76   52.40
 -17  -4   9  414.27   51.87
 -17  -4  10  109.75   17.07
 -17  -4  10  187.78   36.38
 -17   4  10  153.58   20.30
 -17   4  10  187.97   49.33
  17  -4 -10  189.42   19.25
  17   4 -10  178.54   20.05
  17   4 -10  118.48   19.35
 -17   4  11  518.90  152.00
  17  -4 -11  489.49   50.58
  17   4 -11  491.28   51.52
 -17  -4  11  535.49  152.08
 -17   4  12   76.72   22.92
 -17  -4  12   75.21   23.77
  17  -4 -12   69.45   10.91
  17   4 -12   53.90   11.03
 -17   4  13  404.99  105.15
  17  -4 -13  300.24   36.46
  17   4 -13  327.57   37.01
 -17  -4  13  381.36  105.16
 -17   4  14  128.06   40.28
  17  -4 -14  101.29   16.28
  17   4 -14  147.28   17.23
 -17  -4  14  135.97   40.19
 -17   4  15  634.87   69.11
  17  -4 -15  548.77   59.71
  17   4 -15  590.55   60.18
 -17  -4  15  666.97  180.92
 -17  -4  16  252.66   45.04
 -17   4  16  240.17   74.56
  17  -4 -16  228.79   27.21
  17   4 -16  250.95   27.65
 -17   4  17  318.38   99.51
  17  -4 -17  308.58   34.90
  17   4 -17  351.14   35.32
 -17  -4  17  328.14   99.30
 -17   4  18  190.69   63.81
  17  -4 -18  218.12   23.82
  17   4 -18  196.42   24.18
 -17  -4  18  208.14   63.29
 -17  -4  19   36.04   17.35
 -17   4  19   12.20   16.51
  17  -4 -19   25.76    7.05
  17   4 -19   34.20    7.62
 -17   4  20   32.79   24.61
  17  -4 -20   73.57   10.50
  17   4 -20   58.83   10.71
 -17  -4  20   72.61   23.75
 -17   4  21   -3.22   12.54
  17  -4 -21   18.06    5.23
  17   4 -21    9.08    5.31
 -17  -4  21    7.06   14.60
  17  -4 -22   38.66    7.33
 -17  -4  22   46.28   22.67
  17   4 -22   49.18    9.11
 -17  -4  23   -7.95   10.60
  17  -4 -23   -1.35    4.31
  17   4 -23   -0.75    4.03
  17  -4 -24   19.98    9.00
  17   4 -24    8.59    7.91
  17   4 -25   22.76    8.91
 -17   5   1  326.83   43.53
 -17  -5   1  289.83   93.74
 -17   5   2  155.97   50.44
 -17  -5   2  172.80   50.74
 -17  -5   3   89.99   22.10
 -17   5   3   88.71   21.76
  17   5  -3   29.49    9.50
 -17   5   4   66.39   18.69
  17   5  -4   55.10    9.86
  17   5  -4   39.69    8.78
 -17  -5   4   59.61   18.89
 -17   5   5   30.50    6.22
 -17   5   5   23.01    6.96
 -17   5   5   34.47   11.44
  17  -5  -5   26.01    6.02
  17   5  -5   32.63    7.46
  17   5  -5   25.62    6.35
 -17  -5   5   27.93    7.02
 -17  -5   5   47.74   12.60
 -17   5   6    3.85    7.33
 -17   5   6   10.60    3.53
 -17   5   6    5.09    4.39
  17  -5  -6    7.02    3.74
  17   5  -6   10.61    5.13
  17   5  -6    6.72    4.24
 -17  -5   6    2.43    4.50
 -17  -5   6    5.51    7.19
 -17   5   7   24.78    8.42
 -17   5   7   42.56   13.81
  17  -5  -7   36.97    7.26
  17   5  -7   50.55    8.51
  17   5  -7   38.42    7.64
 -17  -5   7   27.20    7.89
 -17  -5   7   54.04   14.84
 -17  -5   8   28.87    6.76
 -17   5   8   33.49    8.60
 -17   5   8   44.64   14.10
  17  -5  -8   49.58    7.36
  17   5  -8   47.17    8.71
  17   5  -8   32.43    8.10
 -17  -5   8   39.14   15.07
 -17   5   9   72.15   12.17
 -17   5   9   82.98   23.59
  17  -5  -9   73.43   11.28
  17   5  -9   76.45   12.06
  17   5  -9   60.40   11.15
 -17  -5   9   62.72   11.39
 -17  -5   9   86.77   24.32
 -17   5  10   21.84    8.08
 -17   5  10   37.29   13.45
  17  -5 -10   35.00    7.17
  17   5 -10   27.94    7.94
 -17  -5  10   35.02   13.07
 -17  -5  11    8.33   11.23
 -17   5  11   27.39   10.75
  17  -5 -11    7.01    5.07
  17   5 -11   11.95    6.12
 -17   5  12   61.34   17.15
  17  -5 -12   42.91    8.26
  17   5 -12   25.83    8.56
 -17  -5  12   43.81   16.17
  17   5 -13  191.96   23.67
 -17   5  13  272.89   70.34
  17  -5 -13  219.88   25.55
 -17  -5  13  239.26   70.21
 -17   5  14  168.31   57.39
  17  -5 -14  194.47   21.79
  17   5 -14  191.07   22.78
 -17  -5  14  183.23   57.45
 -17   5  15   55.70   22.57
  17  -5 -15   63.97   10.75
  17   5 -15   71.31   11.64
 -17  -5  15   65.03   22.60
  17   5 -16  766.39   74.09
 -17   5  16  650.41  223.89
  17  -5 -16  780.34   72.77
 -17  -5  16  778.26  224.08
 -17   5  17    4.86   10.18
  17  -5 -17    6.87    4.89
  17   5 -17    1.03    5.52
 -17  -5  17   -6.60    9.25
  17  -5 -18  250.44   25.65
 -17  -5  18  286.19   46.06
 -17   5  18  144.11   75.00
  17   5 -18  283.30   27.93
 -17  -5  19    5.12    8.39
 -17   5  19   -6.46   14.94
  17  -5 -19    6.00    5.03
  17   5 -19    2.62    3.95
 -17  -5  20  130.30   30.84
 -17   5  20   29.06   32.40
  17  -5 -20  106.20   13.99
  17   5 -20  112.10   14.49
  17  -5 -21    7.05    5.97
  17   5 -21   10.78    5.76
 -17  -5  21   25.32   15.15
 -17  -5  22  106.55   33.00
  17  -5 -22  118.85   14.96
  17   5 -22   95.70   15.22
  17  -5 -23   12.72    5.68
  17   5 -23    7.42    7.52
 -17  -5  23    5.28   16.39
  17  -5 -24  245.76   27.62
  17   5 -24  233.92   28.01
 -17   6   1  670.86   64.80
 -17  -6   1  729.24  208.58
 -17  -6   2  217.62   38.42
 -17   6   2  192.84   62.23
 -17   6   3  853.91  191.23
  17   6  -3  495.70   63.27
  17   6  -3  427.44   62.04
 -17  -6   3  857.79  191.48
 -17   6   4  294.19   39.00
  17   6  -4  239.10   27.55
  17   6  -4  181.64   26.03
 -17  -6   4  182.95   26.28
 -17  -6   4  338.33   73.00
 -17  -6   5  425.46   48.28
 -17   6   5  273.39   31.74
 -17   6   5  269.63   32.97
 -17   6   5  337.00   90.90
  17  -6  -5  284.34   31.46
  17   6  -5  353.69   33.31
  17   6  -5  261.90   31.55
 -17  -6   5  265.01   31.99
 -17  -6   6  494.29   54.40
 -17   6   6  431.42   39.95
 -17   6   6  291.44   41.18
 -17   6   6  417.36  117.44
  17  -6  -6  415.63   39.70
  17   6  -6  436.58   41.29
  17   6  -6  315.83   39.79
 -17  -6   6  345.29   40.26
 -17  -6   7  767.19   67.54
 -17   6   7  460.44   59.72
 -17   6   7  653.72  177.82
  17  -6  -7  665.22   58.10
  17   6  -7  701.87   59.73
  17   6  -7  469.83   58.29
 -17  -6   7  492.12   58.65
 -17   6   8  201.53   35.74
 -17  -6   8  213.69   38.63
 -17   6   8  136.81   23.03
  17  -6  -8  191.96   21.47
  17   6  -8  201.02   23.00
 -17   6   9 1349.80   90.46
 -17  -6   9 1321.08   99.14
 -17   6   9  767.66  117.36
  17  -6  -9 1280.30  115.66
  17   6  -9 1386.06  117.23
 -17   6  10  102.91   27.38
  17  -6 -10  108.78   14.42
  17   6 -10  106.81   15.48
 -17  -6  10  112.53   34.48
 -17   6  11  933.76   80.98
 -17  -6  11  862.37   88.63
  17  -6 -11 1020.99   92.68
  17   6 -11 1034.16   93.86
 -17   6  12  325.09   93.62
  17  -6 -12  313.82   32.76
  17   6 -12  271.74   33.70
 -17  -6  12  326.12   93.81
  17   6 -13  364.22   36.60
 -17   6  13  357.38  108.40
  17  -6 -13  356.20   37.28
 -17  -6  13  356.96  108.53
  17   6 -14  391.29   39.42
 -17  -6  14  407.88   57.30
 -17   6  14  406.72  117.20
  17  -6 -14  361.84   39.87
 -17   6  15  624.81  194.12
  17  -6 -15  629.98   63.34
  17   6 -15  681.38   64.61
 -17  -6  15  662.23  194.27
 -17   6  16  141.19   51.18
  17  -6 -16  164.89   19.64
  17   6 -16  167.05   20.82
 -17  -6  16  178.34   51.07
 -17   6  17  184.44   70.51
  17  -6 -17  241.38   25.54
  17   6 -17  230.54   26.57
 -17  -6  17  246.46   70.06
 -17  -6  18   60.89   23.46
 -17   6  18   41.06   22.66
  17  -6 -18   66.03   10.25
  17   6 -18   65.17   11.21
 -17  -6  19   87.55   25.87
 -17   6  19   23.24   26.93
  17  -6 -19   87.13   11.42
  17   6 -19   77.87   12.23
 -17  -6  20   41.35   19.03
 -17   6  20    4.17   18.56
  17  -6 -20   36.12    7.58
  17   6 -20   36.36    8.35
  17  -6 -21   15.54    5.66
  17   6 -21   10.67    6.32
 -17  -6  21   -0.16   14.84
 -17  -6  22   33.42   20.01
  17  -6 -22   30.19    7.64
  17   6 -22   32.59    8.29
  17  -6 -23   20.29    7.94
  17   6 -23   18.37    8.41
 -17  -6  23   15.10   17.27
  17  -6 -24   17.36    8.29
  17   6 -24   12.92    8.12
 -17   7   1  219.39   67.91
 -17  -7   1  227.03   68.20
 -17  -7   2  519.45   56.38
 -17   7   2  536.91  129.54
  17   7  -2  273.55   43.65
 -17   7   3  298.64   71.42
  17   7  -3  202.11   27.07
  17   7  -3  145.70   25.56
 -17  -7   3  323.07   71.77
 -17   7   4  367.94   49.35
 -17   7   4  354.79   49.79
 -17   7   4  710.21  147.80
  17   7  -4  613.80   50.64
  17   7  -4  398.93   49.05
 -17  -7   4  402.08   49.24
 -17  -7   4  675.97  148.08
 -17  -7   5  161.13   32.28
 -17   7   5  129.92   16.85
 -17   7   5  145.13   42.44
  17  -7  -5  124.72   16.54
  17   7  -5  129.22   18.10
 -17  -7   6   54.78   20.29
 -17   7   6   57.53    8.67
 -17   7   6   26.81    9.76
 -17   7   6   64.45   17.41
  17  -7  -6   45.76    8.49
  17   7  -6   53.95   10.22
 -17  -7   7    1.61    8.07
 -17   7   7    3.46    3.37
 -17   7   7    1.34    5.70
 -17   7   7    2.25    8.09
  17  -7  -7   12.60    4.34
  17   7  -7    4.54    5.58
 -17  -7   8  233.20   44.74
 -17   7   8  276.86   76.05
  17  -7  -8  235.04   26.97
  17   7  -8  254.97   28.65
 -17  -7   9  189.01   37.85
 -17   7   9  192.84   55.24
  17  -7  -9  163.93   20.68
  17   7  -9  177.36   22.19
 -17   7  10  463.54  132.05
  17  -7 -10  393.16   44.16
  17   7 -10  486.68   45.76
 -17  -7  10  431.70  132.24
 -17  -7  11  395.52   54.29
 -17   7  11  360.67  106.25
  17  -7 -11  319.92   36.31
  17   7 -11  355.83   37.82
 -17   7  12    5.97    8.67
  17  -7 -12    4.31    4.74
  17   7 -12   -0.28    3.89
 -17  -7  12    8.08    8.00
 -17   7  13   41.66   18.67
  17  -7 -13   64.20    9.47
  17   7 -13   47.89   10.11
 -17  -7  13   47.21   18.83
 -17   7  14   62.87   23.29
  17  -7 -14   68.35   10.79
  17   7 -14   73.88   11.78
 -17  -7  14   65.86   23.54
 -17   7  15   21.91   13.39
  17  -7 -15   32.89    7.13
  17   7 -15   32.41    8.15
 -17  -7  15   29.32   13.66
  17   7 -16   69.75   10.14
 -17  -7  16   76.55   25.23
 -17   7  16   51.82   24.22
  17  -7 -16   79.58   11.03
 -17   7  17    8.51   13.12
  17  -7 -17   22.23    6.81
  17   7 -17   37.15    8.06
 -17  -7  17   38.00   13.30
 -17  -7  18   21.18   13.71
 -17   7  18   10.06   13.58
  17  -7 -18   14.48    5.86
  17   7 -18   21.12    7.43
 -17  -7  19  107.63   27.59
 -17   7  19   14.92   27.98
  17  -7 -19   88.70   12.12
  17   7 -19  110.49   13.41
  17  -7 -20   96.01   13.69
  17   7 -20  101.70   14.71
 -17  -7  20   92.85   32.66
  17  -7 -21   72.33   11.39
  17   7 -21   65.14   12.26
 -17  -7  21   83.12   27.60
  17   7 -22   75.42   11.14
  17  -7 -22   80.89   11.85
 -17  -7  22   71.04   29.15
 -17  -7  23   19.16   19.46
  17  -7 -23   33.85    8.79
  17   7 -23   26.99    9.98
  17  -7 -24   11.12    7.47
  17   7 -24   10.45    7.89
 -17   8   1  136.82   44.04
 -17  -8   1  147.67   44.37
 -17  -8   2  191.62   34.45
 -17   8   2  180.97   48.67
  17   8  -2   97.41   20.12
 -17   8   3    6.96    8.34
  17   8  -3    8.97    6.60
 -17  -8   3    5.30    7.67
 -17   8   4  247.46   33.81
 -17   8   4  153.49   21.46
 -17   8   4  124.22   22.15
  17  -8  -4  144.27   21.22
  17   8  -4  196.81   23.20
 -17  -8   4  249.67   57.10
 -17   8   5   25.06   12.12
 -17  -8   5   23.20   12.87
 -17   8   5    4.46    6.50
  17  -8  -5   17.80    5.02
  17   8  -5   20.41    8.22
 -17  -8   6  244.94   41.00
 -17   8   6  195.12   24.05
 -17   8   6  262.70   66.29
  17  -8  -6  177.58   23.89
  17   8  -6  229.21   25.98
 -17  -8   7   32.00   16.23
 -17   8   7   29.71    6.71
 -17   8   7   31.32   13.05
  17  -8  -7   28.75    6.94
  17   8  -7   28.97    8.59
 -17  -8   8  307.05   48.82
 -17   8   8  306.63   31.23
 -17   8   8  304.85   90.10
  17  -8  -8  281.47   31.55
  17   8  -8  289.14   33.23
 -17  -8   9   13.23   12.11
 -17   8   9   17.02    9.84
  17  -8  -9   15.36    4.89
  17   8  -9   14.62    7.12
 -17   8  10  622.13  193.04
  17  -8 -10  617.74   62.79
  17   8 -10  701.62   64.55
 -17  -8  10  660.78  193.39
 -17  -8  11   -0.69    4.17
 -17   8  11    0.49    8.16
  17  -8 -11   -0.22    3.04
  17   8 -11   -5.65    5.55
 -17   8  12  495.11  151.23
  17  -8 -12  489.91   50.09
  17   8 -12  536.21   51.59
 -17  -8  12  500.27  151.54
 -17   8  13    4.60   11.04
  17  -8 -13    1.81    4.67
  17   8 -13    4.18    5.25
 -17  -8  13    4.15    8.79
  17   8 -14    7.70    6.02
 -17   8  14    0.89    9.48
  17  -8 -14    3.34    5.00
 -17  -8  14   10.52    9.00
 -17   8  15    0.60    9.97
  17  -8 -15    8.29    4.80
  17   8 -15    9.70    5.69
 -17  -8  15    8.38    9.45
  17   8 -16    6.13    6.13
 -17  -8  16    3.14    8.26
 -17   8  16   -4.22    9.57
  17  -8 -16    6.85    4.52
 -17   8  17    3.17    9.84
  17  -8 -17    5.71    4.70
  17   8 -17    4.87    5.57
 -17  -8  17    1.89    9.46
 -17   8  18    3.04   17.04
  17  -8 -18   56.96    8.87
  17   8 -18   59.14   10.12
 -17  -8  18   63.63   18.25
  17  -8 -19   18.76    6.06
  17   8 -19   16.81    7.53
 -17  -8  19   12.47   11.92
  17  -8 -20   71.22   11.53
  17   8 -20   75.92   12.81
 -17  -8  20   75.56   26.15
 -17  -8  21   76.27   29.80
  17  -8 -21   90.32   13.40
  17   8 -21  108.28   14.52
  17  -8 -22    4.54    5.80
  17   8 -22   23.95    9.31
 -17  -8  22   15.57   15.84
  17  -8 -23   22.12    7.89
  17   8 -23   24.89    9.96
 -17  -8  23   13.06   20.01
 -17   9   1  145.91   28.35
  17   9  -1   68.58   18.41
 -17  -9   1  173.35   41.46
 -17   9   2   71.70   20.91
  17   9  -2   46.57   12.77
 -17  -9   2   84.75   23.43
 -17  -9   3  242.92   40.91
 -17   9   3  246.02   66.82
  17   9  -3  155.65   26.49
 -17   9   4   68.84   11.53
 -17   9   4   91.57   25.12
  17  -9  -4   57.28   11.24
 -17  -9   4   90.10   25.35
 -17   9   5   93.31   21.36
 -17   9   5   55.71   10.69
  17  -9  -5   56.07   10.48
  17   9  -5   66.65   12.35
 -17  -9   5   80.50   23.55
 -17  -9   6   65.74   20.51
 -17   9   6   36.06    8.95
 -17   9   6   60.99   18.26
  17  -9  -6   45.25    8.54
  17   9  -6   53.63   10.55
 -17   9   7  158.43   30.51
 -17  -9   7  160.29   34.39
 -17   9   7  141.74   17.79
  17  -9  -7  124.66   17.49
  17   9  -7  163.64   19.62
 -17  -9   8  248.82   44.15
 -17   9   8  219.29   26.09
 -17   9   8  251.09   72.19
  17  -9  -8  237.73   26.04
  17   9  -8  233.69   27.94
 -17   9   9   20.18   10.80
  17  -9  -9   27.50    6.26
  17   9  -9    8.89    7.55
 -17  -9   9   16.29   10.59
 -17   9  10   51.28   19.90
  17  -9 -10   62.35    9.20
  17   9 -10   58.78   11.43
 -17  -9  10   48.27   19.87
  17   9 -11   36.37    9.47
 -17   9  11   36.98   14.58
  17  -9 -11   35.81    7.26
 -17  -9  11   34.51   14.56
 -17  -9  12   45.95   18.42
 -17   9  12   41.82   15.11
  17  -9 -12   28.18    7.88
  17   9 -12   39.71   10.07
 -17  -9  13   19.93   14.35
 -17   9  13   18.45   12.67
  17  -9 -13   19.46    6.37
  17   9 -13   25.07    7.52
 -17  -9  14   29.78   16.02
 -17   9  14   18.95   13.51
  17  -9 -14   33.92    7.01
  17   9 -14   20.43    7.72
 -17   9  15    3.83    8.89
  17  -9 -15   14.62    5.74
  17   9 -15    6.28    6.03
 -17  -9  15    8.94    7.75
  17   9 -16   23.40    6.85
 -17   9  16    6.31   13.46
  17  -9 -16   29.54    6.65
 -17  -9  16   23.91   12.15
 -17   9  17   11.72   11.35
  17  -9 -17    3.29    4.83
  17   9 -17    6.23    5.98
 -17  -9  17    9.52   10.10
 -17  -9  18   20.91   15.34
  17  -9 -18   20.58    6.43
  17   9 -18   24.55    7.56
  17   9 -19   60.72   10.22
 -17  -9  19   79.74   25.51
  17  -9 -19   66.27   10.85
  17  -9 -20  322.43   32.42
  17   9 -20  314.54   33.84
 -17  -9  20  249.96   92.77
  17  -9 -21   18.38    6.98
  17   9 -21   33.93    8.56
 -17  -9  21   31.34   14.53
  17  -9 -22  120.12   16.18
  17   9 -22  147.34   19.31
 -17  -9  22  150.80   46.16
  17  -9 -23    1.92    6.14
  17   9 -23    3.60    8.73
 -17 -10   1   64.44   19.51
 -17  10   1   57.16   17.10
  17  10  -1   10.45   10.88
 -17  10   2    3.47    8.92
  17  10  -2   23.72    7.87
 -17 -10   2    8.76    9.16
 -17  10   3    0.38    6.07
 -17 -10   3    2.83    6.32
 -17 -10   4   22.09   12.95
 -17  10   4   18.39    5.90
 -17  10   4   23.32   10.16
  17 -10  -4    8.50    5.65
  17  10  -4   20.23    7.59
 -17  10   5   71.46   19.87
 -17  10   5   50.49    9.70
  17 -10  -5   49.13    9.77
  17  10  -5   65.72   11.63
 -17 -10   5   63.37   20.67
 -17  10   6    2.90    5.21
 -17  10   6    0.84    7.93
  17 -10  -6    6.38    4.41
  17  10  -6   -0.30    6.04
 -17 -10   6    6.83    7.78
 -17  10   7  269.23   31.22
 -17  10   7  322.75   89.25
  17 -10  -7  235.80   31.11
  17  10  -7  314.89   33.33
 -17 -10   7  385.64   89.74
 -17  10   8   36.61    7.15
 -17  10   8   24.11   13.18
  17 -10  -8   24.41    6.92
  17  10  -8   35.95    8.84
 -17 -10   8   39.59   13.42
 -17 -10   9  247.99   43.01
 -17  10   9  216.85   25.06
 -17  10   9  231.07   68.91
  17 -10  -9  198.10   25.08
  17  10  -9  257.56   27.11
 -17  10  10   12.40   10.81
  17 -10 -10    8.22    4.75
  17  10 -10   11.06    6.93
 -17 -10  10    5.81    9.02
 -17 -10  11   17.22   13.60
 -17  10  11   16.96   10.53
  17 -10 -11   22.84    6.24
  17  10 -11   15.74    8.39
  17 -10 -12    8.96    5.57
  17  10 -12   11.27    8.80
 -17  10  12    9.32    9.11
 -17 -10  12   14.91    9.50
 -17  10  13    7.19   10.24
  17 -10 -13   15.17    5.39
  17  10 -13    6.73    6.92
 -17 -10  13    4.11    9.49
  17 -10 -14    2.22    5.49
  17  10 -14    1.14    7.10
 -17  10  14    8.96    9.07
 -17 -10  14    2.35    9.03
 -17 -10  15   86.17   26.86
  17 -10 -15   78.25   12.17
  17  10 -15   82.84   13.23
  17  10 -16   13.75    6.57
  17 -10 -16   13.63    6.10
 -17 -10  16   10.32   10.64
 -17 -10  17   16.21   14.09
  17 -10 -17   19.88    6.63
  17  10 -17   16.83    7.08
 -17 -10  18   43.03   19.72
  17 -10 -18   43.33    7.78
  17  10 -18   29.39    9.21
 -17 -10  19    4.36    7.67
  17 -10 -19    2.82    5.24
  17  10 -19   -5.70    5.57
 -17 -10  20    8.81   11.58
  17 -10 -20    9.29    6.02
  17  10 -20    8.90    6.82
  17 -10 -21   69.17    8.24
  17  10 -21   -1.60   10.21
 -17 -10  21    6.49   15.55
  17  10 -22   67.66   12.62
 -17 -10  22   57.16   28.22
  17 -10 -22   78.76   12.15
 -17  11   1    3.44    8.38
  17  11  -1    4.91    7.95
 -17 -11   1    7.16    8.87
 -17  11   2   47.58   18.25
 -17 -11   2   50.93   20.04
 -17  11   3   31.79   10.67
 -17  11   3   86.21   22.57
  17  11  -3   50.79   12.56
 -17 -11   3   94.29   22.71
 -17  11   4    7.98    6.01
 -17  11   4   15.72    9.46
  17 -11  -4   15.00    5.72
  17  11  -4   12.01    7.42
 -17 -11   4   10.99    9.14
 -17 -11   5   60.45   21.73
 -17  11   5   49.93   10.13
 -17  11   5   63.97   19.77
  17  11  -5   49.33   11.58
 -17 -11   6   10.01    8.59
 -17  11   6    7.53    5.19
 -17  11   6    0.64    8.15
  17 -11  -6    4.71    4.93
  17  11  -6    5.79    6.46
 -17 -11   7   74.28   23.96
 -17  11   7   62.71   10.63
 -17  11   7   71.15   23.04
  17 -11  -7   60.48   10.76
  17  11  -7   78.85   12.68
 -17 -11   8   10.95   10.14
 -17  11   8    9.39    4.46
 -17  11   8    9.67    8.69
  17 -11  -8    8.74    4.47
  17  11  -8    4.53    7.20
 -17  11   9  533.75   58.98
 -17  11   9  591.44  179.77
  17 -11  -9  598.07   58.90
  17  11  -9  694.44   61.15
 -17 -11   9  636.58  180.22
 -17  11  10  156.96   15.93
 -17 -11  10  148.86   34.43
 -17  11  10  124.05   44.29
  17 -11 -10  124.00   17.56
  17  11 -10  167.06   19.68
 -17  11  11  386.98   42.98
 -17  11  11  390.78  129.27
  17 -11 -11  469.52   43.65
  17  11 -11  427.03   45.59
 -17 -11  11  505.66  129.91
  17 -11 -12   22.51    6.65
  17  11 -12   22.17    8.87
 -17 -11  12   20.87   11.79
 -17  11  13  127.02   68.85
  17 -11 -13  266.74   25.23
  17  11 -13  265.62   27.15
 -17 -11  13  249.77   69.57
 -17  11  14    2.52    9.29
  17 -11 -14   15.79    5.99
  17  11 -14   19.49    7.63
 -17 -11  14   19.99   10.60
  17 -11 -15   34.22    7.18
  17  11 -15   33.21    9.39
 -17 -11  15   39.26   15.27
 -17 -11  16   75.02   27.90
  17 -11 -16   96.82   12.70
  17  11 -16   78.58   13.74
 -17 -11  17    1.82    8.93
  17 -11 -17    1.35    5.31
  17  11 -17    9.89    5.76
  17  11 -18   75.58   11.41
  17 -11 -18   81.10   12.33
 -17 -11  18   88.79   28.01
  17  11 -19   -1.35    6.55
 -17 -11  19    7.16    8.39
  17 -11 -19    1.32    5.37
 -17 -11  20   83.71   30.05
  17 -11 -20  115.64   13.85
  17  11 -20   73.97   14.78
  17 -11 -21   53.13   10.43
  17  11 -21   46.55   12.26
 -17 -11  21   50.63   24.01
  17 -11 -22   34.08    8.61
  17  11 -22   17.56   10.07
 -17  12   1   22.44   12.90
 -17 -12   1   10.19   11.08
 -17 -12   2  112.25   28.19
 -17  12   2  124.40   32.98
  17  12  -2   47.61   16.01
 -17  12   3   10.07    6.11
 -17  12   3   21.37   11.60
  17  12  -3   17.49    9.57
 -17 -12   3   19.53   10.35
 -17 -12   4  294.70   42.50
 -17  12   4  181.66   25.97
 -17  12   4  250.77   69.26
  17 -12  -4  205.32   25.81
  17  12  -4  214.24   27.64
 -17 -12   5   21.85   14.62
 -17  12   5   30.71    7.47
 -17  12   5   21.31   11.75
  17 -12  -5   15.86    6.34
  17  12  -5   29.82    8.78
 -17  12   6  118.37   17.27
 -17  12   6  142.25   43.34
  17 -12  -6  131.16   17.37
  17  12  -6  147.86   19.65
 -17 -12   6  165.71   43.64
 -17 -12   7  124.11   30.63
 -17  12   7   95.66   14.78
 -17  12   7  108.32   35.07
  17 -12  -7   95.31   14.61
  17  12  -7  145.87   17.07
 -17 -12   8  169.81   34.43
 -17  12   8   91.18   17.37
 -17  12   8  143.69   44.36
  17 -12  -8  142.47   17.44
  17  12  -8  196.58   19.97
 -17  12   9  143.08   41.70
  17 -12  -9  162.45   16.84
  17  12  -9  191.08   19.09
 -17 -12   9  165.56   42.07
 -17  12  10  159.12   48.38
  17 -12 -10  221.68   19.15
  17  12 -10  193.86   20.95
 -17 -12  10  217.30   48.63
 -17  12  11   87.88   26.74
  17 -12 -11  112.57   12.18
  17  12 -11  116.09   13.51
 -17 -12  11  110.82   27.40
 -17 -12  12   91.94   22.55
 -17  12  12   44.92   19.40
  17 -12 -12   72.16    9.61
  17  12 -12   90.08   11.73
  17  12 -13    7.48    6.88
 -17 -12  13    7.40    8.82
 -17  12  13   -1.23    8.39
  17 -12 -13    4.57    5.18
  17 -12 -14  187.97   22.73
  17  12 -14  228.32   24.73
 -17 -12  14  183.28   61.52
  17 -12 -15   55.89    9.97
  17  12 -15   56.56   11.73
 -17 -12  15   60.14   21.06
  17 -12 -16  170.00   19.84
  17  12 -16  182.94   20.88
 -17 -12  16  209.42   40.37
  17 -12 -17   84.75   10.55
 -17 -12  17   68.85   26.56
  17  12 -17   69.67   12.92
 -17 -12  18   91.33   30.07
  17 -12 -18   99.29   13.71
  17  12 -18   98.05   14.85
 -17 -12  19   10.72   12.67
  17 -12 -19   16.77    6.07
  17  12 -19    6.57    6.77
 -17 -12  20   23.80   18.65
  17 -12 -20   21.94    8.46
  17  12 -20   27.89   10.38
  17 -12 -21   10.34    7.86
  17  12 -21   27.07    9.94
 -17 -12  21   16.42   18.39
 -17  13   1   85.35   25.44
  17  13  -1   19.62   13.56
 -17 -13   1   96.33   24.95
 -17  13   2   84.01   26.78
  17  13  -2   41.86   14.83
 -17 -13   2   95.66   25.98
 -17  13   3   10.18    8.20
 -17  13   3   40.81   16.07
  17  13  -3   32.06   11.46
 -17 -13   3   49.36   14.20
 -17  13   4   20.38   12.89
 -17 -13   4   16.66   12.64
 -17  13   4   13.92    6.30
  17 -13  -4   13.97    6.41
  17  13  -4   16.25    9.80
 -17  13   5   22.90    8.12
 -17  13   5   35.75   15.71
  17 -13  -5   28.83    7.51
  17  13  -5   43.12   10.91
 -17 -13   5   33.34   13.79
 -17  13   6   -2.39    4.31
 -17  13   6   -6.60   11.64
  17 -13  -6    5.44    4.28
  17  13  -6    6.77    7.76
 -17 -13   6    5.21    8.28
  17  13  -7   47.61    9.89
 -17  13   7   -2.09    7.74
 -17  13   7   35.38   13.54
  17 -13  -7   36.25    7.86
 -17 -13   7   43.66   13.43
  17  13  -8   70.49   11.12
 -17 -13   8   94.70   22.30
 -17  13   8   62.73   20.01
  17 -13  -8   74.20   10.54
  17  13  -9    6.62    8.29
 -17  13   9   -0.86    4.76
 -17  13   9    2.69   11.07
  17 -13  -9    4.12    5.40
 -17 -13   9   14.98    8.91
 -17  13  10   72.56   25.11
  17 -13 -10  100.76   11.91
  17  13 -10  119.21   13.96
 -17 -13  10  118.80   25.76
 -17  13  11    2.03    7.25
 -17  13  11   20.56   14.74
  17 -13 -11   47.23    8.29
  17  13 -11   53.61    9.74
 -17 -13  11   43.17   13.95
 -17  13  12    1.41    5.81
  17 -13 -12   28.00    7.13
  17  13 -12   37.82    8.85
 -17 -13  12   33.47   12.27
  17 -13 -13  132.28   13.20
  17  13 -13  135.98   15.59
 -17 -13  13  153.82   31.86
  17 -13 -14    7.26    5.34
 -17  13  14    4.09    3.67
  17  13 -14    5.15    6.71
 -17 -13  14    0.96    9.53
  17  13 -15  134.67   17.94
 -17 -13  15  142.75   36.09
  17 -13 -15  157.63   18.30
  17 -13 -16    5.57    5.71
  17  13 -16   17.69    7.46
 -17 -13  16    7.28   10.50
 -17 -13  17  240.17   47.17
  17 -13 -17  259.09   27.62
  17  13 -17  246.71   29.19
 -17 -13  18  133.46   34.39
  17 -13 -18  136.23   16.62
  17  13 -18  113.18   17.84
 -17 -13  19  392.93   60.56
  17 -13 -19  361.03   41.05
  17  13 -19  455.88   42.94
  17 -13 -20   63.94   11.34
  17  13 -20   56.25   13.34
 -17 -13  20   52.58   25.93
 -17  14   1  219.41   40.30
 -17 -14   1   -4.15   39.11
 -17  14   2   74.59   21.20
  17  14  -2   43.38   13.39
 -17 -14   2   40.83   20.68
 -17  14   3  357.58  106.53
  17  14  -3  321.43   39.78
 -17 -14   3  371.41  106.62
 -17 -14   4  228.83   33.23
 -17  14   4  189.52   41.63
  17 -14  -4   80.58   17.25
  17  14  -4  185.05   20.21
  17  14  -5  101.13   14.14
 -17  14   5   -0.24   12.41
 -17  14   5   97.98   25.20
  17 -14  -5   70.67   12.80
 -17 -14   5  106.59   24.56
 -17  14   6  161.02   38.85
  17 -14  -6  121.89   15.93
  17  14  -6  182.36   18.97
 -17 -14   6  182.70   38.66
 -17  14   7   -0.13    6.46
 -17  14   7   30.53   15.12
  17 -14  -7   35.61    8.44
  17  14  -7   58.50   10.95
 -17 -14   7   42.54   13.79
 -17 -14   8  100.06   22.00
 -17  14   8    4.30    9.41
 -17  14   8   47.79   20.27
  17 -14  -8   63.09   10.02
  17  14  -8   77.83   12.52
 -17  14   9  209.92   56.38
  17 -14  -9  241.97   21.86
  17  14  -9  239.11   23.79
 -17 -14   9  292.22   56.62
  17  14 -10  181.79   15.91
 -17 -14  10  186.58   31.09
 -17  14  10   97.75   36.05
  17 -14 -10  154.74   14.61
  17 -14 -10   95.21   34.79
  17 -14 -11  416.35   32.93
  17  14 -11  501.77   35.96
 -17 -14  11  507.23   96.23
  17  14 -12  204.67   18.25
  17 -14 -12  200.83   18.02
 -17 -14  12  201.07   44.77
  17 -14 -13  368.11   29.18
  17  14 -13  364.37   31.37
 -17 -14  13  444.10   82.15
 -17  14  14    5.52    6.98
  17 -14 -14   54.59    8.82
  17  14 -14   64.75   10.60
 -17 -14  14   70.11   18.09
  17  14 -15  201.11   18.13
 -17 -14  15  214.95   35.25
  17 -14 -15  195.15   17.49
 -17  14  16   -0.57    5.48
  17 -14 -16   22.83    6.23
  17  14 -16   21.77    8.43
 -17 -14  16   39.41   12.43
  17 -14 -17   50.84    9.01
  17  14 -17   41.69   10.81
 -17 -14  17   37.76   18.29
  17 -14 -18  135.14   18.78
  17  14 -18  154.41   20.98
 -17 -14  18  171.77   49.23
  17 -14 -19   24.41    8.27
  17  14 -19   28.31   10.94
 -17 -14  19   42.29   19.69
  17 -15  -1   -2.58   19.87
 -17 -15   1   -8.07   18.53
 -17 -15   2    0.31   21.94
  17 -15  -2   -1.37   22.61
 -17  15   3  159.04   25.19
  17 -15  -3    3.80   22.73
  17  15  -3  107.13   14.70
 -17 -15   3   -5.61   23.61
 -17 -15   4   37.07   16.58
 -17  15   4   21.25   12.32
  17  15  -4   23.34   11.53
 -17 -15   5   27.82   14.12
 -17  15   5   -4.14    7.59
 -17  15   5   25.80   13.76
  17 -15  -5   25.65    7.52
  17  15  -5   30.46   10.58
 -17 -15   6   -0.30    5.70
 -17  15   6    4.03    5.61
 -17  15   6    1.22   13.18
  17 -15  -6   -2.20    6.22
  17 -15  -6   -0.70   13.46
  17  15  -6   -7.86    8.78
 -17 -15   7   20.72   10.95
 -17  15   7    1.89    6.07
 -17  15   7    6.18   12.95
  17 -15  -7   11.72    5.60
  17 -15  -7    1.71   10.65
  17  15  -7   25.45    9.52
 -17  15   8   -2.70    6.82
 -17 -15   8   63.40   18.15
 -17  15   8   50.48   17.37
  17 -15  -8   45.08    8.54
  17 -15  -8    5.89   14.74
  17  15  -8   65.93   11.39
 -17  15   9    1.08    5.84
  17 -15  -9   15.91    6.96
  17  15  -9   23.03    8.94
 -17 -15   9   21.70   10.46
  17  15 -10   -2.08    8.72
 -17 -15  10    4.68    6.91
 -17  15  10    0.98    4.31
  17 -15 -10    0.86    4.51
  17 -15 -11   52.22    8.41
 -17 -15  11   60.33   19.62
 -17  15  11    4.33    8.19
  17  15 -11   63.44   11.02
  17  15 -12   54.47   10.57
 -17  15  12    7.46    8.68
  17 -15 -12   61.97    9.34
 -17 -15  12   77.62   18.39
 -17 -15  13  117.03   25.41
  17 -15 -13  100.15   11.66
  17  15 -13   78.63   13.28
 -17 -15  14   63.22   20.14
  17 -15 -14   64.02    9.41
  17  15 -14   48.69   10.77
  17  15 -15   54.03    9.64
 -17  15  15   -1.13    8.12
  17 -15 -15   54.84    8.75
 -17 -15  15   49.05   16.41
 -17  15  16   -1.72    6.12
 -17 -15  16   53.35   18.15
  17 -15 -16   29.63    6.97
  17  15 -16   28.99    9.25
 -17  15  17   -0.08    6.71
 -17 -15  17    2.46   11.18
  17 -15 -17   -0.77    5.15
  17  15 -17   -0.70    5.85
  17 -15 -18  130.56   15.85
  17  15 -18  184.42   18.10
 -17 -15  18  217.93   40.77
 -17 -16   1   -0.11   10.77
 -17 -16   2    9.76   11.31
 -17 -16   3    0.53   11.19
  17  16  -4  112.75   14.59
 -17 -16   4    5.15   21.72
  17  16  -5  227.89   18.36
 -17 -16   5    5.09   37.12
  17  16  -6  145.75   16.25
 -17 -16   6  143.34   28.35
 -17  16   7   -2.69    7.55
  17 -16  -7   38.31    8.89
  17  16  -7   31.71   11.28
 -17 -16   7   60.07   14.16
 -17  16   8    2.13    8.20
  17 -16  -8   39.90    9.27
  17  16  -8   52.69   11.57
 -17 -16   8   62.16   15.32
 -17  16   9   -0.56    7.09
  17  16  -9   60.37   11.90
 -17 -16   9   72.43   19.03
  17 -16  -9   42.17    8.95
  17 -16 -10   76.69   10.99
  17  16 -10   96.29   13.18
 -17 -16  10  102.10   22.14
  17 -16 -11  173.29   16.14
  17  16 -11  174.85   18.71
 -17 -16  11  199.61   39.92
 -17 -16  12  129.83   29.41
  17 -16 -12  135.00   13.93
  17  16 -12  141.95   16.10
  17 -16 -13  171.45   16.53
  17  16 -13  163.50   18.69
 -17 -16  13  221.99   40.64
 -17  16  14    3.53    5.79
  17 -16 -14   21.75    6.86
  17  16 -14   27.81    8.46
 -17 -16  14    8.88   11.59
 -17 -16  15  179.12   31.35
  17 -16 -15  122.18   14.31
  17  16 -15  130.55   16.18
 -17  16  16    0.40    7.02
  17  16 -16    3.27    7.49
  17 -16 -16    5.77    6.39
 -17 -16  16   15.72   15.33
  17  16 -17    9.66    7.73
 -17 -16  17   33.60   17.68
 -17 -17   3    5.92   12.04
 -17 -17   4    4.27   10.08
 -17 -17   5   -4.24   11.39
  17  17  -6   35.48   10.95
 -17 -17   6    2.46   13.43
 -17 -17   7   -1.67   10.47
  17  17  -7   15.60    9.68
 -17 -17   8   73.01   25.17
  17  17  -8   66.85   14.63
 -17  17   9   -2.50    5.60
  17 -17  -9    1.03    6.64
  17  17  -9    1.72    8.69
 -17 -17   9    9.30    9.39
 -17 -17  10    8.53    9.77
 -17  17  10    4.02    5.74
  17 -17 -10    4.39    6.26
  17  17 -10   10.76    8.56
  17 -17 -11   38.43    9.43
 -17 -17  11   74.59   18.26
 -17  17  11   -1.16    7.51
  17  17 -11   37.58    9.11
 -17  17  12    0.53    5.53
  17 -17 -12   17.82    7.32
  17  17 -12   10.51    8.51
 -17 -17  12   24.12   15.54
 -17  17  13   -2.42    5.96
 -17 -17  13   25.41   13.32
  17 -17 -13    2.29    6.40
  17  17 -13    9.73    7.85
 -17  17  14    0.29    5.72
  17  17 -14   13.92   10.58
 -17 -17  14   12.21   13.21
  17 -17 -14    5.78    5.97
  17  17 -15    8.33    9.48
 -17 -17  15   16.94   16.23
 -17 -17  16   25.25   17.98
 -17 -18   5    0.91   13.76
 -17 -18   6   -2.47   13.61
 -17 -18   7   -3.91   12.25
 -17 -18   8   -2.11   11.10
  17  18  -9   24.37   11.20
 -17 -18   9   -2.66    8.98
 -17 -18  10    1.11   12.91
  17  18 -10   12.90    8.89
  17  18 -11    4.50   10.96
 -17 -18  11   31.25   16.14
  17  18 -12   53.24   14.51
 -17 -18  12   70.81   25.22
 -17 -18  13   19.36   16.87
 -16   0   1    6.97    8.47
 -16   0   2  546.62   58.96
 -16   0   3    0.56    4.00
 -16   0   4    0.47    1.92
 -16   0   4    1.98    4.90
 -16   0   5    3.64    2.55
 -16   0   5    0.11    4.98
  16   0  -5    2.26    2.79
  16   0  -5   -1.82    2.26
  16   0  -5    0.97    6.18
  16   0  -6   49.14   24.76
 -16   0   6   77.13   11.05
 -16   0   6   75.71   23.42
  16   0  -6   78.40   11.02
 -16   0   7   -0.32    3.00
 -16   0   7    1.30    2.90
  16   0  -7    0.09    3.61
  16   0  -7   -4.74    5.85
 -16   0   8   62.00   19.63
  16   0  -8   32.12   20.09
 -16   0   8   43.72    9.18
  16   0  -8   60.78    9.51
 -16   0   9   -0.49    5.31
  16   0  -9    1.41    6.18
 -16   0   9   -0.11    3.68
  16   0  -9    7.74    3.69
 -16   0  10    0.91    4.06
 -16   0  10   10.55    5.22
 -16   0  10   -0.42    7.08
  16   0 -10    2.16    2.99
  16   0 -10    2.62    6.78
  16   0 -11   -0.19    4.85
 -16   0  11   -0.90    3.49
 -16   0  11   -0.46    4.85
 -16   0  11    0.94    4.10
  16   0 -11    1.12    2.56
 -16   0  12   29.40    6.14
 -16   0  12   24.53   16.91
 -16   0  12   40.55   12.94
  16   0 -12   41.89    7.31
  16   0 -12   34.90   13.90
 -16   0  13    4.84    5.20
 -16   0  13    3.37    5.44
 -16   0  13   -0.22    6.86
  16   0 -13    2.09    3.22
  16   0 -13    5.97    7.78
 -16   0  14  431.59   56.83
  16   0 -14  386.95   42.02
 -16   0  15   13.85   11.50
  16   0 -15   14.86    5.09
 -16   0  16 1010.70   89.17
  16   0 -16  922.65   91.93
 -16   0  17   11.09   10.86
  16   0 -17    7.92    5.00
 -16   0  18  527.05   67.58
  16   0 -18  550.24   54.34
 -16   0  19    6.65   11.32
  16   0 -19    4.30    4.54
 -16   0  20  183.66   40.40
  16   0 -20  182.31   21.83
 -16   0  21    2.44   12.62
  16   0 -21    4.63    4.44
 -16   0  22   96.73   34.95
  16   0 -22  149.05   16.95
  16   0 -23    5.04    4.91
 -16   0  23    8.80   14.72
  16   0 -24    8.27    6.97
  16   0 -25   10.28    7.32
 -16  -1   1  111.22   27.95
 -16   1   1  129.77   37.89
 -16  -1   2    9.53    7.58
 -16   1   2    1.70    7.35
 -16   1   3  199.92   64.76
 -16  -1   3  227.15   64.91
 -16   1   4    7.11    7.28
  16   1  -4    6.17    2.83
 -16  -1   4    2.24    3.00
 -16  -1   4    9.61    5.86
 -16   1   5   13.24    8.65
 -16  -1   5    8.75    8.60
 -16   1   5    7.71    3.86
  16  -1  -5    9.53    3.73
  16  -1  -5    7.20    3.55
  16  -1  -5    8.00    6.15
  16   1  -5   10.95    4.25
  16   1  -5   13.32    3.61
  16   1  -5    4.57    7.17
 -16  -1   5    5.33    3.95
 -16   1   6  142.46   30.51
  16  -1  -6  124.62   33.30
 -16  -1   6  155.89   31.66
 -16   1   6  108.87   16.91
  16  -1  -6  136.25   16.67
  16   1  -6  161.16   17.15
  16   1  -6  133.84   16.70
  16   1  -6  118.71   41.98
 -16  -1   6  122.00   17.09
 -16   1   7  127.61   30.18
  16   1  -7   99.98   32.60
 -16   1   7  102.93   16.74
  16  -1  -7  160.40   16.64
  16  -1  -7  105.86   40.88
  16   1  -7  167.21   16.80
 -16  -1   7  114.49   16.64
 -16  -1   7  148.84   40.70
 -16   1   8  234.38   40.56
  16   1  -8  230.87   42.59
 -16   1   8  214.51   26.25
  16  -1  -8  251.82   25.75
  16  -1  -8  182.19   69.86
  16   1  -8  256.73   26.07
 -16  -1   8  214.53   25.91
 -16  -1   8  234.83   69.76
 -16   1   9   77.11   24.70
 -16  -1   9   82.47    9.84
 -16  -1   9   74.89   25.77
 -16   1   9   87.35   12.65
  16  -1  -9   84.73   12.50
  16  -1  -9   61.81   26.90
  16   1  -9  113.43   12.48
  16   1  -9   69.43   26.92
 -16  -1   9   85.66   26.71
 -16   1  10   98.98   25.93
  16  -1 -10   73.09   26.08
  16   1 -10   73.92   26.07
 -16  -1  10   82.55   10.19
 -16  -1  10   86.43   26.63
 -16   1  10   83.99   13.05
 -16   1  10   73.15   27.97
  16  -1 -10   96.17   12.41
  16   1 -10  106.09   12.64
 -16  -1  10   82.20   27.76
 -16   1  11   94.88   27.23
 -16  -1  11   98.76   27.38
 -16   1  11   94.22   13.68
 -16   1  11  108.38   29.60
  16  -1 -11   99.47   13.19
  16  -1 -11   89.58   30.20
  16   1 -11  103.08   13.24
  16   1 -11   82.92   29.98
 -16  -1  11   78.77   13.51
 -16  -1  11   75.10   29.66
 -16   1  12   82.06   10.44
 -16   1  12   67.21   25.73
 -16  -1  12   76.55   10.46
 -16  -1  12   59.27   25.65
 -16   1  12  107.49   27.24
  16  -1 -12  105.52   12.36
  16  -1 -12   78.80   27.64
  16   1 -12  102.14   12.49
  16   1 -12   67.47   27.52
 -16  -1  12   86.23   27.19
 -16   1  13  106.03   29.84
 -16   1  13   99.01   15.95
 -16   1  13  132.37   36.56
  16  -1 -13  125.74   15.39
  16  -1 -13   95.82   36.71
  16   1 -13  131.71   15.53
 -16  -1  13  117.86   36.52
 -16   1  14    8.62   11.20
  16  -1 -14   12.74    4.89
  16   1 -14   18.85    5.03
 -16  -1  14   16.55    7.91
 -16   1  15  760.79  212.44
  16  -1 -15  660.94   69.38
  16   1 -15  734.76   69.54
 -16  -1  15  690.01  212.31
 -16   1  16  121.65   31.15
  16  -1 -16  110.06   15.24
  16   1 -16  120.37   15.55
 -16  -1  16  106.55   36.38
 -16  -1  17  217.84   43.27
 -16   1  17  224.96   68.52
  16  -1 -17  230.37   25.38
  16   1 -17  214.49   25.44
 -16   1  18  380.83  118.25
  16  -1 -18  387.68   40.63
  16   1 -18  389.77   40.75
 -16  -1  18  404.71  118.27
  16  -1 -19  179.60   19.02
 -16   1  19  170.68   55.68
  16   1 -19  153.17   21.29
 -16  -1  19  215.58   55.76
  16  -1 -20  236.09   24.61
 -16   1  20  218.95   73.05
  16   1 -20  238.87   26.72
 -16  -1  20  247.27   73.05
 -16  -1  21  177.92   42.46
 -16   1  21  155.25   62.29
  16  -1 -21  207.63   23.16
  16   1 -21  228.31   23.38
 -16   1  22   18.21   19.70
  16  -1 -22   45.05    8.44
  16   1 -22   55.42    8.66
 -16  -1  22   35.14   20.26
 -16   1  23  101.18   51.10
  16  -1 -23  181.69   19.28
  16   1 -23  181.71   19.44
 -16  -1  23  117.46   50.73
  16  -1 -24   51.70   10.34
  16   1 -24   63.65   11.46
  16  -1 -25  298.54   32.95
  16   1 -25  300.40   32.95
 -16   2   1  169.84   31.98
 -16  -2   1  145.32   32.03
 -16   2   2   81.88   23.81
 -16  -2   2   87.82   27.39
 -16   2   3  104.16   25.32
 -16  -2   3   92.00   31.16
 -16   2   4   30.08   13.69
 -16  -2   4   34.80   14.45
  16   2  -4   28.32    6.31
  16   2  -4   26.91    5.63
 -16  -2   4   21.67    5.85
 -16   2   5    7.22    6.90
  16  -2  -5    7.69    8.56
 -16  -2   5    5.52    7.38
 -16   2   5    3.05    3.34
  16   2  -5    8.63    3.41
  16   2  -5    5.00    6.69
 -16  -2   5    2.58    3.71
 -16   2   6    8.04    7.32
 -16   2   6    4.11    3.78
  16  -2  -6    8.01    3.59
  16  -2  -6    6.30    6.81
  16   2  -6    7.35    4.28
  16   2  -6    8.29    3.67
  16   2  -6    1.84    6.41
 -16  -2   6    5.95    3.72
 -16  -2   6    4.09    5.89
  16  -2  -7   89.20   30.25
  16   2  -7   88.25   29.30
 -16   2   7  107.91   15.21
  16  -2  -7  134.36   14.48
  16   2  -7  127.77   14.99
  16   2  -7  105.16   14.50
 -16  -2   7  108.14   14.92
 -16  -2   7  100.39   34.52
 -16   2   8   29.33   13.84
  16  -2  -8   17.08   14.75
 -16   2   8   18.24    6.58
  16  -2  -8   27.95    6.29
  16   2  -8   36.23    6.62
  16   2  -8   16.55   10.85
 -16  -2   8   26.75    6.31
 -16  -2   8   28.46   10.33
 -16   2   9  490.02   52.23
 -16   2   9  543.54  154.04
  16  -2  -9  595.05   51.57
  16  -2  -9  445.88  154.15
  16   2  -9  605.95   51.98
  16   2  -9  430.92  154.09
 -16  -2   9  466.69   51.61
 -16  -2   9  530.32  154.14
 -16  -2   9  471.91  154.25
 -16   2  10   12.48   10.69
  16  -2 -10    8.79   10.99
 -16   2  10   12.06    5.18
 -16   2  10   15.54    7.21
  16  -2 -10   14.99    4.95
  16   2 -10   12.91    4.54
  16   2 -10   10.55    8.43
 -16  -2  10   11.33    4.89
 -16  -2  10   14.05    7.13
 -16  -2  10   10.13    8.52
 -16   2  11  365.70   58.31
 -16   2  11  383.01   44.46
 -16   2  11  422.97  128.38
  16  -2 -11  501.88   43.71
  16  -2 -11  415.67  128.62
  16   2 -11  507.59   44.10
  16   2 -11  330.22  128.36
 -16  -2  11  413.48   44.07
 -16  -2  11  491.28  128.56
 -16  -2  11  395.81  128.54
 -16   2  12   22.60   13.11
 -16  -2  12   13.40    4.78
 -16  -2  12   23.29   13.30
 -16   2  12   20.45    6.52
 -16   2  12   17.23    9.15
  16  -2 -12   25.68    5.58
  16  -2 -12   25.12   10.76
  16   2 -12   19.13    5.72
 -16   2  13  456.05  121.06
 -16   2  13  317.33  120.91
  16  -2 -13  435.41   41.47
  16  -2 -13  313.79  120.95
  16   2 -13  395.74   41.76
 -16  -2  13  494.89  121.18
 -16   2  14  165.23   47.66
  16  -2 -14  156.91   18.72
  16   2 -14  138.73   18.97
 -16  -2  14  152.18   47.45
 -16   2  15  440.90  134.43
  16  -2 -15  407.06   45.48
  16   2 -15  530.76   45.99
 -16  -2  15  393.05  134.33
 -16   2  16   48.68   16.41
  16  -2 -16   39.69    8.35
  16   2 -16   49.00    8.65
 -16  -2  16   30.03   15.35
 -16  -2  17  172.16   39.43
 -16   2  17  190.48   56.55
  16  -2 -17  160.07   21.47
  16   2 -17  204.02   21.85
 -16   2  18   17.57   12.10
  16  -2 -18   11.62    5.59
  16   2 -18   16.33    5.84
 -16  -2  18   20.40   12.15
  16  -2 -19  117.23   12.76
 -16   2  19   72.63   36.01
  16   2 -19  119.92   15.12
 -16  -2  19  116.69   36.37
 -16   2  20   29.18   19.15
  16  -2 -20   44.17    8.66
  16   2 -20   50.10    8.91
 -16  -2  20   50.70   20.09
 -16  -2  21   53.85   21.08
 -16   2  21   23.77   19.82
  16  -2 -21   40.53    8.09
  16   2 -21   35.85    8.31
 -16   2  22    0.04   16.28
  16  -2 -22    4.96    4.63
  16   2 -22    8.07    4.87
 -16  -2  22   10.62   15.27
  16  -2 -23   44.99    8.02
  16   2 -23   43.11    8.24
 -16  -2  23    9.11   20.40
  16   2 -24   12.85    8.35
  16  -2 -24    7.33    7.20
  16  -2 -25   20.90    8.61
  16   2 -25   27.51    8.78
 -16   3   1   74.53   25.43
 -16  -3   1   82.36   25.54
 -16  -3   2   81.50   22.24
 -16   3   2   57.76   22.67
 -16   3   3    8.43    6.55
 -16  -3   3   15.19    8.17
 -16   3   4    8.51    7.53
 -16  -3   4    4.93    7.94
  16   3  -4    3.65    4.04
  16   3  -4   10.42    3.09
 -16  -3   4    6.04    3.25
 -16   3   5  342.30   46.85
 -16  -3   5  425.58   51.27
 -16   3   5  320.99   36.82
  16  -3  -5  347.47   35.69
  16  -3  -5  303.12  105.61
  16   3  -5  374.68   37.00
  16   3  -5  342.01   35.97
 -16  -3   5  339.78   36.35
 -16   3   6  244.86   37.51
  16   3  -6  145.32   39.85
 -16   3   6  193.49   24.05
  16  -3  -6  222.68   22.95
  16  -3  -6  171.81   63.26
  16   3  -6  234.57   24.03
  16   3  -6  211.78   23.28
 -16  -3   6  192.49   23.61
 -16  -3   6  211.49   63.06
  16   3  -7 1025.46   96.30
 -16   3   7 1139.00  115.13
 -16   3   7 1313.32  360.95
  16  -3  -7 1373.98  113.96
  16  -3  -7 1063.65  361.21
  16   3  -7 1248.14  114.85
  16   3  -7 1159.84  114.23
 -16  -3   7 1264.16  114.55
 -16  -3   7 1182.76  361.04
 -16  -3   8  103.72   27.75
 -16   3   8   80.97   13.90
 -16   3   8  107.76   30.59
  16  -3  -8  116.15   13.10
  16  -3  -8   81.36   30.92
  16   3  -8  114.84   14.03
  16   3  -8   87.83   13.30
  16   3  -8   71.23   30.81
 -16  -3   8   93.10   13.64
  16  -3  -9  772.94   82.02
 -16  -3   9  930.22   82.47
 -16   3   9  787.13   83.85
 -16   3   9  844.41  257.57
  16  -3  -9  998.23   82.97
  16   3  -9 1062.59   83.62
  16   3  -9  693.19  257.67
 -16  -3   9  824.92   83.29
 -16  -3   9  767.14  257.83
 -16   3  10  356.88   47.32
  16   3 -10  250.14   48.31
 -16   3  10  319.82   33.78
  16  -3 -10  305.28   32.96
  16  -3 -10  294.19   93.34
  16   3 -10  358.12   33.39
 -16  -3  10  289.35   32.96
 -16  -3  10  347.10   93.30
 -16  -3  10  242.43   93.27
 -16  -3  11  200.37   23.12
 -16   3  11  218.29   26.17
 -16   3  11  259.54   68.39
 -16   3  11  204.12   68.49
  16  -3 -11  224.70   25.25
  16  -3 -11  205.95   68.62
  16   3 -11  231.97   25.66
 -16  -3  11  249.62   68.49
 -16  -3  12   58.67    9.73
 -16  -3  12   82.73   25.04
 -16   3  12   69.66   12.52
 -16   3  12   90.20   25.14
 -16   3  12   82.41   25.66
  16  -3 -12   86.16   11.53
  16  -3 -12   63.11   25.76
  16   3 -12   86.03   11.87
 -16   3  13  438.79   64.83
 -16   3  13  648.12  163.05
  16  -3 -13  556.36   54.18
  16  -3 -13  438.05  162.80
  16   3 -13  568.48   54.61
 -16  -3  13  599.83  163.00
 -16   3  14  288.44   75.74
  16  -3 -14  240.68   27.35
  16   3 -14  216.81   27.68
 -16  -3  14  254.74   75.39
  16  -3 -15  188.39   21.14
 -16   3  15  217.48   62.60
  16   3 -15  195.46   23.87
 -16  -3  15  219.01   62.52
  16  -3 -16  132.18   14.86
 -16   3  16  127.19   42.61
  16   3 -16  139.26   17.68
 -16  -3  16  140.67   42.76
 -16  -3  17   48.57   19.66
 -16   3  17   37.38   16.45
  16  -3 -17   43.04    8.31
  16   3 -17   38.71    9.00
 -16   3  18   16.26   13.07
  16  -3 -18   25.22    6.78
  16   3 -18   28.68    7.36
 -16  -3  18   35.12   13.30
 -16   3  19    4.20   12.28
  16  -3 -19   23.78    6.23
  16   3 -19   22.23    6.42
 -16  -3  19   29.68   14.85
 -16   3  20   15.05   12.93
  16  -3 -20   16.24    5.86
  16   3 -20   18.36    6.09
 -16  -3  20   18.27   11.69
 -16   3  21    6.20   13.19
  16  -3 -21    1.85    4.24
  16   3 -21    0.33    4.41
 -16  -3  21    3.74   14.07
 -16  -3  22   15.30   16.82
 -16   3  22   10.06   15.89
  16  -3 -22   22.74    6.25
  16   3 -22   23.40    6.38
  16  -3 -23   -1.46    4.13
  16   3 -23    1.94    4.30
 -16  -3  23    0.44   15.82
  16  -3 -24   46.22    9.92
  16   3 -24   58.67   11.13
  16  -3 -25    2.01    7.76
  16   3 -25   11.35    7.43
 -16   4   1  304.15   43.98
 -16  -4   1  318.29   94.02
 -16   4   2   45.96   15.83
 -16  -4   2   42.22   16.18
 -16  -4   3    4.25    7.36
 -16   4   3    6.43    5.14
  16   4  -3    2.37    3.51
  16   4  -3    3.54    2.57
 -16   4   4    4.52    5.11
 -16   4   4    1.17    2.12
 -16   4   4    0.08    2.34
  16   4  -4   -0.38    3.89
  16   4  -4    4.77    2.39
 -16  -4   4    3.31    3.10
 -16  -4   4    1.67    6.38
  16  -4  -5   35.97   22.11
 -16  -4   5   62.22   20.55
 -16   4   5   61.90    8.62
 -16   4   5   50.39    9.54
 -16   4   5   62.87   18.69
  16  -4  -5   66.35    8.80
  16   4  -5   56.53    9.88
  16   4  -5   43.45    8.99
 -16  -4   5   57.22    9.37
 -16   4   6   40.94    7.39
 -16   4   6   39.68   12.34
  16  -4  -6   33.15    6.59
  16  -4  -6   22.63   13.20
  16   4  -6   34.14    7.85
  16   4  -6   28.04    6.85
 -16  -4   6   34.77    7.50
 -16  -4   6   37.86   12.62
 -16   4   7    3.57    4.18
  16  -4  -7    4.68    5.45
 -16   4   7    0.02    3.34
  16  -4  -7   -2.25    3.40
  16   4  -7    0.93    3.57
  16   4  -7   -0.61    3.66
 -16  -4   7    2.27    3.43
 -16  -4   7    1.38    4.89
 -16   4   8   63.43   10.87
 -16   4   8   64.74   20.76
  16  -4  -8   73.93    9.86
  16  -4  -8   50.55   21.29
  16   4  -8   77.42   11.16
  16   4  -8   48.41   10.07
 -16  -4   8   64.11   10.38
 -16  -4   8   57.50   20.95
 -16  -4   9    4.76    4.46
 -16   4   9    0.12    4.32
 -16   4   9    2.26    5.14
  16  -4  -9    1.45    4.09
  16  -4  -9    3.47    4.63
  16   4  -9    4.73    4.34
  16   4  -9    7.38    3.59
 -16  -4   9    1.11    5.38
 -16   4  10  170.85   34.57
 -16   4  10  140.87   20.87
  16  -4 -10  210.69   19.99
  16  -4 -10  142.88   51.71
  16   4 -10  171.10   20.60
 -16  -4  10  135.07   20.06
 -16  -4  10  187.95   51.61
  16  -4 -11  129.49   33.60
 -16  -4  11  115.54   15.18
 -16   4  11  130.71   18.44
 -16   4  11  158.23   43.43
 -16   4  11  113.56   43.64
  16  -4 -11  147.24   17.35
  16   4 -11  166.91   18.10
 -16  -4  11  154.86   43.63
 -16   4  12  240.41   40.48
 -16   4  12  176.38   25.21
 -16   4  12  183.67   65.17
  16  -4 -12  242.34   24.27
  16  -4 -12  195.49   65.37
  16   4 -12  210.76   24.83
 -16  -4  12  232.64   65.28
 -16   4  13    4.65    6.71
 -16  -4  13    0.52    6.45
 -16   4  13    7.68    8.07
  16  -4 -13    4.66    3.79
  16  -4 -13   -0.17    7.78
  16   4 -13    2.51    2.86
 -16   4  14  441.58  113.31
  16  -4 -14  368.65   39.05
  16   4 -14  324.58   39.43
 -16  -4  14  376.22  113.27
  16   4 -15   29.93    7.16
 -16  -4  15   28.09   16.55
 -16   4  15   28.74   13.93
  16  -4 -15   27.10    6.92
 -16  -4  16  192.02   38.69
 -16   4  16  182.94   55.26
  16  -4 -16  159.34   21.08
  16   4 -16  180.29   21.63
 -16   4  17  204.58   66.71
  16  -4 -17  195.99   24.64
  16   4 -17  230.87   25.12
 -16  -4  17  234.24   66.49
  16   4 -18   37.52    7.60
 -16   4  18   29.41   15.36
  16  -4 -18   35.14    7.94
 -16  -4  18   42.77   15.63
 -16   4  19  117.67   58.17
  16  -4 -19  207.41   22.18
  16   4 -19  205.16   22.59
 -16  -4  19  197.92   58.96
  16   4 -20    7.64    5.05
 -16   4  20    8.56   10.97
  16  -4 -20    5.15    4.54
 -16  -4  20   -4.75   13.47
 -16  -4  21   41.02   17.58
 -16   4  21    4.96   13.99
  16  -4 -21   25.33    6.55
  16   4 -21   19.45    6.74
  16  -4 -22   39.88    8.00
  16   4 -22   38.08    8.22
 -16  -4  22   26.17   19.24
  16   4 -23   68.64    9.47
  16  -4 -23   67.52   11.11
 -16  -4  23   59.83   26.98
  16  -4 -24   54.03   11.37
  16   4 -24   58.00   10.80
 -16  -4  24   16.19   22.94
  16  -4 -25   13.05    8.67
  16   4 -25   12.18    7.82
 -16   5   1   41.03   16.57
 -16  -5   1   40.45   17.83
 -16   5   2 1348.84  392.70
 -16  -5   2 1281.63  392.91
 -16   5   3   31.51   14.20
  16   5  -3   23.08    7.04
  16   5  -3   27.59    6.17
 -16  -5   3   39.49   12.38
 -16  -5   4  842.15   69.95
 -16   5   4  650.22   62.43
 -16   5   4  648.94  191.76
  16  -5  -4  537.55   62.11
  16   5  -4  706.43   63.83
  16   5  -4  608.86   62.21
 -16  -5   4  605.67   62.51
 -16   5   5   -0.69    2.60
 -16   5   5   -0.14    2.97
 -16   5   5    0.81    4.73
  16  -5  -5    2.34    2.51
  16   5  -5    0.83    3.50
  16   5  -5   -0.03    2.70
 -16  -5   5    3.47    3.48
 -16  -5   5    1.93    6.52
  16  -5  -6  573.57   75.14
 -16  -5   6  681.64   71.68
 -16   5   6  661.81   67.59
 -16   5   6  707.79  204.02
  16  -5  -6  728.35   65.95
  16   5  -6  807.81   67.53
  16   5  -6  611.88   66.29
 -16  -5   6  664.56   66.60
  16  -5  -7   97.93   32.80
 -16  -5   7  148.98   31.34
 -16   5   7  112.21   16.92
 -16   5   7  136.36   39.19
  16  -5  -7  138.58   15.65
  16   5  -7  136.12   16.93
  16   5  -7  116.65   15.97
 -16  -5   7  116.05   16.21
 -16   5   8   73.82   13.72
 -16   5   8   80.32   28.74
  16  -5  -8  106.46   12.64
  16  -5  -8   76.75   29.54
  16   5  -8  114.26   13.65
  16   5  -8   82.52   12.82
 -16  -5   8   86.64   12.98
 -16  -5   8  101.76   29.12
  16  -5  -9    2.81    6.72
 -16  -5   9    1.13    4.46
 -16  -5   9    4.04    6.39
 -16   5   9    1.50    4.48
 -16   5   9    1.92    5.06
  16  -5  -9    6.88    3.78
  16   5  -9    6.04    4.66
  16   5  -9    1.64    3.81
  16  -5 -10    8.57   10.11
 -16  -5  10    7.78    9.51
 -16   5  10   11.13    5.55
 -16   5  10   12.32    6.44
  16  -5 -10   10.88    4.51
  16   5 -10   13.83    4.47
  16   5 -10    7.60    4.54
 -16  -5  10    8.15    4.92
 -16   5  11    2.30    8.16
 -16   5  11    0.21    7.17
 -16   5  11    6.34    4.92
  16  -5 -11    4.15    2.98
  16  -5 -11    4.65    8.05
  16   5 -11    3.36    3.58
 -16  -5  11    5.22    4.15
 -16  -5  11    5.09    5.87
 -16  -5  12  177.60   35.08
 -16   5  12  175.89   44.87
 -16   5  12  108.68   44.60
  16  -5 -12  157.85   17.47
  16  -5 -12   98.31   44.72
  16   5 -12  132.31   18.31
 -16   5  13    6.69    7.94
 -16   5  13    2.25    6.11
  16  -5 -13    4.82    3.26
  16  -5 -13   -0.67    7.85
  16   5 -13    4.76    3.72
 -16  -5  13    6.88    8.05
 -16   5  14  421.81  122.56
  16  -5 -14  349.68   41.70
  16   5 -14  444.11   42.69
 -16  -5  14  431.48  122.76
 -16   5  15   69.58   27.82
  16  -5 -15   86.49   12.49
  16   5 -15   82.71   13.36
 -16  -5  15   96.97   28.05
 -16  -5  16  492.62   60.67
 -16   5  16  400.82  128.45
  16  -5 -16  360.48   43.60
  16   5 -16  473.38   44.37
  16  -5 -17  187.15   21.54
 -16   5  17  202.08   63.80
  16   5 -17  216.51   24.41
 -16  -5  17  223.23   63.63
  16  -5 -18  121.39   15.04
 -16  -5  18  162.99   35.12
 -16   5  18  110.18   43.88
  16   5 -18  154.91   18.06
  16   5 -19   63.86    9.10
 -16  -5  19   70.16   22.88
 -16   5  19   27.28   21.76
  16  -5 -19   53.43    9.79
 -16   5  20    7.18   15.36
  16  -5 -20   24.48    6.96
  16   5 -20   29.02    7.61
 -16  -5  20   40.70   16.26
 -16   5  21  -21.10   13.52
  16  -5 -21    0.33    4.47
  16   5 -21   -0.67    4.38
 -16  -5  21    8.78   13.76
  16  -5 -22    2.05    4.95
  16   5 -22    4.47    4.58
 -16  -5  22   -0.48   14.82
  16  -5 -23    6.94    5.76
  16   5 -23   14.00    5.64
 -16  -5  23   12.57   16.07
  16  -5 -24    9.01    9.28
  16   5 -24   20.60    8.01
  16  -5 -25    5.58    7.99
  16   5 -25   22.85    8.11
 -16   6   1  172.26   33.31
 -16  -6   1  190.05   36.08
 -16   6   2  167.53   39.06
  16   6  -2   96.99   16.61
  16   6  -2   72.73   15.34
 -16  -6   2  177.33   39.42
 -16   6   3    2.19    5.62
 -16  -6   3    4.49    6.69
  16   6  -3    8.20    4.93
  16   6  -3    0.24    3.35
 -16   6   4  173.79   19.18
 -16   6   4  148.46   20.25
 -16   6   4  189.76   50.23
  16  -6  -4  149.66   18.91
  16   6  -4  173.13   20.52
  16   6  -4  149.89   19.06
 -16  -6   4  142.52   19.28
 -16  -6   4  197.10   50.71
 -16  -6   5   41.91   16.55
 -16   6   5   37.43    6.64
 -16   6   5   31.40    7.78
 -16   6   5   30.56   12.25
  16  -6  -5   33.86    6.34
  16   6  -5   41.82    8.53
  16   6  -5   30.32    6.88
 -16  -6   5   27.66    7.21
 -16   6   6    2.63    5.77
 -16   6   6    2.45    2.74
 -16   6   6    7.91    3.98
  16  -6  -6    3.38    3.54
  16   6  -6    5.39    4.78
  16   6  -6    3.09    3.41
 -16  -6   6    2.05    3.81
 -16  -6   6    4.96    6.88
 -16   6   7    1.48    3.97
 -16   6   7   -0.08    4.78
  16  -6  -7    3.03    3.04
  16  -6  -7    3.63    4.64
  16   6  -7   -1.71    4.64
  16   6  -7    1.44    3.28
 -16  -6   7    0.99    3.68
 -16  -6   7    1.36    6.73
 -16  -6   8   59.77    9.05
 -16   6   8   54.50   11.80
 -16   6   8   75.00   22.87
  16  -6  -8   87.05   10.40
  16  -6  -8   54.53   23.83
  16   6  -8   81.66   11.88
  16   6  -8   65.45   10.98
 -16  -6   8   77.61   23.66
  16  -6  -9  150.96   39.22
  16   6  -9  155.73   19.60
 -16   6   9  160.00   22.96
 -16   6   9  216.05   57.74
  16  -6  -9  211.93   21.45
  16   6  -9  211.79   22.81
 -16  -6   9  158.46   21.98
 -16  -6   9  236.14   58.05
 -16   6  10  193.49   32.27
 -16   6  10  138.66   19.64
  16  -6 -10  186.16   18.42
  16  -6 -10  113.48   47.18
  16   6 -10  167.45   19.09
  16   6 -10  105.75   18.51
 -16  -6  10  121.49   18.79
 -16  -6  10  186.57   47.37
 -16  -6  11   16.36   11.95
 -16   6  11   12.25    9.40
 -16   6  11   14.97    8.52
  16  -6 -11   18.24    5.19
  16  -6 -11   13.52    9.79
  16   6 -11   12.69    5.13
 -16   6  12   84.48   23.22
 -16   6  12   51.68   22.84
  16  -6 -12   68.27   10.24
  16  -6 -12   40.67   23.03
  16   6 -12   75.43   11.02
 -16  -6  12   80.82   23.25
 -16   6  13   12.16    9.26
 -16   6  13    2.85    6.51
  16  -6 -13    7.91    3.52
  16  -6 -13   -1.78    8.26
  16   6 -13    5.45    4.14
 -16  -6  13   12.95    8.60
  16   6 -14  179.33   18.14
 -16   6  14  159.14   51.12
  16  -6 -14  163.39   19.60
 -16  -6  14  150.43   51.13
 -16   6  15    3.19    9.48
  16  -6 -15    0.24    4.39
  16   6 -15    3.88    4.97
 -16  -6  15    4.28    8.64
  16   6 -16  213.65   22.03
 -16   6  16  160.55   63.05
  16  -6 -16  224.52   23.46
 -16  -6  16  208.52   63.31
 -16   6  17    4.95   11.11
  16  -6 -17    2.35    4.69
  16   6 -17    0.13    5.88
 -16  -6  17    7.19    9.30
  16   6 -18  181.26   18.05
 -16  -6  18  182.30   37.73
 -16   6  18   74.39   48.99
  16  -6 -18  174.56   19.16
 -16   6  19   48.49   44.51
  16  -6 -19  170.01   17.61
  16   6 -19  161.00   18.46
 -16  -6  19  149.89   44.40
 -16   6  20    4.24   17.25
  16  -6 -20   41.93    7.90
  16   6 -20   47.14    8.58
 -16  -6  20   32.78   15.73
 -16  -6  21  204.35   43.41
  16  -6 -21  199.55   23.28
  16   6 -21  203.89   24.07
  16  -6 -22   69.73    9.57
  16   6 -22   62.91   11.65
 -16  -6  22   71.74   26.53
  16   6 -23   69.17   10.27
  16  -6 -23   84.04   11.76
 -16  -6  23   67.85   29.04
  16   6 -24   42.63    9.90
  16  -6 -24   40.32    9.78
 -16   7   1  556.19   49.37
  16   7  -1  296.38   42.11
  16   7  -1  222.13   41.01
 -16  -7   1  564.01  121.55
 -16   7   2  156.34   37.60
  16   7  -2  115.59   16.46
  16   7  -2   74.99   15.25
 -16  -7   2  145.11   37.93
 -16   7   3  173.68   52.81
  16   7  -3  199.08   21.67
  16   7  -3  131.33   19.96
 -16  -7   3  211.90   53.44
 -16   7   4   16.50    4.00
 -16   7   4    8.87    5.19
 -16   7   4    9.56    6.49
  16  -7  -4    9.22    3.81
  16   7  -4    9.98    5.82
  16   7  -4    8.92    4.38
 -16  -7   4    8.98    5.16
 -16  -7   4   18.91    8.28
 -16  -7   5  169.37   33.20
 -16   7   5  151.13   17.03
 -16   7   5  109.37   18.38
 -16   7   5  162.23   43.74
  16  -7  -5  135.46   16.93
  16   7  -5  182.73   19.15
  16   7  -5  124.66   17.18
 -16  -7   5  113.93   17.52
 -16   7   6    0.41    4.40
 -16   7   6   -2.13    2.84
 -16   7   6    2.34    4.71
  16  -7  -6    2.09    2.86
  16   7  -6    2.65    4.95
  16   7  -6    4.11    3.17
 -16  -7   6   -0.89    4.19
 -16  -7   6    2.36    6.76
 -16   7   7   46.88   16.76
 -16   7   7   40.53    9.28
  16  -7  -7   48.75    7.63
  16   7  -7   61.38    9.56
  16   7  -7   29.34    7.98
 -16  -7   7   29.82    8.32
 -16  -7   7   54.53   16.10
 -16   7   8  139.71   28.40
 -16   7   8   96.39   17.05
  16  -7  -8  135.15   15.24
  16  -7  -8   89.43   38.64
  16   7  -8  161.07   17.07
  16   7  -8  100.49   15.59
 -16  -7   8  107.17   15.92
 -16  -7   8  143.97   38.64
 -16   7   9  355.56   46.10
 -16   7   9  254.26   34.94
  16  -7  -9  320.47   33.13
  16  -7  -9  213.71   95.92
  16   7  -9  363.66   34.78
 -16  -7   9  374.77   96.17
  16  -7 -10   59.90   27.08
 -16   7  10  109.59   29.06
  16  -7 -10   94.55   12.24
  16   7 -10   76.24   13.21
 -16  -7  10   95.57   29.07
 -16  -7  11  248.42   39.06
 -16   7  11  204.30   56.71
 -16   7  11  134.03   56.76
  16  -7 -11  188.75   21.33
  16  -7 -11  145.16   56.95
  16   7 -11  177.93   22.20
 -16   7  12   36.45   12.27
 -16   7  12   18.65   12.10
  16  -7 -12   21.89    6.14
  16  -7 -12   14.69   12.62
  16   7 -12   33.29    6.88
 -16  -7  12   44.96   12.98
  16   7 -13  108.07   12.00
 -16   7  13  103.05   31.62
  16  -7 -13   87.94   13.07
  16  -7 -13   62.89   31.27
 -16  -7  13  128.25   31.76
 -16   7  14  157.74   52.06
  16  -7 -14  148.97   19.90
  16   7 -14  189.47   20.94
 -16  -7  14  187.85   52.51
  16   7 -15   15.90    6.18
 -16   7  15   14.57   10.23
  16  -7 -15   18.36    5.74
 -16  -7  15   18.26   10.85
 -16  -7  16  193.64   37.88
 -16   7  16  127.36   51.49
  16  -7 -16  160.46   19.55
  16   7 -16  186.60   20.84
 -16   7  17   10.47   11.61
  16  -7 -17    5.43    4.86
  16   7 -17    9.42    5.77
 -16  -7  17    8.42    9.71
 -16   7  18   15.08   15.64
  16  -7 -18   34.07    7.32
  16   7 -18   34.78    8.50
 -16  -7  18   43.34   14.74
 -16   7  19    5.85   11.10
  16  -7 -19    7.58    4.67
  16   7 -19    7.67    6.20
 -16  -7  19   -2.90   10.11
  16  -7 -20   -1.71    4.17
  16   7 -20    0.73    5.57
 -16  -7  20    2.34   10.01
  16  -7 -21   17.28    6.91
  16   7 -21   30.16    7.97
 -16  -7  21   40.24   17.21
 -16  -7  22    0.91   11.31
  16  -7 -22    5.22    4.62
  16   7 -22    0.64    5.63
  16  -7 -23   34.58    9.24
  16   7 -23   42.06   10.45
 -16  -7  23   28.85   19.70
  16  -7 -24   40.89   10.05
  16   7 -24   47.87   10.75
 -16   8   1   39.79   14.18
 -16  -8   1   41.51   15.97
  16   8  -1   13.64    8.15
  16   8  -1   22.90    7.20
 -16   8   2   60.30   15.85
  16   8  -2   22.93    9.07
  16   8  -2   23.66    7.55
 -16  -8   2   42.26   14.56
 -16   8   3   31.57   12.05
 -16   8   3   16.22    5.46
 -16   8   3   10.19    6.00
  16  -8  -3   12.55    5.04
  16   8  -3   24.29    6.74
  16   8  -3   21.12    5.97
 -16  -8   3   24.69   10.23
 -16   8   4    0.71    4.61
 -16   8   4   -1.93    4.13
  16  -8  -4    3.16    2.75
  16   8  -4    1.77    4.56
  16   8  -4    0.41    4.22
 -16  -8   4    2.49    3.76
 -16  -8   4    5.43    6.98
 -16  -8   5   23.00   12.35
 -16   8   5   19.07    5.11
 -16   8   5   13.32    6.69
 -16   8   5   17.60    7.74
  16  -8  -5   13.60    4.63
  16   8  -5   22.75    6.56
  16   8  -5   11.55    5.12
 -16  -8   5   15.91    5.48
 -16   8   6  107.58   13.00
 -16   8   6   82.03   15.13
 -16   8   6  113.17   31.10
  16  -8  -6  102.71   12.83
  16   8  -6  122.38   15.05
  16   8  -6   70.36   13.11
 -16  -8   6   70.74   13.53
 -16  -8   6  120.43   31.42
 -16   8   7  784.98   73.22
 -16   8   7  609.93   74.99
 -16   8   7  783.98  227.44
  16  -8  -7  757.38   73.29
  16   8  -7  795.76   75.10
 -16  -8   7  824.47  227.83
 -16   8   8   79.05   14.35
 -16   8   8   99.56   30.06
  16  -8  -8   87.41   12.55
  16   8  -8  107.35   14.35
 -16  -8   8   95.52   30.28
 -16   8   9  985.29  289.84
  16  -8  -9  945.30   92.15
  16   8  -9 1017.06   94.05
 -16  -8   9  950.67  290.20
 -16   8  10   15.42    9.85
  16  -8 -10   24.81    5.14
  16  -8 -10   10.99    9.78
  16   8 -10   16.71    5.77
 -16  -8  10   14.52    9.92
 -16  -8  11  238.88   42.93
 -16   8  11  252.33   65.52
 -16   8  11  171.47   65.64
  16  -8 -11  224.71   23.83
  16  -8 -11  162.94   65.75
  16   8 -11  212.88   25.16
 -16  -8  12   42.23   18.94
 -16   8  12   38.07   15.31
  16  -8 -12   36.67    7.27
  16   8 -12   43.10    9.29
 -16   8  13  359.35  113.78
  16  -8 -13  370.33   38.80
  16   8 -13  409.84   40.12
 -16  -8  13  372.27  114.16
  16   8 -14   58.12    8.74
 -16   8  14   45.87   20.42
  16  -8 -14   56.91    9.48
 -16  -8  14   61.26   20.14
 -16  -8  15  207.95   39.72
 -16   8  15  156.12   56.81
  16  -8 -15  189.83   21.48
  16   8 -15  187.25   22.43
 -16   8  16   20.12   15.55
  16  -8 -16   41.65    7.81
  16   8 -16   43.89    8.68
 -16  -8  16   38.97   15.49
  16  -8 -17  176.02   16.25
  16   8 -17  180.49   16.90
 -16  -8  17  167.24   35.72
 -16   8  17   47.26   45.09
 -16  -8  18   32.73   15.09
 -16   8  18    3.88    9.82
  16  -8 -18   28.81    6.35
  16   8 -18   19.47    7.23
 -16  -8  19   14.62   12.87
  16  -8 -19   11.97    5.62
  16   8 -19   15.03    6.81
  16  -8 -20   23.70    6.35
  16   8 -20   15.31    7.66
 -16  -8  20   20.85   12.71
  16  -8 -21   14.25    5.84
  16   8 -21   16.05    7.22
 -16  -8  21   14.30   12.20
  16  -8 -22    7.18    4.83
  16   8 -22    8.30    5.95
 -16  -8  22   -4.07   14.53
  16  -8 -23    9.94    6.14
  16   8 -23  -13.28    8.52
 -16  -8  23    0.00   20.01
  16  -8 -24    5.42    7.39
  16   8 -24   -1.48    8.16
 -16  -9   1   46.97   16.62
 -16   9   1   29.76   13.30
  16   9  -1   24.06    8.88
 -16   9   2   84.52   27.30
 -16  -9   2   83.84   27.59
 -16  -9   3   25.99   12.66
 -16   9   3   12.25    5.43
 -16   9   3   11.52    6.03
 -16   9   3   25.34    9.59
  16  -9  -3   14.07    5.12
  16   9  -3   15.27    7.62
 -16   9   4    2.75    5.61
 -16   9   4    3.19    3.16
 -16   9   4    3.93    5.19
  16  -9  -4   -3.38    3.05
  16   9  -4   -1.42    5.95
 -16  -9   4    1.10    7.17
 -16  -9   5    9.37    9.72
 -16   9   5    9.97    4.36
 -16   9   5   -1.32    6.72
 -16   9   5   12.21    8.38
  16  -9  -5   11.55    4.41
  16   9  -5   10.32    5.94
 -16   9   6    9.45    4.30
 -16   9   6    6.06    6.69
 -16   9   6   14.59    8.78
  16  -9  -6   11.95    4.27
  16   9  -6   14.21    6.22
 -16  -9   6   15.69    8.78
 -16   9   7   -0.25    4.44
 -16   9   7    0.68    7.43
  16  -9  -7    2.13    3.62
  16   9  -7   10.38    5.20
 -16  -9   7    4.77    7.48
 -16   9   8   93.32   23.89
 -16   9   8   82.27   11.89
  16  -9  -8   90.56   12.19
  16   9  -8   71.21   13.68
 -16  -9   8   93.48   28.34
 -16   9   9  339.01   97.13
  16  -9  -9  280.79   33.46
  16   9  -9  357.95   35.44
 -16  -9   9  332.33   97.51
 -16  -9  10  275.35   46.70
 -16   9  10  294.29   80.73
  16  -9 -10  271.24   28.50
  16   9 -10  214.30   30.01
 -16   9  11  344.87  109.73
  16  -9 -11  359.38   37.43
  16   9 -11  352.66   39.22
 -16  -9  11  414.06  110.28
 -16   9  12  138.85   46.55
  16  -9 -12  142.74   17.88
  16   9 -12  164.95   19.73
 -16  -9  12  156.17   46.87
 -16  -9  13  120.86   31.84
 -16   9  13   92.49   37.21
  16  -9 -13  137.87   15.44
  16   9 -13  115.08   16.79
  16  -9 -14   11.71    5.71
  16   9 -14    7.00    6.88
 -16  -9  14    9.42   10.88
 -16   9  14    8.15    9.32
 -16   9  15   13.43    8.99
  16  -9 -15    6.83    5.03
  16   9 -15   12.69    5.98
 -16  -9  15   11.44    9.94
  16  -9 -16   83.62    9.44
 -16  -9  16   74.30   25.24
 -16   9  16   42.76   24.33
  16   9 -16   79.27   11.99
  16  -9 -17   23.84    6.21
  16   9 -17   19.51    7.08
 -16  -9  17   14.50   12.02
  16  -9 -18   46.40    7.40
  16   9 -18   45.23    8.32
 -16  -9  18   43.08   17.94
  16  -9 -19   77.68   11.51
  16   9 -19   72.45   12.61
 -16  -9  19   72.77   26.28
 -16  -9  20   26.18   19.27
  16  -9 -20   37.10    7.99
  16   9 -20   44.74    9.29
  16  -9 -21   37.45    7.12
  16   9 -21   47.15    9.71
 -16  -9  21   29.95   17.04
 -16  -9  22   48.72   27.56
  16  -9 -22   88.95   12.27
  16   9 -22   71.35   13.59
  16  -9 -23   84.39   12.78
  16   9 -23   99.30   15.07
 -16  -9  23  108.49   33.06
 -16  10   1   43.75   15.61
  16  10  -1   29.63    9.55
 -16 -10   1   48.77   16.10
 -16  10   2   18.89    6.80
 -16  10   2   34.26   11.42
  16  10  -2   22.54    8.45
 -16 -10   2   41.37   12.72
 -16  10   3   58.18   11.69
 -16  10   3   92.38   24.76
  16 -10  -3   61.91   11.26
  16  10  -3   70.21   12.93
 -16 -10   3   95.53   24.78
 -16  10   4   75.88   11.20
 -16  10   4   72.17   23.72
  16 -10  -4   62.00   10.86
  16  10  -4   75.15   12.60
 -16 -10   4   75.24   24.07
 -16  10   5   81.74   11.34
 -16  10   5   75.96   24.52
  16 -10  -5   69.07   11.37
  16  10  -5   63.64   12.83
 -16 -10   5   80.40   24.98
 -16 -10   6  198.54   36.34
 -16  10   6  144.97   18.93
 -16  10   6  170.65   49.31
  16 -10  -6  142.71   18.91
  16  10  -6  161.34   20.60
  16  10  -7   27.75    7.04
 -16 -10   7   25.95   14.23
 -16  10   7   20.26    5.76
 -16  10   7   20.72   10.46
  16 -10  -7   19.29    6.09
 -16 -10   8  118.98   31.57
 -16  10   8  128.03   15.63
 -16  10   8  137.79   38.46
  16 -10  -8  112.74   15.58
  16  10  -8  111.33   17.25
 -16  10   9   -0.59    3.15
 -16  10   9    2.86    7.44
  16 -10  -9    2.26    3.78
  16  10  -9   -6.26    5.31
 -16 -10   9    8.00    7.55
 -16  10  10  341.93  103.61
  16 -10 -10  309.95   35.47
  16  10 -10  356.77   37.43
 -16 -10  10  394.10  104.06
  16  10 -11  154.78   18.06
 -16 -10  11  183.22   36.97
 -16  10  11  146.19   49.51
  16 -10 -11  163.53   18.92
  16 -10 -12  205.15   21.82
 -16 -10  12  215.60   41.77
 -16  10  12  190.87   63.62
  16  10 -12  227.69   25.09
 -16 -10  13  102.17   27.90
 -16  10  13   69.78   28.32
  16 -10 -13   96.21   12.56
  16  10 -13   84.41   14.14
  16  10 -14  245.01   22.17
 -16 -10  14  223.27   41.16
 -16  10  14  106.74   60.43
  16 -10 -14  227.53   22.76
 -16 -10  15   19.98   12.81
 -16  10  15    7.89    8.29
  16 -10 -15   16.81    6.00
  16  10 -15   12.87    7.19
  16 -10 -16  318.11   34.20
  16  10 -16  331.85   35.44
 -16 -10  16  331.55   99.05
  16 -10 -17    2.87    5.51
  16  10 -17    7.03    5.78
 -16 -10  17   15.56   10.16
  16 -10 -18  385.06   38.60
  16  10 -18  357.80   39.78
 -16 -10  18  371.27  113.27
  16 -10 -19   34.40    7.97
  16  10 -19   42.06    9.03
 -16 -10  19   30.35   16.04
  16 -10 -20  179.05   20.25
  16  10 -20  160.80   21.51
 -16 -10  20  162.98   53.14
  16 -10 -21    4.80    6.07
  16  10 -21    1.33    6.53
 -16 -10  21    2.89   10.70
 -16 -10  22   92.84   30.46
  16 -10 -22   84.26   13.36
  16  10 -22   84.07   14.79
  16 -10 -23   25.85    8.52
  16  10 -23   31.41   10.28
 -16 -11   1   22.92   14.22
 -16  11   1   28.90   11.23
  16  11  -1   13.10    9.15
 -16  11   2   30.50   14.56
  16  11  -2   23.49    8.85
 -16 -11   2   34.35   12.90
 -16  11   3    7.99    6.37
 -16  11   3   21.53    9.95
  16 -11  -3   15.00    5.75
  16  11  -3   19.11    7.56
 -16 -11   3   24.66   10.13
 -16  11   4  168.99   20.12
 -16  11   4  173.82   50.34
  16 -11  -4  139.11   19.47
  16  11  -4  158.93   21.32
 -16 -11   4  179.01   50.71
 -16 -11   5    4.24    7.74
 -16  11   5    6.55    3.83
 -16  11   5   -0.56    7.83
  16 -11  -5    3.43    3.64
  16  11  -5    7.94    5.99
 -16  11   6  466.69   46.48
 -16  11   6  479.83  138.48
  16 -11  -6  399.35   46.33
  16  11  -6  491.31   48.42
 -16 -11   6  503.98  138.99
 -16  11   7   83.59   12.43
 -16  11   7   96.97   29.00
  16 -11  -7   80.31   12.38
  16  11  -7   90.64   14.41
 -16 -11   7  107.33   29.55
  16  11  -8  187.32   18.89
 -16  11   8  162.83   19.54
 -16  11   8  146.97   50.90
  16 -11  -8  161.61   19.42
 -16 -11   8  180.07   51.48
 -16 -11   9   16.97   13.32
 -16  11   9   19.84    5.72
 -16  11   9   16.46    9.68
  16 -11  -9   22.43    5.85
  16  11  -9   14.70    7.75
 -16  11  10   -3.06    3.06
 -16  11  10   -1.07    8.26
  16 -11 -10    2.90    3.69
  16  11 -10   -3.96    5.81
 -16 -11  10   -1.75    7.84
  16 -11 -11    3.33    5.18
 -16 -11  11    4.80    8.51
 -16  11  11    5.50    6.92
  16  11 -11    4.40    5.72
 -16  11  12    4.44    7.60
  16 -11 -12   -0.43    4.56
  16  11 -12    3.50    5.60
 -16 -11  12    1.82    8.82
 -16  11  13   54.75   36.81
  16 -11 -13  140.55   15.41
  16  11 -13  142.47   16.94
 -16 -11  13  141.62   38.06
  16 -11 -14   35.80    6.96
  16  11 -14   36.32    9.52
 -16 -11  14   34.19   15.22
  16  11 -15  249.50   27.70
 -16 -11  15  265.33   47.34
  16 -11 -15  265.18   28.31
  16  11 -16   14.36    7.52
  16 -11 -16   19.83    6.46
 -16 -11  16   24.73   11.92
  16 -11 -17  224.28   23.88
  16  11 -17  184.92   24.93
 -16 -11  17  213.90   64.99
  16 -11 -18   44.95    9.48
  16  11 -18   55.63   10.25
 -16 -11  18   52.17   19.40
  16 -11 -19  291.22   29.46
  16  11 -19  293.05   31.81
 -16 -11  19  254.61   86.85
  16 -11 -20  150.36   18.44
  16  11 -20  141.57   19.64
 -16 -11  20  155.60   47.01
  16 -11 -21  293.53   33.51
  16  11 -21  341.59   34.87
 -16 -11  21  359.13   99.61
  16  11 -22   34.55   11.09
 -16 -11  22   38.15   22.87
  16 -11 -22   46.50    9.57
 -16  12   1   67.96   21.11
  16  12  -1   46.10   12.66
 -16 -12   1   78.74   22.82
 -16 -12   2   34.11   17.75
 -16  12   2   49.14   16.24
  16  12  -2   24.32    9.91
 -16  12   3   19.83    6.71
 -16  12   3   15.85   10.80
  16 -12  -3    9.46    5.73
  16  12  -3   23.68    7.68
 -16 -12   3    8.32    9.63
 -16 -12   4  193.76   37.59
 -16  12   4  158.89   21.40
 -16  12   4  207.85   54.86
  16 -12  -4  160.03   20.86
  16  12  -4  173.08   22.83
 -16  12   5   35.27   14.81
 -16  12   5   23.52    6.99
  16 -12  -5   31.95    7.37
  16  12  -5   29.27    8.96
 -16 -12   5   34.71   13.36
 -16  12   6   28.00    7.77
 -16  12   6   38.72   13.76
  16 -12  -6   28.98    7.62
  16  12  -6   37.91    9.22
 -16 -12   6   38.15   14.08
  16  12  -7   12.03    8.42
 -16  12   7    7.09    4.65
 -16  12   7    9.48    8.75
  16 -12  -7    9.60    4.59
 -16 -12   7   11.78    8.88
 -16  12   8    7.88    4.78
 -16  12   8   15.46    9.09
  16 -12  -8   10.59    4.76
  16  12  -8   15.24    7.69
 -16 -12   8   13.73    9.30
 -16  12   9   -1.27    3.93
 -16  12   9    2.42    7.39
  16 -12  -9   -0.08    3.85
  16  12  -9   -3.62    6.12
 -16 -12   9   -1.30    7.83
 -16  12  10    2.80    4.97
  16  12 -10    6.58    7.41
 -16 -12  10    1.34    7.16
 -16  12  10    2.06    7.19
  16 -12 -10    0.02    4.82
 -16 -12  11  168.51   37.22
 -16  12  11  162.47   18.95
 -16  12  11  115.71   48.86
  16 -12 -11  166.43   19.07
  16  12 -11  191.16   21.12
  16 -12 -12   23.74    6.35
 -16  12  12   14.78   10.48
  16  12 -12   33.30    8.02
 -16 -12  12   25.54   12.39
  16 -12 -13  458.51   44.27
  16  12 -13  386.10   44.65
 -16 -12  13  471.62  133.21
  16 -12 -14   24.06    6.47
  16  12 -14   15.48    7.56
 -16 -12  14   20.42   11.91
  16 -12 -15  264.10   27.55
 -16 -12  15  259.57   47.94
  16  12 -15  274.32   30.64
  16 -12 -16    8.73    5.26
  16  12 -16    0.09    6.84
 -16 -12  16   13.07   10.16
  16 -12 -17  132.94   15.33
  16  12 -17  127.26   18.39
 -16 -12  17  148.43   43.20
  16 -12 -18   18.57    6.41
  16  12 -18   17.95    7.21
 -16 -12  18   19.21   12.23
  16 -12 -19   70.91    9.82
  16  12 -19   75.36   12.18
 -16 -12  19   53.66   24.52
 -16 -12  20    9.65   12.84
  16 -12 -20   16.88    5.95
  16  12 -20    8.86    6.75
  16 -12 -21   70.11   11.85
  16  12 -21   61.14   13.79
 -16 -12  21   64.67   27.43
  16 -12 -22    7.49    8.04
  16  12 -22   -4.49    8.66
 -16  13   1   24.12   12.63
  16  13  -1    7.63    8.40
 -16 -13   1   13.02   10.80
 -16  13   2    7.46    5.33
 -16  13   2    8.22   11.30
  16  13  -2    3.85    7.18
 -16 -13   2   -1.47    8.42
 -16  13   3   42.44    9.78
 -16  13   3   63.73   19.43
  16 -13  -3   32.84    8.91
  16  13  -3   58.57   11.33
 -16 -13   3   50.50   18.25
 -16 -13   4    0.62    7.69
 -16  13   4    5.84    4.53
 -16  13   4    2.97   10.92
  16 -13  -4    2.25    4.26
  16  13  -4    6.17    7.26
 -16  13   5  215.32   24.99
 -16  13   5  229.00   66.89
  16 -13  -5  178.66   24.63
  16  13  -5  227.16   26.92
 -16 -13   5  264.90   67.35
 -16  13   6    3.02    5.94
 -16  13   6    3.84    8.37
  16 -13  -6    0.18    4.61
  16  13  -6    7.61    7.57
 -16 -13   6    1.06    8.27
 -16  13   7  679.82   67.01
 -16  13   7  622.39  205.74
  16 -13  -7  632.32   66.88
  16  13  -7  795.89   69.21
 -16 -13   7  790.69  206.32
 -16  13   8    8.05    4.87
 -16  13   8    3.06    8.84
  16 -13  -8   12.94    5.86
  16  13  -8   14.31    7.98
 -16 -13   8    6.32    9.09
  16 -13  -9  946.02   90.19
 -16  13   9  808.41   87.40
 -16  13   9  835.20  273.79
  16  13  -9 1037.61   89.77
 -16 -13   9 1069.28  274.42
 -16 -13  10   41.43   19.58
 -16  13  10   40.27    8.28
 -16  13  10   33.79   16.57
  16 -13 -10   50.08    8.85
  16  13 -10   37.11   10.36
 -16 -13  11  685.93   72.82
 -16  13  11  707.37   61.85
 -16  13  11  371.91  188.33
  16 -13 -11  686.02   61.76
  16  13 -11  709.12   63.76
 -16  13  12  191.00   21.50
  16  13 -12  209.37   22.80
  16 -13 -12  211.03   23.18
 -16 -13  12  202.38   62.82
 -16  13  13  345.92   37.93
  16 -13 -13  409.06   38.84
  16  13 -13  355.78   40.62
 -16 -13  13  399.54  114.13
 -16 -13  14  141.16   32.88
  16 -13 -14  115.33   15.84
  16  13 -14  118.51   17.45
  16 -13 -15   20.86    6.25
  16  13 -15   12.88    7.92
 -16 -13  15   19.07   11.75
  16 -13 -16   40.95    7.21
 -16 -13  16   37.42   18.61
  16  13 -16   23.36    9.56
  16 -13 -17    5.52    5.58
  16  13 -17    4.74    6.64
 -16 -13  17    0.21   10.05
  16 -13 -18   20.52    6.81
  16  13 -18   20.47    7.82
 -16 -13  18   31.69   13.24
  16 -13 -19    6.15    5.74
 -16 -13  19    3.11    8.29
  16  13 -19   -5.36    5.59
 -16 -13  20    3.24   13.26
  16 -13 -20   14.97    6.91
  16  13 -20  -10.66    8.82
  16 -13 -21    8.58    7.08
  16  13 -21   11.81    9.26
 -16 -13  21    1.14   16.90
 -16  14   1   11.28   10.97
  16  14  -1    6.80    9.03
 -16 -14   1    8.22   10.36
 -16 -14   2  102.20   26.22
 -16  14   2   30.69   12.82
 -16  14   2  106.39   27.21
  16  14  -2   82.67   14.95
 -16  14   3   11.96    6.65
 -16  14   3    5.08   10.62
  16 -14  -3    6.17    4.68
  16  14  -3    4.78    8.20
 -16 -14   3    9.44    9.01
 -16 -14   4   48.22   18.36
 -16  14   4    0.64    8.14
 -16  14   4   48.31   16.33
  16 -14  -4   42.30    8.98
  16  14  -4   59.59   10.95
  16  14  -5    5.21    8.61
 -16  14   5   -2.70    5.98
 -16  14   5    7.76   10.30
  16 -14  -5    6.04    4.65
 -16 -14   5    5.01    8.49
  16  14  -6    4.12    8.20
 -16  14   6    2.05    4.26
 -16  14   6   -2.24   10.11
  16 -14  -6    4.36    3.23
 -16 -14   6    2.51    8.34
 -16  14   7    2.83    5.10
 -16  14   7   11.77   10.43
  16 -14  -7   -0.77    5.60
  16  14  -7   15.84    8.12
 -16 -14   7   12.34    8.98
 -16  14   8    2.43    4.49
 -16  14   8    4.27    9.96
  16 -14  -8    8.00    6.14
  16  14  -8   12.49    7.87
 -16 -14   8    4.21    8.78
  16 -14  -9    1.77    5.93
  16  14  -9    4.97    8.70
 -16 -14   9   -0.80    6.77
 -16  14   9   -0.35    4.43
 -16  14   9    2.05    9.01
 -16  14  10  224.09   76.52
  16 -14 -10  369.48   27.60
  16  14 -10  399.13   29.92
 -16 -14  10  369.51   76.80
  16 -14 -11    7.34    6.54
  16  14 -11    5.47    7.78
 -16 -14  11    4.87    7.49
 -16  14  11   -4.30    4.42
  16 -14 -11   -2.91    6.24
 -16 -14  12  199.70   35.18
  16 -14 -12  212.04   17.99
  16  14 -12  189.38   19.77
 -16 -14  13    9.60    9.62
 -16  14  13    1.21    4.92
  16 -14 -13    2.90    4.87
  16  14 -13   14.26    6.83
 -16  14  14   28.50    9.22
  16 -14 -14   58.25    9.38
  16  14 -14   52.31   10.99
 -16 -14  14   83.05   19.99
 -16  14  15   35.58    7.26
  16 -14 -15   45.44    8.47
  16  14 -15   45.70   10.12
 -16 -14  15   47.82   17.47
  16 -14 -16    4.15    5.87
  16  14 -16   14.55    7.34
 -16 -14  16    9.37   10.62
 -16 -14  17   24.59   16.37
  16 -14 -17   26.54    7.13
  16  14 -17   23.96    8.84
 -16 -14  18    2.72    9.53
  16 -14 -18    0.25    5.21
  16  14 -18   12.39    6.54
  16 -14 -19   31.35    9.37
  16  14 -19   57.22   12.03
 -16 -14  19   57.31   22.08
  16 -14 -20   -1.22    6.63
  16  14 -20   14.67    8.81
 -16 -14  20   -3.55   16.56
  16 -15  -1    0.86    9.41
 -16  15   1    5.18   12.00
  16  15  -1    6.57    8.76
 -16 -15   1   -8.33   10.15
 -16  15   2  998.83  136.10
  16 -15  -2    6.31  134.69
  16  15  -2  827.63   49.06
 -16  15   3    3.84    6.79
 -16  15   3   10.95   11.16
  16 -15  -3   -0.87    5.45
  16 -15  -3   -3.62   12.56
  16  15  -3   14.18    8.35
 -16 -15   3    1.41   10.99
 -16 -15   4  739.06   57.95
 -16  15   4  685.92  121.26
  16 -15  -4  514.05   41.86
  16 -15  -4   -2.28  120.23
  16  15  -4  684.05   44.14
  16  15  -5   11.83    9.16
 -16  15   5   -6.37    5.54
 -16  15   5   11.56   14.55
  16 -15  -5   13.30    6.03
  16 -15  -5    0.03   12.68
 -16 -15   5    8.26    9.04
  16  15  -6  207.97   19.59
 -16  15   6  171.55   48.71
  16 -15  -6  214.39   19.66
  16 -15  -6   -2.53   47.93
 -16 -15   6  229.06   49.03
 -16  15   7    5.23    6.55
 -16  15   7   23.44   13.93
  16 -15  -7   26.09    7.37
  16 -15  -7    2.37   11.88
  16  15  -7   34.09    9.36
 -16 -15   7   49.63   12.01
 -16 -15   8  148.54   30.40
 -16  15   8  109.91   34.73
  16 -15  -8  148.28   14.78
  16  15  -8  153.97   17.09
  16 -15  -9    2.89    7.04
  16  15  -9    1.03    9.00
 -16 -15   9    1.70    6.10
 -16  15   9    4.88    3.98
 -16  15   9  -18.75   12.05
  16 -15  -9    6.25    8.35
  16 -15 -10  123.35   13.34
  16  15 -10  142.56   15.69
 -16 -15  10  142.39   30.38
  16 -15 -11    4.39    5.95
 -16  15  11   -0.28    4.35
  16  15 -11   -7.47    6.87
 -16 -15  11    5.55    9.57
  16 -15 -12  221.28   19.23
  16  15 -12  226.03   20.73
 -16 -15  12  235.67   49.17
 -16  15  13    4.42    5.09
  16 -15 -13    8.24    6.07
  16  15 -13    0.80    7.42
 -16 -15  13   11.83   10.04
  16 -15 -14   79.45   10.26
  16  15 -14   63.76   11.58
 -16 -15  14  101.08   21.43
 -16 -15  15   35.97   16.50
 -16  15  15    7.27    6.96
  16 -15 -15   34.45    6.97
  16  15 -15   30.37    8.59
  16 -15 -16   83.47   10.69
  16  15 -16   82.34   12.61
 -16 -15  16  105.10   23.67
 -16  15  17   49.31    8.81
  16 -15 -17   54.30   10.22
  16  15 -17   58.78   12.30
 -16 -15  17   94.01   25.72
 -16  15  18  151.06   17.09
  16 -15 -18  107.42   16.79
  16  15 -18   82.92   17.41
 -16 -15  18  153.15   42.15
 -16  15  19   51.22   10.00
  16 -15 -19   35.73    9.62
 -16 -15  19   53.25   22.69
  16  15 -19   26.63   11.75
  16 -16  -1    0.76   16.70
 -16 -16   1   -2.03   17.17
 -16  16   1   94.79   18.75
 -16  16   2    9.03   13.93
  16 -16  -2   -1.04   13.54
  16  16  -2   15.51    9.39
 -16 -16   2   -2.72   11.42
 -16  16   3   41.94   16.11
  16 -16  -3    0.22   15.48
  16  16  -3   48.61   10.53
 -16 -16   3    1.44   13.53
 -16  16   4    2.36    5.94
 -16  16   4    8.37   14.07
  16 -16  -4   14.05    6.46
  16 -16  -4    2.63   13.57
  16  16  -4    4.66    8.58
 -16 -16   4    0.45   11.37
 -16 -16   5    4.02    9.79
 -16  16   5    2.54    5.93
 -16  16   5   10.93   13.65
  16 -16  -5   -1.88    5.89
  16 -16  -5    4.82    9.75
  16  16  -5    4.87    8.06
 -16 -16   6   32.71   13.29
 -16  16   6    1.66    6.21
 -16  16   6   11.84   14.26
  16 -16  -6   31.21    7.42
  16 -16  -6   -4.40   10.22
  16  16  -6   34.37    9.04
 -16  16   7    2.70    6.17
 -16 -16   7   13.04    9.75
 -16  16   7   -0.94   14.95
  16 -16  -7   13.94    6.72
  16 -16  -7    0.30    8.88
  16  16  -7   14.96    7.90
 -16  16   8    3.15    5.87
  16  16  -8   10.44    9.47
  16 -16  -8    3.92    5.89
 -16 -16   8    6.81    9.34
 -16  16   9    3.32    6.24
  16 -16  -9   23.64    7.24
  16  16  -9   26.35    9.53
 -16 -16   9   30.45   11.65
 -16 -16  10   45.43   18.92
 -16  16  10    3.14    7.69
  16 -16 -10   52.45    9.14
  16  16 -10   61.36   11.07
  16 -16 -11   75.13    9.76
 -16 -16  11   92.14   23.87
  16  16 -11  101.58   12.98
  16  16 -12   76.76   11.72
 -16 -16  12  112.22   24.13
  16 -16 -12   86.24   10.71
  16  16 -13    3.51    8.36
 -16 -16  13   -1.97    7.85
 -16  16  13    3.74    4.62
  16 -16 -13    0.90    5.45
  16 -16 -14   16.21    7.17
 -16  16  14   -2.96    5.49
  16  16 -14   16.19    7.52
 -16 -16  14   11.73   11.05
 -16  16  15   -1.41    4.60
  16 -16 -15   -1.18    5.68
  16  16 -15   -4.00    5.89
 -16 -16  15   -1.56    9.96
 -16  16  16    0.62    5.76
  16 -16 -16    6.39    6.30
  16  16 -16   11.54    7.50
 -16 -16  16   11.92   16.25
 -16  16  17   -1.23    7.05
  16 -16 -17   12.76    6.17
  16  16 -17   11.16    6.88
 -16 -16  17   14.61   12.27
 -16  16  18   16.11    9.56
  16 -16 -18   50.73    9.26
  16  16 -18   38.30   10.24
 -16 -16  18   89.24   22.91
 -16 -17   1   -2.14   11.10
 -16 -17   2   -2.29    7.21
  16  17  -3  244.71   19.55
 -16 -17   3  -10.89   37.60
  16  17  -4   10.57   10.07
 -16 -17   4   -1.70   10.02
 -16  17   5   -4.56    6.94
  16 -17  -5   13.84    6.93
  16  17  -5   26.19    9.04
 -16 -17   5   15.51   12.32
  16  17  -6   13.02    9.53
 -16  17   6    0.38    5.62
  16 -17  -6   11.82    6.67
 -16 -17   6    3.61   10.50
  16 -17  -7    8.81    7.43
  16  17  -7   15.99    9.30
 -16  17   7    0.27    5.89
 -16 -17   7   18.37   10.20
 -16 -17   8    3.06    8.78
 -16  17   8    4.96    5.51
  16 -17  -8    6.37    4.91
  16  17  -8    0.97    8.22
  16 -17  -9  106.33   13.38
  16  17  -9  143.41   15.84
 -16 -17   9  154.19   29.87
 -16  17  10    6.96    4.92
  16 -17 -10    1.68    6.02
  16  17 -10   -1.53    8.24
 -16 -17  10    2.52    9.32
  16 -17 -11   35.22    8.34
  16  17 -11   26.57   10.14
 -16  17  11   -3.46    6.32
 -16 -17  11   34.72   12.84
 -16  17  12    1.16    7.54
  16 -17 -12   53.87    8.72
  16  17 -12   32.09   10.21
 -16 -17  12   58.19   15.94
 -16  17  13    0.03    5.10
  16 -17 -13    5.47    5.63
  16  17 -13   10.19    7.67
 -16 -17  13    8.31   10.48
  16 -17 -14   64.11    9.08
  16  17 -14   66.18   11.52
 -16 -17  14  105.54   23.86
  16  17 -15    0.67    8.35
 -16  17  15    2.51    4.62
  16 -17 -15   -6.72    5.41
 -16 -17  15    6.62   15.51
 -16  17  16    1.63    6.77
  16 -17 -16    8.64    6.98
  16  17 -16    5.72    8.54
 -16 -17  16    2.58   13.16
  16  17 -17   -1.25    7.30
 -16 -17  17   21.54   14.90
 -16 -18   3   -0.46    8.35
 -16 -18   4   11.67   12.86
  16  18  -5   90.98   12.61
 -16 -18   5   -0.56   19.10
  16  18  -6   18.01    8.82
 -16 -18   6   -3.90   11.65
 -16  18   7    4.13    6.32
 -16 -18   7    1.46   13.32
  16  18  -8    9.43    9.32
 -16  18   8   -1.44    6.12
  16 -18  -8   19.86    7.46
 -16 -18   8    5.11   10.85
 -16 -18   9  241.19   35.34
  16 -18  -9  159.34   18.19
  16  18  -9  237.43   20.58
  16  18 -10    0.71    9.69
 -16  18  10    4.41    5.06
  16 -18 -10   -4.81    5.67
 -16 -18  10    2.78    9.47
  16 -18 -11  391.32   31.55
  16  18 -11  482.11   34.08
 -16 -18  11  392.71   88.35
 -16  18  12    4.05    4.83
  16 -18 -12    6.12    6.65
  16  18 -12    5.97    7.62
 -16 -18  12    3.53   15.51
  16  18 -13  387.87   31.77
  16 -18 -13  324.33   30.14
 -16 -18  13  525.73   85.05
 -16  18  14    1.57    6.34
  16  18 -14    5.27    7.85
 -16 -18  14   18.31   15.71
  16  18 -15    6.39    8.71
 -16 -18  15   27.52   17.31
 -16 -19   6   -0.39    9.87
 -16 -19   7    3.80    9.79
  16  19  -8   15.82    9.66
 -16 -19   8   -7.51   11.63
 -16 -19   9   -0.31   11.37
  16  19  -9   13.37    9.81
  16  19 -10   18.97    9.68
 -16 -19  10   -9.42   12.37
  16  19 -11   11.05    9.64
 -16 -19  11    2.96   12.45
 -16 -19  12    7.43   13.80
 -15   0   1    2.85    4.91
 -15   0   2  455.76   51.57
  15   0  -2  358.79  125.53
  15   0  -3    1.57    6.68
 -15   0   3    2.95    4.94
 -15   0   4   75.12   22.48
  15   0  -4   77.56   24.32
 -15   0   4   62.60   10.36
  15   0  -4   72.65   10.20
  15   0  -4   64.95   10.16
 -15   0   5    2.35    4.65
  15   0  -5    4.75    5.34
 -15   0   5    0.23    2.29
  15   0  -5    0.68    2.71
  15   0  -5    0.43    2.00
 -15   0   6    0.38    2.40
 -15   0   6   -1.36    4.85
  15   0  -6    3.17    3.52
  15   0  -6    2.71    4.86
 -15   0   7   -0.32    4.93
 -15   0   7   -2.17    2.79
  15   0  -7    4.51    3.25
  15   0  -7    5.15    5.63
 -15   0   8  185.53   36.45
 -15   0   8  188.47   21.23
  15   0  -8  159.18   20.96
  15   0  -8  177.58   54.48
  15   0  -9    4.49    5.49
 -15   0   9   -0.88    3.45
 -15   0   9    0.11    4.56
  15   0  -9    4.14    2.65
 -15   0  10  157.73   15.69
 -15   0  10  142.83   34.33
 -15   0  10  143.99   44.65
  15   0 -10  150.93   17.97
  15   0 -10  121.41   44.62
 -15   0  11   -0.71    3.48
 -15   0  11    3.09    4.76
 -15   0  11    6.26    6.41
  15   0 -11   -1.10    2.71
  15   0 -11    2.14    7.31
 -15   0  12  177.61   36.74
 -15   0  12  164.00   20.67
 -15   0  12  134.79   51.68
  15   0 -12  202.85   20.28
  15   0 -12  151.66   51.77
 -15   0  13    1.35    5.24
 -15   0  13    2.73    3.79
 -15   0  13    4.66    5.08
  15   0 -13    0.67    2.93
  15   0 -13    0.27    7.14
 -15   0  14  257.40   32.92
 -15   0  14  373.58   51.81
 -15   0  14  317.85   48.58
  15   0 -14  386.35   34.84
  15   0 -14  298.75   98.62
 -15   0  15    6.26    6.12
  15   0 -15    5.55    3.76
 -15   0  16  958.92  288.81
  15   0 -16  971.63   92.65
 -15   0  17   -0.41    9.78
  15   0 -17    7.08    4.28
 -15   0  18 1062.92  289.45
  15   0 -18  906.64   92.74
 -15   0  19    0.83   10.42
  15   0 -19    2.73    4.07
 -15   0  20   57.53   23.10
  15   0 -20   57.05   10.04
 -15   0  21   -8.18   14.08
  15   0 -21   -0.69    3.51
 -15   0  22  164.28   42.07
  15   0 -22  199.59   22.14
 -15   0  23    4.68   16.67
  15   0 -23    1.08    4.24
  15   0 -24   88.90   13.10
 -15  -1   1  239.44   40.83
 -15   1   1  287.91   79.85
 -15   1   2  328.07   94.98
  15  -1  -2  298.15   95.46
  15   1  -2  269.49   95.51
 -15  -1   2  345.22   95.06
 -15   1   3  163.91   32.57
  15  -1  -3  138.92   36.33
 -15  -1   3  167.08   33.38
  15   1  -3  161.50   49.50
 -15   1   4  638.71   61.51
  15  -1  -4  581.98   68.62
  15   1  -4  507.87   67.30
 -15   1   4  493.04   55.71
  15  -1  -4  567.92   54.97
  15  -1  -4  536.85   55.34
  15   1  -4  606.88   55.62
  15   1  -4  524.41   55.16
 -15  -1   4  564.16   55.51
 -15  -1   4  599.65  168.13
  15  -1  -5 1783.25  128.68
 -15   1   5 1893.30  186.93
 -15   1   5 1998.13  600.05
  15  -1  -5 2147.10  186.49
  15   1  -5 2164.93  187.07
  15   1  -5 2028.13  186.64
  15   1  -5 1953.55  600.34
 -15  -1   5 2105.87  187.11
 -15  -1   5 1951.13  600.08
 -15  -1   6 1082.58   88.62
 -15   1   6 1041.01   99.83
 -15   1   6 1042.10  311.96
  15  -1  -6 1162.62   99.52
  15  -1  -6  853.42  312.18
  15   1  -6 1063.60   99.72
  15   1  -6 1045.50  312.25
 -15  -1   6 1020.99   99.51
 -15   1   7 2321.61  125.20
 -15   1   7 2329.38  202.42
  15  -1  -7 2295.20  201.54
  15  -1  -7 2065.43  648.56
  15   1  -7 2152.71  201.89
  15   1  -7 1925.90  648.44
 -15  -1   7 2216.69  201.94
 -15  -1   7 2051.61  648.35
 -15   1   8 1583.18  106.88
  15  -1  -8 1490.08  110.62
 -15  -1   8 1615.56  108.58
 -15   1   8 1602.25  145.26
  15  -1  -8 1539.60  144.51
  15   1  -8 1570.56  144.85
  15   1  -8 1458.83  460.30
 -15  -1   8 1503.91  144.77
 -15  -1   9 1605.06  105.68
 -15  -1   9 1350.46  108.00
 -15   1   9 1411.99  137.72
 -15   1   9 1493.78  435.59
  15  -1  -9 1705.48  137.21
  15  -1  -9 1340.39  435.65
  15   1  -9 1403.98  137.38
  15   1  -9 1346.23  435.62
 -15  -1   9 1443.03  137.35
  15   1 -10  354.82   56.86
 -15  -1  10  437.94   57.48
 -15   1  10  425.13   43.68
 -15   1  10  424.97  126.24
 -15   1  10  385.81  126.34
  15  -1 -10  454.19   43.15
  15  -1 -10  447.38  126.42
  15   1 -10  440.54   43.33
 -15  -1  10  437.82   43.48
 -15  -1  10  359.80  126.27
 -15   1  11  308.85   32.00
 -15  -1  11  327.70   49.69
 -15  -1  11  280.16   48.59
 -15   1  11  327.29   95.51
 -15   1  11  314.07   95.58
  15  -1 -11  317.94   33.73
  15  -1 -11  314.83   95.65
  15   1 -11  358.36   33.94
  15   1 -11  242.78   95.36
 -15  -1  11  352.41   34.24
 -15   1  12  297.58   47.37
 -15   1  12  271.24   47.37
 -15   1  12  262.64   31.49
  15  -1 -12  307.10   30.96
  15  -1 -12  259.59   86.38
  15   1 -12  318.63   31.12
  15   1 -12  274.33   86.41
 -15  -1  12  284.74   31.45
 -15  -1  12  310.77   86.46
 -15  -1  12  254.24   86.33
  15  -1 -13  486.28   60.73
 -15   1  13  442.85   51.01
 -15   1  13  566.65  150.08
 -15   1  13  436.82  149.87
  15  -1 -13  568.94   50.48
  15   1 -13  553.09   50.62
  15   1 -13  432.80  149.94
 -15  -1  13  517.93   51.03
 -15  -1  13  550.62  150.13
 -15  -1  13  430.07  149.91
 -15   1  14  183.44   36.01
 -15   1  14  141.85   49.03
  15  -1 -14  167.04   19.27
  15  -1 -14  123.96   49.06
  15   1 -14  182.16   19.49
 -15  -1  14  181.32   49.13
 -15  -1  14  134.35   48.99
  15  -1 -15  312.06   53.92
 -15   1  15  533.54  126.85
 -15   1  15  299.42  126.22
  15  -1 -15  480.01   43.30
  15   1 -15  509.76   43.45
 -15  -1  15  382.36  126.54
 -15   1  16  310.84   87.19
  15  -1 -16  301.06   31.16
  15   1 -16  287.68   31.15
 -15  -1  16  235.50   86.79
 -15   1  17  382.02  117.67
  15  -1 -17  417.14   40.51
  15   1 -17  376.26   40.55
 -15  -1  17  371.30  117.64
 -15   1  18    3.22   10.39
  15  -1 -18    0.33    4.30
  15   1 -18    8.99    4.41
 -15  -1  18    6.02    9.82
 -15   1  19  148.28   48.03
  15  -1 -19  159.01   18.80
  15   1 -19  143.84   18.88
 -15  -1  19  151.71   48.40
 -15   1  20  -10.21   11.79
  15  -1 -20    8.86    4.01
  15   1 -20   -2.06    4.10
 -15  -1  20    7.00   13.07
 -15  -1  21   46.03   23.89
 -15   1  21   56.36   21.84
  15  -1 -21   53.65    9.60
  15   1 -21   57.69    9.79
 -15   1  22    6.69   13.92
  15  -1 -22   10.93    5.20
  15   1 -22   16.45    5.36
 -15  -1  22    5.70   15.64
 -15   1  23    4.86   14.81
  15  -1 -23    4.60    4.03
  15   1 -23    4.27    4.19
 -15  -1  23  -14.13   16.53
  15   1 -24    4.82    5.05
  15  -1 -24   -0.75    4.39
  15  -1 -25    3.82    6.48
  15   1 -25   -3.23    6.62
 -15   2   1   19.55   12.08
 -15  -2   1   22.21   12.12
 -15   2   2  473.30   52.51
  15   2  -2  411.03   59.00
  15  -2  -2  348.48  128.69
 -15  -2   2  449.07  128.42
 -15   2   3  442.14   50.54
  15  -2  -3  378.77   57.83
 -15  -2   3  479.20   53.44
  15   2  -3  402.14   40.71
  15   2  -3  406.35  122.30
 -15  -2   3  343.93   40.94
 -15   2   4  138.00   28.17
  15  -2  -4  132.16   31.89
 -15   2   4  116.00   15.42
  15  -2  -4  119.93   14.68
  15   2  -4  131.16   15.65
  15   2  -4  104.72   14.86
  15   2  -4  105.52   37.78
 -15  -2   4  112.87   15.12
 -15  -2   4  126.11   37.49
 -15  -2   5  351.12   48.46
 -15   2   5  304.57   34.04
 -15   2   5  308.31   96.30
  15  -2  -5  360.22   33.38
  15  -2  -5  243.05   96.52
  15   2  -5  337.23   34.12
  15   2  -5  324.69   33.50
  15   2  -5  285.10   96.64
 -15  -2   5  319.01   33.76
  15  -2  -6 1036.59  100.91
  15   2  -6 1200.44   99.98
 -15   2   6 1287.98  116.45
 -15   2   6 1336.15  365.83
  15  -2  -6 1248.65  115.40
  15   2  -6 1364.86  116.25
  15   2  -6 1156.06  115.71
 -15  -2   6 1172.72  116.06
 -15  -2   6 1191.23  365.88
  15  -2  -7   17.52   12.26
 -15  -2   7   18.33   11.48
 -15   2   7   17.64    5.26
 -15   2   7   21.98    7.79
  15  -2  -7   15.09    5.01
  15   2  -7   14.99    5.71
  15   2  -7   14.01    8.37
 -15  -2   7   13.68    5.08
 -15   2   8  721.95   67.25
 -15   2   8  657.22  203.28
  15  -2  -8  772.88   66.51
  15  -2  -8  661.17  203.48
  15   2  -8  699.88   66.82
  15   2  -8  621.75  203.40
 -15  -2   8  660.04   66.55
 -15  -2   8  604.02  203.37
 -15   2   9   12.06    9.05
  15  -2  -9   11.66    9.64
 -15  -2   9   10.53    4.02
 -15   2   9    6.33    4.60
  15  -2  -9   14.04    3.78
  15   2  -9   10.06    4.29
  15   2  -9    4.46    6.29
 -15  -2   9    7.64    6.11
 -15  -2   9    5.47    6.48
 -15   2  10  247.23   24.30
 -15   2  10  245.42   42.18
  15  -2 -10  231.33   42.68
 -15  -2  10  229.06   23.99
 -15  -2  10  233.93   42.64
 -15   2  10  216.99   71.32
  15  -2 -10  246.84   26.06
  15   2 -10  229.95   26.41
  15   2 -10  198.59   71.20
 -15  -2  10  256.37   71.32
 -15   2  11   46.10    7.03
  15   2 -11   33.57   18.09
 -15  -2  11   41.78    6.58
 -15   2  11   45.55   14.66
 -15   2  11   51.60   15.22
  15  -2 -11   41.69    7.80
  15  -2 -11   39.56   15.71
  15   2 -11   39.28    8.04
 -15  -2  11   41.88   14.82
 -15  -2  11   37.36   15.29
 -15  -2  12   97.23   28.54
 -15  -2  12   90.37   27.41
 -15   2  12  107.00   14.45
 -15   2  12   93.35   31.33
 -15   2  12   96.59   31.66
  15  -2 -12  106.31   13.60
  15  -2 -12   98.60   31.69
  15   2 -12  102.46   13.82
  15   2 -12   99.14   31.58
 -15  -2  12   94.09   14.07
 -15   2  13  144.99   15.85
  15  -2 -13  159.75   15.30
 -15  -2  13  152.11   15.80
 -15   2  13  171.60   44.11
 -15   2  13  120.82   43.92
  15  -2 -13  117.23   44.17
  15   2 -13  147.66   17.89
  15   2 -13  109.23   44.10
 -15  -2  13  163.05   44.18
 -15  -2  13  130.75   44.10
  15   2 -14    3.97    8.18
 -15  -2  14    8.10    7.78
 -15   2  14   11.15    7.68
 -15   2  14    2.35    7.41
  15  -2 -14    4.45    3.55
  15  -2 -14    9.41    8.18
  15   2 -14    5.10    3.68
 -15  -2  14    2.35    7.52
  15  -2 -15  102.54   10.34
  15  -2 -15   67.47   25.23
 -15  -2  15   94.01   26.96
 -15   2  15  123.21   29.11
 -15   2  15   61.56   28.07
  15   2 -15   82.39   12.73
 -15   2  16   62.26   21.68
  15  -2 -16   62.90   10.15
  15   2 -16   61.08   10.68
 -15  -2  16   55.39   20.62
 -15   2  17  332.46   96.60
  15  -2 -17  326.50   33.90
  15   2 -17  336.66   34.10
 -15  -2  17  259.33   96.25
 -15   2  18  191.27   64.77
  15  -2 -18  211.92   24.02
  15   2 -18  221.99   24.32
 -15  -2  18  202.90   65.05
 -15   2  19  456.39  146.46
  15  -2 -19  478.34   49.06
  15   2 -19  478.49   49.36
 -15  -2  19  537.58  146.67
 -15   2  20    5.99    9.31
  15  -2 -20    7.95    4.91
  15   2 -20   10.98    5.17
 -15  -2  20   14.85   13.72
 -15  -2  21  198.15   41.12
 -15   2  21  122.92   57.36
  15  -2 -21  197.30   21.56
  15   2 -21  191.49   21.83
 -15   2  22   13.65   17.04
  15  -2 -22   31.85    6.98
  15   2 -22   28.34    7.17
 -15  -2  22   31.95   17.90
  15   2 -23  171.39   16.38
 -15   2  23   61.54   47.61
  15  -2 -23  169.06   18.19
 -15  -2  23  132.80   47.65
  15  -2 -24   25.50    7.64
  15   2 -24   38.68    7.82
 -15  -2  24   34.14   20.70
  15  -2 -25  282.13   33.09
  15   2 -25  319.72   33.24
 -15   3   1   89.39   24.39
 -15  -3   1  106.09   25.72
 -15   3   2  478.47   50.74
  15  -3  -2  306.04  125.62
  15   3  -2  309.92  125.58
 -15  -3   2  513.77  125.47
 -15   3   3    1.33    4.53
  15   3  -3   -3.66    5.68
 -15  -3   3    2.07    5.01
  15  -3  -3    2.45    6.12
  15   3  -3    4.37    2.93
  15   3  -3    2.82    2.20
 -15  -3   3    1.09    2.07
 -15   3   4  436.34   52.88
  15  -3  -4  484.06   62.01
 -15   3   4  429.29   45.49
  15  -3  -4  462.70   44.50
  15   3  -4  439.59   45.63
  15   3  -4  453.26   44.59
  15   3  -4  369.59  134.15
 -15  -3   4  450.11   44.96
 -15  -3   4  473.05  134.00
 -15   3   5  283.12   40.72
 -15   3   5  254.11   28.88
  15  -3  -5  259.05   27.59
  15  -3  -5  231.93   78.76
  15   3  -5  270.25   28.75
  15   3  -5  255.27   27.95
  15   3  -5  243.93   78.77
 -15  -3   5  261.17   28.33
 -15  -3   5  260.19   78.62
 -15   3   6  100.22   25.34
  15  -3  -6   89.65   28.38
  15   3  -6   80.56   26.85
 -15   3   6   88.92   13.45
  15  -3  -6  112.38   12.69
  15   3  -6  106.79   13.63
  15   3  -6   91.93   12.83
 -15  -3   6   81.88   13.18
 -15  -3   6   85.32   29.83
 -15   3   7   61.18   20.90
 -15  -3   7   57.58    7.73
 -15  -3   7   66.92   21.77
 -15   3   7   57.98   10.30
  15  -3  -7   64.55    9.63
  15  -3  -7   50.74   20.23
  15   3  -7   72.98   10.49
  15   3  -7   54.44    9.68
  15   3  -7   57.48   20.41
 -15   3   8  148.47   33.23
 -15   3   8  170.99   19.56
  15  -3  -8  189.05   18.76
  15  -3  -8  147.21   48.02
  15   3  -8  147.79   19.26
  15   3  -8  138.71   47.94
 -15  -3   8  139.86   18.79
 -15  -3   8  157.38   47.90
 -15  -3   8  144.78   48.10
 -15   3   9   60.89   19.59
 -15   3   9   45.90    9.55
  15  -3  -9   52.32    8.72
  15  -3  -9   49.99   17.69
  15   3  -9   46.78    9.12
  15   3  -9   49.83   17.79
 -15  -3   9   46.49    8.84
 -15  -3   9   54.40   17.38
 -15  -3   9   53.60   18.00
 -15   3  10  311.97   46.96
  15  -3 -10  289.50   48.53
 -15   3  10  309.05   32.72
 -15   3  10  282.01   89.93
  15  -3 -10  346.79   31.86
  15   3 -10  294.60   32.39
  15   3 -10  267.24   89.90
 -15  -3  10  257.52   32.03
 -15  -3  10  312.86   89.97
 -15  -3  10  288.77   89.99
 -15  -3  11    4.61    4.12
 -15   3  11   16.75    5.52
 -15   3  11   10.92    6.59
 -15   3  11    9.62    7.33
  15  -3 -11   14.49    4.37
  15  -3 -11   16.53    8.84
  15   3 -11   15.86    4.70
  15   3 -11    9.80    7.39
 -15  -3  11   13.10    7.09
  15   3 -12  400.69   56.96
 -15  -3  12  496.09   61.18
 -15  -3  12  396.36   58.86
 -15   3  12  482.57   47.35
 -15   3  12  463.03  137.29
 -15   3  12  413.10  137.36
  15  -3 -12  491.21   46.35
  15  -3 -12  444.56  137.36
  15   3 -12  514.93   46.94
 -15  -3  12  448.71   46.70
 -15  -3  13   23.21    5.78
 -15   3  13   26.25    7.41
 -15   3  13   37.37   12.53
 -15   3  13   24.19   10.88
  15  -3 -13   28.21    6.27
  15  -3 -13   23.42   11.92
  15   3 -13   25.06    6.58
  15   3 -13   23.94   11.89
 -15  -3  13   39.43   11.22
 -15  -3  13   27.60   12.65
 -15   3  14  324.02   82.17
 -15   3  14  252.56   81.92
  15  -3 -14  296.89   29.41
  15  -3 -14  228.02   81.92
  15   3 -14  259.05   29.77
 -15  -3  14  259.92   82.04
 -15   3  15   19.01   12.50
 -15   3  15   27.89   10.31
  15  -3 -15   24.05    5.44
  15  -3 -15    4.90   10.32
  15   3 -15   18.36    5.60
 -15  -3  15   22.78    9.27
 -15   3  16   73.24   29.07
  15  -3 -16   92.34   12.80
  15   3 -16   99.99   13.37
 -15  -3  16   82.60   28.76
 -15  -3  17   48.69   22.29
 -15   3  17   54.33   20.52
  15  -3 -17   50.56    9.61
  15   3 -17   66.83   10.30
 -15   3  18   30.45   14.45
  15  -3 -18   29.80    6.98
  15   3 -18   32.14    7.79
 -15  -3  18   22.33   13.80
  15   3 -19  342.82   38.59
 -15   3  19  290.98  116.01
  15  -3 -19  451.64   39.85
 -15  -3  19  420.57  116.35
 -15  -3  20   60.33   22.13
 -15   3  20   26.76   19.43
  15  -3 -20   41.90    8.81
  15   3 -20   55.76    9.15
 -15   3  21   14.98   16.47
  15  -3 -21   38.60    7.11
  15   3 -21   23.55    7.25
 -15  -3  21   31.94   17.20
  15   3 -22   11.09    5.28
 -15   3  22    3.98   14.53
  15  -3 -22    8.37    5.00
 -15  -3  22   12.84   15.18
 -15  -3  23   10.26   14.90
  15  -3 -23   12.64    5.46
  15   3 -23   11.79    5.62
  15  -3 -24   -3.04    4.25
  15   3 -24   -0.37    4.41
 -15  -3  24   10.38   16.66
  15  -3 -25   31.48    9.93
  15   3 -25   36.27    9.73
 -15   4   1   15.12    6.21
 -15  -4   1   10.88    7.33
 -15   4   2  135.72   28.26
  15  -4  -2   89.02   33.26
 -15  -4   2  158.53   41.02
 -15   4   3    7.41    7.87
 -15  -4   3   12.26    8.42
  15  -4  -3    8.32    7.08
  15   4  -3    8.08    3.89
  15   4  -3    7.68    3.36
  15   4  -3    5.81    6.93
 -15  -4   3    7.66    3.54
  15   4  -4   17.29   14.42
 -15   4   4   27.89    5.35
 -15   4   4   25.91    5.93
 -15   4   4   26.13    9.50
  15  -4  -4    9.97   10.40
  15   4  -4   29.56    6.46
  15   4  -4   19.66    5.40
 -15  -4   4   29.18    6.04
 -15  -4   4   24.69   10.06
  15  -4  -5   82.51   29.25
  15   4  -5   78.03   27.79
 -15  -4   5  109.65   27.34
 -15   4   5   96.31   14.01
 -15   4   5  108.68   31.13
  15  -4  -5   97.18   12.83
  15   4  -5  115.71   14.26
  15   4  -5  101.88   13.22
 -15  -4   5   94.64   13.44
 -15   4   6   17.01    5.40
 -15   4   6   15.88    7.38
  15  -4  -6   18.26    4.58
  15  -4  -6   10.13    8.47
  15   4  -6   17.20    5.94
  15   4  -6   20.13    5.17
  15   4  -6   11.72    8.53
 -15  -4   6   12.99    5.08
 -15  -4   6   20.69    7.88
 -15  -4   7   18.00   11.91
 -15   4   7   12.93    5.70
 -15   4   7   16.47    7.73
  15  -4  -7   19.60    5.01
  15  -4  -7   16.16    9.26
  15   4  -7   23.63    5.71
  15   4  -7   15.31    5.14
  15   4  -7   17.68    8.73
 -15  -4   7   15.50    5.30
 -15   4   8    5.15    6.68
  15   4  -8    6.13    3.56
 -15   4   8    5.66    4.17
  15  -4  -8    4.98    3.39
  15  -4  -8    0.95    6.04
  15   4  -8    2.60    3.29
  15   4  -8    4.79    6.77
 -15  -4   8    6.82    3.86
 -15  -4   8    3.69    5.32
 -15  -4   8    5.58    7.10
 -15   4   9   74.10   22.92
  15   4  -9   72.49   24.23
 -15   4   9   66.54   11.94
  15  -4  -9   82.71   10.84
  15  -4  -9   71.94   24.02
  15   4  -9   72.27   11.44
 -15  -4   9   68.29   11.17
 -15  -4   9   81.03   24.00
 -15  -4   9   68.70   24.30
  15  -4 -10   19.19   14.23
  15   4 -10   21.99   13.64
 -15   4  10   27.40    6.80
 -15   4  10   21.31    9.36
  15  -4 -10   23.31    5.61
  15   4 -10   22.24    6.04
 -15  -4  10   22.44    6.03
 -15  -4  10   27.04    9.76
 -15  -4  10   22.24   10.46
  15   4 -11   25.20    4.64
 -15   4  11   21.34    6.83
 -15   4  11   29.17    9.48
 -15   4  11   16.06    9.77
  15  -4 -11   25.42    5.67
  15  -4 -11   22.11   10.89
 -15  -4  11   20.33    5.96
 -15  -4  11   19.03    9.71
 -15  -4  11   22.42   10.41
 -15  -4  12   35.07   16.82
 -15   4  12   31.40    8.03
 -15   4  12   36.49   13.59
 -15   4  12   27.51   12.75
  15  -4 -12   39.59    6.89
  15  -4 -12   24.98   13.09
  15   4 -12   37.47    7.28
  15   4 -12   31.88   13.17
 -15  -4  12   35.88    7.48
 -15  -4  12   20.36   12.71
 -15   4  13   -0.97    5.28
  15   4 -13    1.86    3.41
 -15  -4  13    3.33    4.82
 -15   4  13   -2.71    8.40
 -15   4  13    7.48    5.40
  15  -4 -13   -1.91    2.67
  15  -4 -13   -5.03    7.03
 -15  -4  13    5.73    5.31
 -15   4  14    5.37    8.79
 -15   4  14    9.34    7.42
  15  -4 -14    5.24    3.37
  15  -4 -14    0.21    7.92
  15   4 -14    0.13    3.62
 -15  -4  14    6.90    6.01
 -15   4  15    1.77    8.32
 -15   4  15    4.88    6.09
  15  -4 -15   -1.50    2.62
  15  -4 -15    0.53    7.23
  15   4 -15   -6.13    4.95
 -15  -4  15   -3.78    5.61
 -15  -4  16   20.81   14.36
 -15   4  16   17.35   10.89
  15  -4 -16   19.17    6.04
  15   4 -16   25.23    7.12
 -15   4  17   51.35   23.45
  15  -4 -17   70.85   10.96
  15   4 -17   65.84   11.61
 -15  -4  17   86.30   23.91
  15  -4 -18  169.49   18.14
 -15   4  18  143.89   52.66
  15   4 -18  198.53   20.86
 -15  -4  18  147.62   52.71
 -15   4  19    4.94   10.41
  15  -4 -19   14.08    5.18
  15   4 -19   14.23    6.09
 -15  -4  19   11.29   10.55
 -15   4  20   25.67   29.08
  15  -4 -20  100.47   12.42
  15   4 -20   91.24   12.78
 -15  -4  20   94.61   29.43
  15  -4 -21   19.13    5.36
 -15  -4  21   23.07   15.88
 -15   4  21    3.61   13.42
  15   4 -21   22.27    5.54
  15  -4 -22  230.18   21.28
 -15  -4  22  240.33   43.47
 -15   4  22   49.74   61.78
  15   4 -22  230.84   23.47
  15  -4 -23    9.10    5.25
  15   4 -23    5.64    5.23
 -15  -4  23    7.25   15.97
 -15  -4  24   87.79   36.83
  15  -4 -24  172.67   18.69
  15   4 -24  120.98   18.47
  15  -4 -25    7.87    8.21
  15   4 -25    1.82    7.25
 -15   5   1   19.96    8.50
 -15  -5   1   23.99   10.41
 -15   5   2    5.13    6.31
 -15  -5   2    5.42    6.78
  15   5  -2    2.52    3.79
  15   5  -2    5.16    2.82
  15  -5  -3  263.71   49.99
 -15   5   3  303.79   89.73
  15   5  -3  343.04   32.49
  15   5  -3  285.86   31.18
 -15  -5   3  258.09   31.48
 -15  -5   3  342.13   90.12
 -15   5   4   27.95   13.33
  15  -5  -4   23.52   15.45
 -15   5   4   23.00    6.63
  15  -5  -4   24.76    5.54
  15   5  -4   34.28    7.21
  15   5  -4   28.29    6.10
  15   5  -4   17.65   10.93
 -15  -5   4   26.87    6.12
 -15  -5   4   33.94   10.83
 -15   5   5   49.34    9.23
 -15   5   5   59.19   16.50
  15  -5  -5   51.67    7.96
  15  -5  -5   42.11   17.27
  15   5  -5   64.70    9.60
  15   5  -5   38.43    8.18
  15   5  -5   40.86   17.07
 -15  -5   5   45.49    8.54
 -15  -5   5   47.12   16.74
 -15   5   6    2.93    4.25
 -15   5   6    3.45    4.57
  15  -5  -6    7.18    2.63
  15  -5  -6    2.75    4.84
  15   5  -6    0.81    4.22
  15   5  -6    2.40    3.21
  15   5  -6    0.83    6.12
 -15  -5   6    4.17    3.56
 -15  -5   6    2.45    5.18
  15   5  -7  264.57   46.10
 -15  -5   7  251.33   47.28
 -15   5   7  260.92   31.83
 -15   5   7  292.20   86.69
  15  -5  -7  303.63   30.35
  15  -5  -7  271.50   87.23
  15   5  -7  321.34   31.64
  15   5  -7  294.61   30.76
 -15  -5   7  283.65   30.90
 -15  -5   7  304.13   87.07
 -15  -5   8    4.67    7.31
 -15   5   8    2.25    4.47
 -15   5   8    4.28    5.09
  15  -5  -8   10.18    3.91
  15  -5  -8    8.26    6.79
  15   5  -8    6.75    3.52
  15   5  -8    5.18    3.84
  15   5  -8    1.09    6.92
 -15  -5   8    5.60    4.00
 -15  -5   8    3.29    7.11
  15   5  -9   44.66   20.20
 -15  -5   9   50.35    7.26
 -15  -5   9   52.35   20.27
 -15   5   9   48.83    9.78
 -15   5   9   59.50   17.31
  15  -5  -9   55.38    8.59
  15  -5  -9   38.47   17.61
  15   5  -9   59.47    9.18
  15   5  -9   50.18    8.91
 -15  -5   9   48.83   18.04
  15   5 -10   18.78   15.37
 -15  -5  10   44.08   16.41
 -15  -5  10   27.28   16.20
 -15   5  10   40.51    7.86
 -15   5  10   36.01   11.92
  15  -5 -10   32.13    6.43
  15  -5 -10   25.02   12.73
  15   5 -10   35.38    7.10
 -15  -5  10   29.96    6.97
  15   5 -11    0.27    8.60
 -15  -5  11    5.47    8.41
 -15   5  11    6.67    5.02
 -15   5  11   17.87    8.34
 -15   5  11    2.42    6.23
  15  -5 -11    5.47    3.42
  15  -5 -11    8.60    7.87
  15   5 -11    6.47    3.86
 -15  -5  11    7.17    4.36
 -15  -5  11    8.78    6.19
 -15   5  12    3.24    4.43
 -15   5  12    4.78    6.93
 -15   5  12   -2.10    6.37
  15  -5 -12   -0.29    2.69
  15  -5 -12    5.28    7.09
  15   5 -12    1.67    3.06
 -15  -5  12   -0.21    3.74
 -15  -5  12    1.54    5.29
 -15   5  13   98.85   25.18
 -15   5  13   67.74   24.61
  15  -5 -13   79.84   11.27
  15  -5 -13   59.97   24.98
  15   5 -13   61.48   11.70
 -15  -5  13   88.12   24.90
 -15   5  14   48.39   14.51
 -15   5  14   22.44   14.05
  15  -5 -14   37.54    7.33
  15  -5 -14   33.50   14.27
  15   5 -14   34.42    7.71
 -15  -5  14   44.20   13.76
 -15   5  15    9.67    9.13
 -15   5  15    5.07    6.22
  15  -5 -15   -1.47    3.66
  15  -5 -15    0.47    7.53
  15   5 -15    1.55    4.61
 -15  -5  15   -5.59    8.35
  15  -5 -16  178.53   18.95
 -15   5  16  186.60   55.59
  15   5 -16  167.32   21.69
 -15  -5  16  184.43   55.54
  15  -5 -17   91.43   10.82
 -15   5  17   76.11   30.99
  15   5 -17   88.80   13.81
 -15  -5  17  102.42   29.88
 -15   5  18   16.56   13.24
  15  -5 -18   16.24    5.92
  15   5 -18   22.22    7.12
 -15  -5  18   20.54   11.66
  15   5 -19    3.65    5.84
 -15   5  19    2.29   10.67
  15  -5 -19    2.60    4.20
 -15  -5  19    7.86    9.68
 -15   5  20    1.68   13.55
  15  -5 -20   24.51    6.34
  15   5 -20   20.94    6.91
 -15  -5  20   25.51   14.86
  15  -5 -21    2.95    5.66
 -15  -5  21    6.58    9.87
 -15   5  21   -8.05   13.05
  15   5 -21   -0.66    5.11
  15  -5 -22   14.49    6.30
  15   5 -22   15.22    6.13
 -15  -5  22   20.12   15.85
  15  -5 -23   58.77    9.08
  15   5 -23   31.46    9.07
 -15  -5  23   38.18   21.49
 -15  -5  24   13.38   18.96
  15  -5 -24   27.96    9.38
  15   5 -24   31.41    8.99
  15  -5 -25   29.73    9.35
  15   5 -25   31.58    9.53
 -15   6   1   50.09   16.74
  15   6  -1   32.65    8.86
  15   6  -1   42.18    8.19
 -15  -6   1   59.41   16.74
 -15   6   2   49.01   17.68
  15   6  -2   56.39    9.85
  15   6  -2   50.80    8.69
 -15  -6   2   59.20   18.47
 -15   6   3  204.19   34.82
 -15  -6   3  234.65   38.19
 -15   6   3  202.08   22.27
 -15   6   3  181.92   23.06
  15  -6  -3  182.75   21.97
  15  -6  -3  131.50   60.21
  15   6  -3  220.63   23.58
  15   6  -3  198.02   22.07
 -15   6   4   28.70    5.76
 -15   6   4   26.01    6.79
 -15   6   4   29.51   10.53
  15  -6  -4   27.45    5.71
  15  -6  -4   21.81   11.57
  15   6  -4   36.14    7.35
  15   6  -4   23.13    6.02
 -15  -6   4   29.19    6.66
 -15  -6   4   29.43   10.95
 -15   6   5    6.23    6.95
  15  -6  -5    5.77    8.60
  15   6  -5    1.89    7.86
 -15   6   5    7.06    3.12
 -15   6   5    4.87    4.02
  15  -6  -5    5.54    3.18
  15   6  -5    7.65    4.87
  15   6  -5    4.95    3.45
 -15  -6   5   10.80    4.21
 -15  -6   5    5.09    5.76
  15  -6  -6   92.05   30.05
  15   6  -6   79.73   28.03
 -15  -6   6   76.72   28.55
 -15   6   6  118.60   14.88
 -15   6   6  103.34   32.52
  15  -6  -6  122.23   13.37
  15   6  -6  126.02   15.06
  15   6  -6   93.06   13.74
 -15  -6   6  110.21   14.05
 -15  -6   6  100.94   32.92
 -15  -6   7  195.49   39.58
 -15   6   7  212.38   24.12
 -15   6   7  206.89   61.08
  15  -6  -7  220.39   22.42
  15  -6  -7  190.82   61.66
  15   6  -7  222.52   24.09
  15   6  -7  191.68   22.77
  15   6  -7  152.69   61.39
 -15  -6   7  197.41   23.01
 -15  -6   7  202.81   61.65
  15   6  -8  150.55   16.40
 -15   6   8  157.39   19.72
 -15   6   8  156.09   46.74
  15  -6  -8  170.98   17.98
  15  -6  -8  146.24   47.41
  15   6  -8  168.89   19.22
  15   6  -8  137.23   47.18
 -15  -6   8  136.61   18.58
 -15  -6   8  160.01   47.15
 -15  -6   8  125.78   47.24
  15   6  -9  193.01   41.63
 -15  -6   9  240.78   24.09
 -15   6   9  236.62   27.19
 -15   6   9  236.16   70.68
  15  -6  -9  261.33   25.54
  15  -6  -9  226.59   71.10
  15   6  -9  269.38   26.72
  15   6  -9  219.42   25.91
 -15  -6   9  242.87   71.12
 -15  -6   9  184.68   71.08
 -15   6  10  128.74   26.18
  15   6 -10   77.78   10.82
 -15   6  10   96.39   14.56
  15  -6 -10  107.22   12.85
  15  -6 -10   80.43   30.58
  15   6 -10  101.51   13.71
 -15  -6  10   65.63   13.43
 -15  -6  10  110.13   30.59
  15  -6 -11   11.40   10.42
  15   6 -11    8.84    3.78
 -15  -6  11    8.31    9.59
 -15   6  11    5.29    6.20
 -15   6  11   11.38    8.56
 -15   6  11    7.86    6.89
  15  -6 -11   10.78    3.85
  15   6 -11   13.42    4.77
 -15   6  12   90.55   12.81
 -15   6  12  146.00   33.78
 -15   6  12   91.66   33.47
  15  -6 -12  104.21   13.78
  15  -6 -12   89.57   33.59
  15   6 -12  107.68   14.59
 -15  -6  12  103.19   33.46
 -15   6  13    1.05    8.09
 -15   6  13   -0.85    5.13
  15  -6 -13    1.72    2.60
  15  -6 -13   -0.60    7.06
  15   6 -13    0.22    3.05
 -15  -6  13    3.54    7.88
 -15   6  14  198.75   53.32
 -15   6  14  142.55   53.03
  15  -6 -14  181.02   20.16
  15  -6 -14  127.42   53.04
  15   6 -14  195.32   21.19
 -15  -6  14  190.51   53.62
  15   6 -15   25.05    6.34
 -15   6  15   15.99   10.70
 -15   6  15   13.33   10.91
  15  -6 -15   29.25    6.39
  15  -6 -15   16.65   10.58
 -15  -6  15   24.91   11.42
 -15  -6  16    4.46    8.28
 -15   6  16    6.59    8.08
  15  -6 -16    4.27    4.57
  15   6 -16    0.14    5.06
 -15   6  17  106.93   53.60
  15  -6 -17  185.15   20.54
  15   6 -17  177.77   21.42
 -15  -6  17  211.84   53.79
  15   6 -18   81.02   10.50
 -15   6  18   36.76   24.83
  15  -6 -18   72.82   11.21
 -15  -6  18   85.37   24.62
 -15   6  19   -2.55    9.09
  15  -6 -19   -2.28    4.14
  15   6 -19   -2.12    5.17
 -15  -6  19   -3.13    9.41
 -15   6  20    3.49   14.03
  15  -6 -20   27.27    6.54
  15   6 -20   24.16    7.31
 -15  -6  20   22.06   12.75
  15  -6 -21   29.44    6.93
  15   6 -21   20.74    7.63
 -15  -6  21   22.95   16.42
 -15  -6  22   82.09   27.77
  15  -6 -22   69.65   11.53
  15   6 -22   73.61   12.32
 -15  -6  23    7.37   12.94
  15  -6 -23    6.14    5.01
  15   6 -23    3.80    5.10
  15  -6 -24  134.17   16.00
  15   6 -24  121.36   16.79
 -15  -6  24   57.11   37.64
  15  -6 -25    0.40    6.71
  15   6 -25    4.46    7.26
 -15   7   1   63.14   18.40
 -15  -7   1   62.83   20.25
  15   7  -1   37.93    8.91
 -15   7   2  166.57   29.98
  15   7  -2  150.48   19.40
  15   7  -2  120.23   17.95
 -15  -7   2  181.10   46.99
 -15   7   3    2.62    3.12
 -15   7   3    4.63    3.74
 -15   7   3    0.26    4.51
  15  -7  -3    1.70    2.03
  15   7  -3    1.10    3.44
 -15  -7   3    0.81    3.15
 -15  -7   3   -1.68    6.54
 -15  -7   4   28.05   15.32
 -15   7   4   28.53    6.24
 -15   7   4   22.97    7.33
 -15   7   4   28.63   11.04
  15  -7  -4   29.36    5.92
  15  -7  -4   19.31   12.19
  15   7  -4   40.92    7.55
  15   7  -4   31.47    6.25
 -15  -7   4   33.83    6.57
  15  -7  -5   25.78   18.02
 -15   7   5   44.87    7.08
 -15   7   5   36.42    8.27
 -15   7   5   31.96   12.65
  15  -7  -5   35.99    6.70
  15   7  -5   35.50    8.18
  15   7  -5   33.20    7.03
 -15  -7   5   35.13    7.44
 -15  -7   5   37.07   13.21
 -15   7   6  970.80   75.96
 -15  -7   6 1056.70   85.13
 -15   7   6  948.26   87.66
 -15   7   6  952.02   89.64
  15  -7  -6  957.45   87.90
  15  -7  -6  766.47  276.19
  15   7  -6 1068.88   89.71
  15   7  -6  820.84   87.97
 -15  -7   6  820.73   88.28
 -15   7   7  133.10   29.10
 -15  -7   7  133.52   14.53
 -15   7   7  109.75   17.96
  15  -7  -7  133.10   16.10
  15  -7  -7  115.76   41.53
  15   7  -7  156.73   17.77
  15   7  -7  123.46   16.47
 -15  -7   7  155.84   41.42
 -15   7   8  711.08   81.09
 -15   7   8 1030.61  248.08
  15  -7  -8  913.27   79.48
  15  -7  -8  725.65  248.38
  15   7  -8  874.61   81.10
  15   7  -8  793.96   79.77
 -15  -7   8  710.16   79.95
 -15  -7   8  836.75  248.33
  15   7  -9   74.64   10.43
 -15   7   9   73.17   13.33
 -15   7   9  108.02   27.72
  15  -7  -9   99.02   11.80
  15  -7  -9   64.29   27.34
  15   7  -9   85.96   12.90
 -15  -7   9   71.69   12.37
 -15  -7   9   98.44   27.62
 -15   7  10  227.83   26.47
 -15   7  10  287.79   68.95
  15  -7 -10  223.63   24.82
  15  -7 -10  218.48   69.12
  15   7 -10  229.53   26.17
  15   7 -10  187.14   25.28
 -15  -7  10  189.26   25.51
 -15  -7  10  267.32   69.21
  15   7 -11  342.96   34.96
 -15  -7  11  361.88   52.90
 -15   7  11  236.73   37.28
 -15   7  11  401.31  104.32
 -15   7  11  330.76  104.54
  15  -7 -11  394.34   35.90
  15  -7 -11  316.97  104.71
 -15   7  12  254.54   72.38
 -15   7  12  202.45   72.57
  15  -7 -12  240.13   26.08
  15  -7 -12  206.83   72.53
  15   7 -12  240.15   27.10
 -15  -7  12  280.53   72.92
  15   7 -13  187.96   20.26
 -15   7  13  199.94   59.10
 -15   7  13  174.02   59.00
  15  -7 -13  201.09   21.94
  15  -7 -13  153.74   59.16
 -15  -7  13  241.27   59.68
 -15   7  14   67.47   19.40
 -15   7  14   38.05   18.63
  15  -7 -14   44.45    9.32
  15   7 -14   61.99   10.18
 -15  -7  14   71.42   19.97
 -15   7  15   35.43   17.28
 -15   7  15   38.29   17.40
  15  -7 -15   52.17    8.61
  15  -7 -15   20.22   17.84
  15   7 -15   67.93    9.48
 -15  -7  15   67.15   17.97
  15  -7 -16  246.89   23.71
 -15  -7  16  233.29   43.91
 -15   7  16  173.18   69.56
  15   7 -16  244.37   26.35
  15   7 -17  365.54   33.49
 -15   7  17  188.65   98.31
  15  -7 -17  348.81   34.16
 -15  -7  17  387.35   98.65
 -15   7  18   33.14   33.03
  15  -7 -18  122.78   13.92
  15   7 -18  111.73   14.89
 -15  -7  18  126.11   33.36
  15  -7 -19   16.71    5.24
 -15  -7  19   13.47   12.36
 -15   7  19   -6.17   11.97
  15   7 -19   19.89    6.84
 -15  -7  20   -2.77    8.41
  15  -7 -20    1.75    4.28
  15   7 -20    6.73    5.75
  15  -7 -21    0.24    4.57
  15   7 -21    7.61    5.82
 -15  -7  21    5.91   10.61
  15  -7 -22   37.18    8.14
  15   7 -22   34.14    9.16
 -15  -7  22   50.87   19.89
  15  -7 -23   87.40   13.10
  15   7 -23   99.48   14.21
 -15  -7  23   87.32   33.15
  15  -7 -24   14.96    7.46
  15   7 -24   11.48    6.38
 -15  -8   1  132.95   28.32
 -15   8   1  136.46   33.75
  15   8  -1   88.43   15.50
  15   8  -1   74.52   14.28
 -15   8   2   13.55    6.18
 -15   8   2   27.87    8.98
  15   8  -2   17.48    6.09
 -15  -8   2   27.17   10.27
 -15   8   3  109.03   13.29
 -15   8   3   78.97   14.27
 -15   8   3  100.39   30.56
  15  -8  -3   96.88   13.02
  15   8  -3  117.38   14.84
  15   8  -3   76.16   13.04
 -15  -8   3   85.48   13.34
 -15  -8   3  128.47   31.44
 -15  -8   4   62.24   19.77
 -15   8   4   55.89    8.41
 -15   8   4   45.38    9.86
 -15   8   4   44.17   16.28
  15  -8  -4   57.70    8.19
  15   8  -4   48.62    9.70
  15   8  -4   41.61    8.24
 -15  -8   4   36.43    8.54
  15  -8  -5   21.39   16.66
 -15   8   5   33.28    6.18
 -15   8   5   20.51    7.84
 -15   8   5   31.49   11.10
  15  -8  -5   28.41    6.25
  15   8  -5   48.44    7.89
  15   8  -5   26.00    6.58
 -15  -8   5   27.44    6.90
 -15  -8   5   34.11   12.52
  15  -8  -6   28.75   19.38
 -15  -8   6   50.07   18.65
 -15   8   6   54.89    7.70
 -15   8   6   30.63    8.75
 -15   8   6   44.56   14.53
  15  -8  -6   45.78    7.90
  15   8  -6   47.64    9.10
  15   8  -6   31.77    7.69
 -15  -8   6   40.45    8.30
 -15  -8   7    4.98    6.98
 -15   8   7    2.24    5.46
 -15   8   7    6.94    7.14
  15  -8  -7    3.79    3.28
  15  -8  -7    2.65    6.39
  15   8  -7    3.87    4.82
  15   8  -7    0.91    3.65
 -15  -8   7    7.38    4.10
 -15   8   8  416.89   47.01
  15   8  -8  358.73   34.62
 -15  -8   8  296.76   34.32
 -15   8   8  263.31   36.68
  15  -8  -8  407.57   35.23
  15  -8  -8  311.35  103.26
  15   8  -8  273.25   35.48
 -15  -8   8  394.98  103.28
 -15   8   9   -0.20    4.82
 -15   8   9    1.89    6.78
  15  -8  -9    7.23    3.24
  15  -8  -9    4.20    6.01
  15   8  -9    0.63    3.59
  15   8  -9    0.56    4.34
 -15  -8   9    7.44    4.56
 -15  -8   9    1.55    7.23
 -15   8  10  463.86   56.92
 -15  -8  10  608.47   68.59
 -15   8  10  675.66  171.99
  15  -8 -10  589.00   56.28
  15  -8 -10  497.88  172.24
  15   8 -10  575.90   57.93
 -15   8  11   23.43   10.92
 -15   8  11   15.45   11.03
  15  -8 -11   25.07    5.56
  15  -8 -11   25.40   11.43
  15   8 -11   27.41    6.55
 -15  -8  11   27.23   11.78
  15   8 -12   33.42    5.85
 -15  -8  12   50.27   17.81
 -15   8  12   30.24   14.56
 -15   8  12   31.63   13.91
  15  -8 -12   35.77    6.81
  15  -8 -12   29.30   13.67
 -15   8  13  103.82   31.03
 -15   8  13   75.66   30.53
  15  -8 -13   98.25   12.89
  15  -8 -13   61.54   30.87
  15   8 -13  118.98   14.51
 -15  -8  13  112.07   31.31
  15  -8 -14  210.75   18.48
 -15  -8  14  208.47   38.77
 -15   8  14  171.83   52.98
 -15   8  14  117.96   52.61
  15  -8 -14  103.83   52.82
  15   8 -14  206.58   21.33
  15   8 -15  209.18   18.24
 -15  -8  15  196.45   37.29
 -15   8  15  147.96   50.25
 -15   8  15  110.86   49.87
  15  -8 -15  212.95   19.48
  15  -8 -15   85.40   50.06
  15   8 -16  195.20   18.68
 -15   8  16   94.50   51.89
  15  -8 -16  197.44   20.02
 -15  -8  16  174.35   52.57
 -15   8  17   27.53   37.65
  15  -8 -17  151.31   15.73
  15   8 -17  149.81   16.66
 -15  -8  17  148.22   38.91
  15  -8 -18    2.24    4.76
  15   8 -18    3.35    5.34
 -15  -8  18    8.51    9.50
  15  -8 -19  131.71   16.01
  15   8 -19  115.62   17.32
 -15  -8  19  133.05   40.85
  15  -8 -20    3.10    4.99
  15   8 -20   14.01    6.66
 -15  -8  20   12.64   10.89
  15  -8 -21  342.36   35.28
  15   8 -21  350.10   36.42
 -15  -8  21  299.29  102.24
  15   8 -22    8.52    6.55
 -15  -8  22    5.03   12.96
  15  -8 -22    6.91    5.03
  15  -8 -23  213.73   22.88
 -15  -8  23  145.15   44.96
  15   8 -23  240.08   25.05
  15  -8 -24   37.10    9.24
  15   8 -24   41.74   10.99
 -15   9   1  433.14   46.09
  15   9  -1  347.24   39.06
  15   9  -1  244.37   37.28
 -15  -9   1  461.39  109.44
 -15   9   2  247.76   31.38
 -15   9   2  337.80   87.39
  15   9  -2  316.28   32.63
  15   9  -2  223.84   30.75
 -15  -9   2  353.63   87.94
 -15  -9   3  275.08   41.78
 -15   9   3  254.29   24.74
 -15   9   3  139.22   25.74
 -15   9   3  267.80   66.70
  15  -9  -3  201.19   24.30
  15   9  -3  253.75   26.09
  15   9  -3  192.48   24.36
 -15  -9   3  187.05   24.57
 -15   9   4  267.05   40.58
 -15   9   4  445.44  115.76
  15  -9  -4  413.53   39.30
  15   9  -4  404.12   41.14
  15   9  -4  341.08   39.27
 -15  -9   4  360.70   39.63
 -15  -9   4  483.46  116.32
 -15   9   5  689.44   60.00
 -15   9   5  611.27   58.87
  15  -9  -5  646.07   58.72
  15   9  -5  681.28   60.69
  15   9  -5  455.87   58.75
 -15  -9   5  511.21   59.12
 -15  -9   5  686.87  180.30
 -15  -9   6  359.58   39.56
 -15   9   6  425.06   40.15
 -15   9   6  329.71   41.47
 -15   9   6  492.52  118.59
  15  -9  -6  424.67   40.01
  15  -9  -6  286.54  118.91
  15   9  -6  462.27   42.00
  15   9  -6  296.08   40.12
 -15  -9   6  464.14  119.07
 -15   9   7  768.59   63.97
 -15  -9   7  809.11   72.36
 -15   9   7  765.23   63.97
 -15   9   7  623.32   65.34
  15  -9  -7  710.42   64.02
  15  -9  -7  511.14  197.09
  15   9  -7  751.15   65.92
  15   9  -7  497.56   63.92
 -15  -9   7  518.87   64.22
 -15  -9   8  837.24   80.73
 -15   9   8  622.89   78.98
 -15   9   8  884.93  241.77
  15  -9  -8  879.46   77.56
  15  -9  -8  701.78  242.19
  15   9  -8  865.03   79.38
 -15  -9   9  438.80   55.09
 -15   9   9  409.92  111.71
  15  -9  -9  389.47   37.94
  15  -9  -9  253.38  111.92
  15   9  -9  334.05   39.56
 -15   9  10  478.54  124.38
  15  -9 -10  430.72   41.85
  15  -9 -10  302.07  124.56
  15   9 -10  364.29   43.40
 -15  -9  10  462.43  124.89
 -15   9  11  541.10  149.51
 -15   9  11  388.68  149.73
  15  -9 -11  522.31   49.51
  15  -9 -11  409.10  149.80
  15   9 -11  506.76   51.15
 -15  -9  11  586.93  150.09
 -15   9  12  336.93  100.17
 -15   9  12  258.39  100.21
  15  -9 -12  341.73   34.44
  15  -9 -12  256.09  100.36
  15   9 -12  379.54   36.18
 -15  -9  12  413.80  100.77
  15  -9 -13  927.63   77.90
 -15   9  13  785.06  236.16
 -15   9  13  647.40  236.22
  15  -9 -13  579.44  236.18
  15   9 -13  889.22   77.64
 -15  -9  13  855.30  236.75
 -15   9  14   -0.49    6.96
 -15   9  14    0.90    6.57
  15  -9 -14    2.55    3.96
  15  -9 -14    0.14    7.08
  15   9 -14    7.29    5.71
 -15  -9  14    4.21    8.58
  15   9 -15  587.41   42.08
 -15   9  15  265.67  122.67
 -15   9  15  289.98  122.70
  15  -9 -15  586.28   41.81
  15  -9 -15  116.44  122.48
 -15  -9  15  654.55  123.83
  15  -9 -16   34.71    6.07
  15   9 -16   27.38    7.02
 -15  -9  16   27.91   14.03
  15   9 -17  358.81   37.10
 -15  -9  17  366.28   55.58
  15  -9 -17  366.18   37.70
  15   9 -18   58.03    9.25
 -15  -9  18   56.11   23.35
  15  -9 -18   61.63    9.96
  15   9 -19   89.37   11.68
 -15  -9  19   91.90   28.33
  15  -9 -19   82.72   12.54
  15   9 -20   13.49    6.56
  15  -9 -20    7.96    5.38
 -15  -9  20   17.15   11.32
 -15  -9  21  103.12   34.03
  15  -9 -21  122.71   16.05
  15   9 -21  140.23   17.55
 -15  -9  22    4.21   10.36
  15  -9 -22    4.27    4.77
  15   9 -22    7.68    6.50
 -15  -9  23   28.35   21.28
  15  -9 -23   29.07    8.11
  15   9 -23   22.87   10.34
  15  -9 -24    0.69    6.28
  15   9 -24   11.27    8.98
 -15  10   1    9.10    5.81
 -15  10   1   26.64   10.14
  15  10  -1   26.91    7.19
 -15 -10   1   16.51   10.24
 -15  10   2  240.01   35.80
 -15 -10   2  265.31   41.43
  15 -10  -2  135.05   24.13
  15  10  -2  239.52   25.80
 -15 -10   3   50.70   16.75
 -15  10   3   32.30    7.31
 -15  10   3    8.79    8.22
 -15  10   3   35.41   12.90
  15 -10  -3   29.29    6.64
  15  10  -3   42.56    8.49
 -15  10   4   78.07   20.73
  15  10  -4   73.43   10.05
 -15  10   4   58.76   10.40
 -15  10   4   36.36   11.95
  15 -10  -4   73.69   10.31
 -15 -10   4   97.41   23.44
  15  10  -5   40.69    7.95
 -15 -10   5   49.22   19.27
 -15  10   5   43.71    8.21
 -15  10   5   35.97    9.87
 -15  10   5   45.00   15.85
  15 -10  -5   47.51    7.80
 -15  10   6    1.02    3.14
 -15  10   6   -2.58    4.97
 -15  10   6    7.13    6.69
  15 -10  -6    1.91    3.01
  15  10  -6    2.86    4.95
 -15 -10   6    2.91    7.36
 -15  10   7   19.75    5.85
 -15  10   7   21.30   10.00
  15 -10  -7   20.33    5.73
  15  10  -7   26.06    7.28
 -15 -10   7   24.32   10.74
  15  10  -8   50.92    8.59
 -15  10   8   71.28   10.15
 -15  10   8   73.68   22.34
  15 -10  -8   70.65   10.37
  15 -10  -8   55.22   23.01
 -15 -10   8   73.66   23.03
 -15  10   9    8.03    7.28
  15 -10  -9    7.06    3.89
  15 -10  -9    5.50    6.89
  15  10  -9    5.99    4.40
 -15 -10   9    7.46    8.41
  15  10 -10  129.12   15.63
 -15 -10  10  172.27   34.83
 -15  10  10  151.23   44.15
  15 -10 -10  152.63   17.21
  15 -10 -10   98.23   44.75
 -15  10  11    3.43    6.26
 -15  10  11    3.51    6.67
  15 -10 -11    1.84    2.85
  15  10 -11    1.76    5.47
 -15 -10  11    4.02    8.37
 -15 -10  12  208.39   40.93
 -15  10  12  185.26   61.11
 -15  10  12  136.41   61.24
  15 -10 -12  248.36   22.76
  15 -10 -12  144.25   61.46
  15  10 -12  247.26   24.30
 -15 -10  13   29.08   13.76
 -15  10  13   16.24    8.73
 -15  10  13   11.03    8.80
  15 -10 -13   21.75    6.23
  15 -10 -13   12.66    9.14
  15  10 -13   20.16    6.96
 -15 -10  14  259.87   39.70
 -15  10  14   86.64   54.93
 -15  10  14  140.05   55.18
  15 -10 -14  271.39   21.17
  15 -10 -14   53.66   54.99
  15  10 -14  279.89   22.79
  15 -10 -15  187.39   22.10
  15  10 -15  185.82   23.50
 -15 -10  15  209.99   59.66
 -15 -10  16  355.02   53.72
  15 -10 -16  339.58   35.48
  15  10 -16  330.56   36.78
 -15 -10  17   34.85   19.56
  15 -10 -17   41.68    8.28
  15  10 -17   43.99    9.16
 -15 -10  18  474.65   66.68
  15 -10 -18  506.70   51.38
  15  10 -18  559.74   52.67
 -15 -10  19   17.64   14.55
  15 -10 -19   16.17    6.31
  15  10 -19   23.85    7.11
  15 -10 -20  255.51   25.96
  15  10 -20  217.35   27.26
 -15 -10  20  209.53   72.13
 -15 -10  21   29.21   20.74
  15 -10 -21   40.71    8.58
  15  10 -21   54.04   10.03
  15 -10 -22  190.81   19.24
 -15 -10  22  114.64   39.42
  15  10 -22  164.95   21.91
  15  10 -23   -0.86    9.12
  15 -10 -23    1.28    6.25
 -15 -10  23   -1.62   19.78
 -15 -11   1  147.22   30.54
 -15  11   1   77.88   16.22
 -15  11   1  143.24   37.88
  15  11  -1  109.41   17.28
 -15  11   2    8.66    9.14
  15 -11  -2   10.28    4.27
  15  11  -2    5.78    6.35
 -15 -11   2   13.31    8.43
 -15  11   3  618.40   67.85
 -15  11   3  777.17  207.89
  15 -11  -3  606.86   67.61
  15  11  -3  678.23   69.39
 -15 -11   3  843.92  208.35
 -15 -11   4  409.31   52.95
 -15  11   4  315.10   36.82
 -15  11   4  390.11  106.61
  15 -11  -4  331.37   36.65
  15  11  -4  342.29   38.48
 -15  11   5 1236.83  120.06
 -15  11   5 1211.91  380.71
  15 -11  -5 1282.71  119.88
  15  11  -5 1320.99  121.88
 -15 -11   5 1400.44  381.27
  15  11  -6  347.99   37.28
 -15  11   6  356.95   37.55
 -15  11   6  388.19  109.73
  15 -11  -6  348.50   37.45
 -15 -11   6  387.51  110.24
 -15 -11   7 1071.40   93.10
 -15  11   7 1054.65  101.67
 -15  11   7 1087.59  321.01
  15 -11  -7 1019.52  101.60
  15  11  -7 1205.01  103.72
  15  11  -8  162.77   20.63
 -15 -11   8  216.36   40.15
 -15  11   8  204.59   22.35
 -15  11   8  174.09   59.70
  15 -11  -8  213.11   22.26
  15 -11  -9  315.25   30.94
 -15  11   9  297.75   32.01
 -15  11   9  294.39   91.93
  15  11  -9  281.95   33.66
 -15 -11   9  341.11   92.66
 -15  11  10  254.23   77.61
  15 -11 -10  276.23   27.68
  15 -11 -10  160.88   78.04
  15  11 -10  285.89   29.65
 -15 -11  10  285.80   78.43
  15  11 -11  666.87   53.78
 -15 -11  11  611.12   66.78
 -15  11  11  478.87  159.12
 -15  11  11  351.16  159.43
  15 -11 -11  634.87   52.64
  15 -11 -11  372.18  159.46
  15 -11 -12  415.01   33.90
 -15 -11  12  437.14   53.03
 -15  11  12  260.97  100.10
 -15  11  12  236.72  100.36
  15 -11 -12  236.05  100.39
  15  11 -12  390.41   36.51
 -15 -11  13  433.83   49.97
 -15  11  13  141.01   86.83
 -15  11  13  176.26   87.04
  15 -11 -13  452.77   30.93
  15 -11 -13  124.60   87.01
  15  11 -13  396.42   32.55
 -15 -11  14  162.12   38.53
  15 -11 -14  174.89   20.36
  15  11 -14  180.81   21.86
  15 -11 -15   11.65    5.77
  15  11 -15   15.78    7.13
 -15 -11  15   16.13   10.60
 -15 -11  16   73.17   26.61
  15 -11 -16   83.54   12.03
  15  11 -16   79.70   13.40
  15 -11 -17  336.80   33.49
 -15 -11  17  303.14   52.90
  15  11 -17  332.57   35.76
 -15 -11  18    0.10    6.02
  15 -11 -18    0.69    4.80
  15  11 -18   -4.43    4.94
 -15 -11  19  298.03   50.39
  15 -11 -19  289.43   30.69
  15  11 -19  273.03   31.93
  15  11 -20   -1.93    6.35
  15 -11 -20    2.10    4.97
 -15 -11  20   -0.80   10.38
 -15 -11  21  133.84   37.17
  15 -11 -21  158.81   18.33
  15  11 -21  140.30   19.60
 -15 -11  22    1.83   12.16
  15 -11 -22   -0.16    6.23
  15  11 -22    0.41    7.80
  15 -11 -23   -3.56    6.45
  15  11 -23    9.17    7.89
 -15  12   1   25.30   12.89
 -15  12   1    7.40    6.75
  15  12  -1   27.01    8.21
 -15 -12   1   20.71   10.66
 -15  12   2    3.21    8.15
 -15 -12   2    2.19    7.21
 -15  12   2    7.03    4.24
  15 -12  -2   -0.71    3.26
  15  12  -2    4.51    4.74
 -15  12   3   63.31   19.51
 -15  12   3   49.11    9.61
  15 -12  -3   55.10    9.41
  15  12  -3   53.01   11.30
 -15 -12   3   57.04   19.75
 -15  12   4  202.80   23.84
 -15  12   4  216.71   63.23
  15 -12  -4  189.65   23.41
  15  12  -4  216.83   25.27
 -15 -12   4  215.21   63.66
  15  12  -5   58.47    9.22
 -15  12   5   48.14    9.38
 -15  12   5   48.70   18.25
  15 -12  -5   53.96    9.51
 -15 -12   5   53.16   18.86
 -15 -12   6  502.28   59.59
 -15  12   6  400.48   44.24
 -15  12   6  431.93  131.30
  15 -12  -6  446.78   44.14
  15  12  -6  427.27   46.04
 -15  12   7  236.90   24.48
 -15 -12   7  258.15   44.30
 -15  12   7  224.11   72.51
  15 -12  -7  227.58   26.00
  15  12  -7  258.44   27.97
 -15 -12   8  229.88   44.32
 -15  12   8  232.63   26.11
 -15  12   8  240.37   72.40
  15 -12  -8  229.72   26.01
  15  12  -8  266.08   28.22
 -15 -12   9    4.81    9.39
 -15  12   9   11.31    4.64
 -15  12   9   -0.12    8.43
  15 -12  -9    9.91    4.47
  15  12  -9    3.72    6.61
 -15  12  10  265.86   25.19
 -15  12  10  177.71   73.64
  15 -12 -10  245.14   26.62
  15  12 -10  268.39   28.52
 -15 -12  10  268.41   74.47
 -15 -12  11   81.35   24.08
 -15  12  11   50.83   21.57
  15 -12 -11   66.46   10.42
  15  12 -11   70.13   12.25
 -15 -12  12   17.78   11.34
 -15  12  12    3.07    6.88
  15 -12 -12   13.01    5.33
  15 -12 -12   12.60   10.88
  15  12 -12    9.49    7.08
  15  12 -13  408.38   42.20
 -15 -12  13  418.19   59.18
  15 -12 -13  417.01   42.10
  15 -12 -14   16.80    5.76
  15  12 -14   13.18    6.72
 -15 -12  14   20.71   13.48
  15  12 -15  233.77   26.41
  15 -12 -15  260.66   27.22
 -15 -12  15  244.28   76.41
  15  12 -16   25.71    8.32
 -15 -12  16   23.98   17.28
  15 -12 -16   35.71    6.63
 -15 -12  17  131.80   33.41
  15 -12 -17  134.89   16.22
  15  12 -17  109.43   17.72
 -15 -12  18   71.45   26.98
  15 -12 -18   94.11   12.04
  15  12 -18   65.21   13.01
  15 -12 -19   85.37   11.73
  15  12 -19   60.37   12.70
 -15 -12  19   79.14   26.64
  15 -12 -20   -0.88    4.55
  15  12 -20    0.06    5.26
 -15 -12  20   -3.40   10.29
  15  12 -21  104.18   16.21
  15 -12 -21  120.73   15.53
 -15 -12  21   95.85   38.68
 -15 -12  22    9.91   11.89
  15 -12 -22   -0.41    6.40
  15  12 -22   -9.42    8.33
 -15  13   1    3.71    5.61
 -15  13   1    9.41   11.17
  15  13  -1   10.81    7.50
 -15 -13   1   11.82    8.73
 -15  13   2  440.71   47.48
 -15 -13   2  472.42   54.01
 -15  13   2  303.53   38.18
  15 -13  -2  222.86   37.71
  15  13  -2  401.93   39.59
 -15 -13   3   57.36   22.01
 -15  13   3   45.89   10.00
 -15  13   3   64.92   20.93
  15 -13  -3   50.63    9.82
  15  13  -3   68.18   11.83
 -15  13   4  473.40   46.92
 -15  13   4  465.15  138.27
  15 -13  -4  433.95   46.54
  15  13  -4  402.19   48.35
 -15 -13   4  537.37  138.80
 -15  13   5   53.32    8.99
 -15  13   5   49.38   18.86
  15 -13  -5   47.58    9.13
  15  13  -5   61.56   11.43
 -15 -13   5   60.09   19.33
 -15 -13   6   63.59   22.62
 -15  13   6   63.25   10.22
 -15  13   6   48.20   20.39
  15 -13  -6   63.02   10.13
  15  13  -6   59.44   11.84
 -15  13   7    3.62    4.30
 -15 -13   7    4.15    7.26
 -15  13   7    7.46    7.49
  15 -13  -7   -0.17    3.71
  15  13  -7   -2.80    6.26
 -15  13   8  145.01   15.72
  15  13  -8  150.72   17.61
 -15 -13   8  149.24   34.88
 -15  13   8  139.49   44.96
  15 -13  -8  143.06   17.54
 -15 -13   9  149.59   33.99
 -15  13   9  124.70   16.65
 -15  13   9  105.87   41.93
  15 -13  -9  153.81   16.91
  15  13  -9  136.91   18.63
 -15  13  10  242.15   25.33
 -15  13  10  166.39   68.99
  15 -13 -10  243.70   25.39
  15  13 -10  238.67   27.15
 -15 -13  10  243.14   69.76
  15 -13 -11   76.04    9.13
  15  13 -11   77.67   11.07
 -15  13  11   81.37   10.41
 -15  13  11   46.02   22.48
  15 -13 -11   36.09   21.99
 -15 -13  11   94.87   23.72
  15  13 -12  547.55   51.66
 -15 -13  12  494.70   65.33
 -15  13  12  533.91   50.67
  15 -13 -12  470.03   50.74
  15 -13 -13   16.42    5.71
 -15 -13  13   15.45   12.48
  15  13 -13    7.46    7.44
  15 -13 -14  267.17   28.56
  15  13 -14  255.34   30.29
 -15 -13  14  268.51   80.91
  15 -13 -15   21.91    6.04
 -15 -13  15   24.23   14.70
  15  13 -15   14.56    7.52
  15 -13 -16   59.87    8.96
  15  13 -16   59.13   10.62
 -15 -13  16   70.63   22.51
  15  13 -17   88.54   13.13
  15 -13 -17   88.54   13.17
 -15 -13  17  110.17   31.38
  15 -13 -18   41.41    8.40
  15  13 -18   28.17    9.75
 -15 -13  18   56.63   17.30
  15 -13 -19   -0.09    4.84
  15  13 -19    7.32    5.59
 -15 -13  19    2.60   10.22
 -15 -13  20   40.17   22.12
  15 -13 -20   38.89    9.48
  15  13 -20   43.55   11.40
  15 -13 -21   45.23    9.71
  15  13 -21   37.21   11.83
 -15 -13  21   44.81   22.29
 -15  14   1   24.78   10.15
 -15  14   1   69.06   20.34
  15  14  -1   65.48   12.59
 -15 -14   1   62.90   20.84
 -15 -14   2  188.21   34.03
 -15  14   2  104.98   18.54
 -15  14   2  172.32   44.15
  15 -14  -2   97.54   17.66
  15  14  -2  150.37   19.99
 -15  14   3  148.70   20.40
 -15  14   3  185.22   51.36
  15 -14  -3  147.39   20.14
  15  14  -3  173.25   22.12
 -15 -14   3  175.61   51.48
 -15  14   4   25.27    7.30
 -15  14   4   27.07   13.10
  15 -14  -4   21.14    6.63
  15  14  -4   23.86    9.23
 -15 -14   4   30.14   12.25
 -15  14   5   56.99   10.74
 -15  14   5   79.87   23.36
  15 -14  -5   57.10   10.69
  15  14  -5   75.58   12.97
 -15 -14   5   73.13   23.29
 -15 -14   6   57.41   20.38
 -15  14   6   46.19    9.21
 -15  14   6   34.81   17.71
  15 -14  -6   46.74    9.10
  15  14  -6   53.09   10.89
 -15  14   7   12.29    4.79
 -15 -14   7    6.14   10.82
 -15  14   7   14.61    9.90
  15 -14  -7   10.83    5.87
  15  14  -7    5.41    7.30
 -15  14   8  137.82   15.92
 -15 -14   8  168.13   35.22
 -15  14   8  131.28   45.53
  15 -14  -8  150.56   18.23
  15 -14  -8  123.10   45.30
  15  14  -8  182.75   19.96
 -15  14   9  147.41   17.49
 -15  14   9  103.16   44.15
  15 -14  -9  165.53   17.66
  15 -14  -9  101.04   44.36
  15  14  -9  172.00   19.65
 -15 -14   9  176.26   45.12
  15  14 -10   33.40    8.66
 -15 -14  10   35.72   16.32
 -15  14  10   29.03    6.77
 -15  14  10   18.44   12.24
  15 -14 -10   32.89    7.40
  15 -14 -10   13.33   10.94
 -15  14  11  174.93   19.45
  15  14 -11  179.01   20.63
  15 -14 -11  185.05   21.34
 -15 -14  11  187.51   56.43
 -15  14  12    2.53    5.19
  15 -14 -12    4.63    5.02
  15  14 -12    0.62    6.60
 -15 -14  12   -0.22    9.26
 -15  14  13    7.97    5.22
  15 -14 -13   13.73    5.40
  15  14 -13   12.82    7.32
 -15 -14  13    6.16   10.16
 -15  14  14   41.99    7.70
  15 -14 -14   33.99    7.99
  15  14 -14   29.96    9.46
 -15 -14  14   33.14   15.62
  15 -14 -15   47.60    9.47
  15  14 -15   52.06   10.87
 -15 -14  15   60.95   19.84
 -15 -14  16    5.09    8.05
  15 -14 -16    0.17    4.78
  15  14 -16    2.68    5.76
  15  14 -17   15.73    7.97
 -15 -14  17    6.97   12.44
  15 -14 -17   13.40    5.81
  15  14 -18   15.85    8.16
 -15 -14  18   16.26   14.02
  15 -14 -18   18.75    6.31
 -15 -14  19   -3.60   11.41
  15 -14 -19   -1.95    5.58
  15  14 -19    8.37    8.30
  15 -14 -20   58.71   10.73
  15  14 -20   53.27   12.77
 -15 -14  20   52.05   24.77
  15  14 -21   16.95    9.91
 -15  15   1   -1.87    6.63
 -15  15   1   17.30   11.58
  15 -15  -1   -0.30   12.33
  15  15  -1   19.19    8.47
 -15 -15   1   -8.80   11.07
 -15 -15   2    3.86    7.56
 -15  15   2   -2.73    5.98
 -15  15   2    0.29   11.07
  15 -15  -2    1.12   11.91
  15  15  -2   -3.08    7.83
 -15  15   3   12.46   12.60
  15 -15  -3   19.14    6.69
  15 -15  -3    7.45   13.06
  15  15  -3   19.18    8.88
 -15 -15   3   23.09   10.65
 -15 -15   4   28.71   13.42
 -15  15   4    0.44    6.07
 -15  15   4   36.09   12.87
  15 -15  -4   12.99    6.10
  15 -15  -4   -3.97   13.46
  15  15  -4   43.38    8.95
 -15  15   5  134.91   32.04
  15 -15  -5  153.33   14.45
  15 -15  -5    9.44   31.60
  15  15  -5  155.07   16.31
 -15 -15   5  195.42   32.93
 -15  15   6    1.38    5.76
 -15  15   6   24.01   10.97
  15 -15  -6   28.96    7.40
  15 -15  -6   20.77   13.47
  15  15  -6   29.06    8.83
 -15 -15   6   31.68   11.81
  15 -15  -7   49.37    7.57
 -15  15   7   -1.22    7.47
 -15  15   7   44.22   13.76
  15  15  -7   33.09    9.75
 -15 -15   7   52.30   14.61
 -15  15   8   -0.88    4.44
  15  15  -8    9.38    7.85
  15 -15  -8    2.73    5.74
  15 -15  -8   -0.71    8.15
 -15 -15   8    4.02    8.66
 -15  15   9    3.16    5.47
 -15  15   9    7.14   10.67
  15 -15  -9   18.92    6.51
  15 -15  -9   11.71    8.93
  15  15  -9   29.55    8.12
 -15 -15   9   28.73   11.02
  15 -15 -10   56.84    7.97
 -15  15  10    2.82    8.22
  15  15 -10   65.10   10.78
 -15 -15  10   73.95   17.76
  15  15 -11   49.30    9.35
 -15 -15  11   47.81   18.31
 -15  15  11   14.61    7.53
  15 -15 -11   40.00    8.14
 -15  15  12    1.33    5.17
  15  15 -12    6.01    7.98
 -15 -15  12    2.28    8.91
  15 -15 -12    7.24    5.70
 -15  15  13   41.65    7.25
 -15 -15  13   33.47   19.23
  15 -15 -13   37.24    8.72
  15  15 -13   39.52   10.15
 -15  15  14   28.25    7.79
  15 -15 -14   33.66    7.94
  15  15 -14   35.80    9.73
 -15 -15  14   42.53   15.51
 -15  15  15    3.22    4.84
  15 -15 -15    0.84    5.20
  15  15 -15    2.84    6.11
 -15 -15  15   11.86   10.07
 -15  15  16    0.30    5.14
  15  15 -16   -0.43    6.64
  15 -15 -16   -0.07    4.71
 -15 -15  16   -7.57    9.62
  15  15 -17    3.03    7.80
 -15  15  17    6.62    4.73
  15 -15 -17    4.88    5.11
 -15 -15  17   -2.14   10.07
  15 -15 -18    9.18    5.85
  15  15 -18    6.61    6.74
 -15 -15  18   21.64   16.45
  15 -15 -19    0.18    6.68
  15  15 -19    6.31    7.49
 -15 -15  19    9.09   15.91
  15 -15 -20   -2.83    7.66
 -15 -15  20    7.99    9.73
  15  15 -20  -15.95    8.48
 -15  16   1  223.10   28.27
  15 -16  -1   -1.49   33.49
  15  16  -1  191.06   17.72
 -15 -16   1    3.99   33.18
 -15  16   2   -3.05    8.83
 -15  16   2   98.60   19.31
  15 -16  -2    0.61   17.98
 -15 -16   2    2.55   16.96
 -15  16   3    6.39    8.82
 -15  16   3   79.65   19.05
  15 -16  -3   70.72   10.11
  15 -16  -3   -0.32   18.05
  15  16  -3   84.27   11.62
 -15 -16   3    0.82   16.89
 -15  16   4   -4.27    6.55
 -15  16   4   21.61   14.06
  15 -16  -4   22.72    6.66
  15 -16  -4   -2.69   12.50
  15  16  -4   29.68    8.89
 -15 -16   4   24.38   12.87
  15  16  -5   51.81   15.65
 -15 -16   5    8.91   11.11
 -15  16   5   -0.08    5.45
 -15  16   5    5.86   11.71
  15 -16  -5    8.77    6.47
  15 -16  -5    0.34   10.05
 -15  16   6   61.95   18.72
  15 -16  -6   71.34    9.89
  15 -16  -6    6.61   16.25
  15  16  -6   69.41   11.25
 -15 -16   6   87.02   17.97
 -15  16   7   10.19    8.36
 -15  16   7   48.72   19.09
  15 -16  -7   55.57    9.15
  15 -16  -7   29.55   16.60
  15  16  -7   60.47   10.75
 -15 -16   7   59.04   16.79
  15 -16  -8    7.24    6.13
 -15 -16   8    7.41    8.43
 -15  16   8   -0.74    4.81
 -15  16   8    9.25   10.20
  15 -16  -8   -2.94    8.87
  15  16  -9  136.89   13.37
  15 -16  -9  116.34   13.05
 -15 -16   9  118.59   27.78
  15 -16 -10   -2.60    6.66
 -15  16  10    2.15    4.26
  15  16 -10    7.24    6.92
 -15 -16  10    4.56    9.64
 -15  16  11   -1.76    4.61
  15 -16 -11    9.18    5.19
  15  16 -11    0.19    7.09
 -15 -16  11    8.21    9.85
  15 -16 -12   53.90    8.57
  15  16 -12   62.24   10.61
 -15 -16  12   67.56   17.15
  15  16 -13    7.83    8.13
 -15  16  13   -1.51    4.23
  15 -16 -13   16.14    6.24
 -15 -16  13   16.01   10.69
  15  16 -14  111.62   14.39
 -15 -16  14  131.11   30.35
 -15  16  14   42.39   13.84
  15 -16 -14  130.82   14.32
  15  16 -15   23.91    8.07
 -15  16  15   28.23    7.29
  15 -16 -15   27.08    7.33
 -15 -16  15   24.16   13.83
 -15 -16  16    7.87   10.14
  15 -16 -16    9.28    5.45
  15  16 -16   -0.47    6.36
 -15 -16  17   69.67   22.71
 -15  16  17   33.66    8.97
  15 -16 -17   42.30    9.99
  15  16 -17   38.66   10.55
 -15 -16  18   12.67   15.71
 -15  16  18   14.81    7.97
  15 -16 -18   14.27    7.48
  15  16 -18   10.06    7.09
  15  16 -19    1.73    6.46
 -15 -16  19   16.03   16.70
  15  17  -1   15.97   10.58
 -15  17   1   11.92   15.67
  15 -17  -1    4.82   11.31
 -15 -17   1    0.15   12.30
 -15  17   2  214.02   53.97
  15  17  -2  270.03   23.42
 -15  17   3    0.45    6.60
 -15  17   3   22.66   16.45
  15 -17  -3   14.71    6.89
  15 -17  -3   -0.63   11.64
  15  17  -3   21.60    9.06
 -15 -17   3   -1.04   11.98
 -15  17   4  234.26   47.71
  15 -17  -4  294.50   19.48
  15  17  -4  330.68   21.04
 -15  17   5   -1.61    5.21
 -15  17   5   -1.75   15.61
  15 -17  -5   -3.28    5.26
  15 -17  -5    3.73    8.88
  15  17  -5   -3.52    7.59
 -15 -17   5   -4.44   10.05
  15  17  -6  189.81   16.05
 -15  17   6   94.55   34.17
  15 -17  -6  163.37   15.18
  15 -17  -6    4.10   33.44
 -15 -17   6  234.46   34.87
 -15  17   7    3.97    5.87
  15 -17  -7    9.69    6.40
  15  17  -7   -2.12    7.52
 -15 -17   7    2.79    9.05
  15 -17  -8   85.33   10.97
  15  17  -8   85.50   12.81
 -15 -17   8  105.70   22.65
 -15 -17   9   85.35   24.94
  15 -17  -9   99.78   11.32
  15  17  -9   98.46   13.19
  15  17 -10  276.49   23.24
  15 -17 -10  264.98   23.01
 -15 -17  10  320.13   60.82
 -15  17  11    0.97    5.44
 -15 -17  11   40.99   17.42
  15 -17 -11   36.14    8.20
  15  17 -11   51.53    8.43
 -15 -17  12  486.60   52.75
  15 -17 -12  417.56   33.35
  15  17 -12  505.71   35.64
 -15  17  13   -1.62    5.96
  15 -17 -13   44.85    7.75
  15  17 -13   39.38    9.73
 -15 -17  13   45.10   14.76
  15 -17 -14  134.00   13.16
  15  17 -14  126.61   15.20
 -15 -17  14  118.21   29.99
 -15 -17  15   45.00   18.95
 -15  17  15    2.42    7.67
  15 -17 -15   51.70    8.52
  15  17 -15   44.27    9.90
 -15  17  16   10.81    7.40
 -15 -17  16   36.35   19.27
  15 -17 -16   30.39    7.90
  15  17 -16   38.39    9.48
 -15 -17  17   61.55   23.30
 -15  17  17   48.85   10.74
  15 -17 -17   42.49   10.13
  15  17 -17   31.61   11.03
 -15 -17  18   20.03   17.70
 -15 -18   1    6.65   12.25
  15  18  -2   -8.03    8.52
 -15 -18   2   -3.44   12.33
 -15 -18   3    6.84   13.47
  15  18  -3   20.86    9.55
 -15  18   4    1.38    5.42
  15 -18  -4   -6.89    6.07
  15  18  -4    7.69    8.12
 -15 -18   4   -3.28   11.78
 -15 -18   5    1.17    8.69
 -15  18   5   -0.06    5.97
  15 -18  -5    6.34    6.01
  15  18  -5    1.78    8.10
 -15 -18   6   -1.15   10.16
 -15  18   6    5.47    5.36
  15 -18  -6    4.97    6.67
  15  18  -6   15.68    8.39
  15  18  -7   18.46    9.01
 -15 -18   7   -5.40   10.63
 -15  18   7   -1.59    5.67
  15 -18  -7   16.75    6.89
 -15  18   8   -1.66    5.30
  15 -18  -8    4.41    6.44
  15  18  -8    3.04    7.46
 -15 -18   8   11.11    8.88
  15  18  -9   67.85   10.50
  15 -18  -9   44.45    8.89
 -15 -18   9   69.29   16.75
 -15  18  10    6.51    5.61
  15 -18 -10   10.54    6.12
  15  18 -10    9.69    8.20
 -15 -18  10   11.60   10.70
 -15 -18  11   65.42   21.21
  15 -18 -11   64.24    9.91
  15  18 -11   63.04   11.31
 -15  18  12    2.97    4.99
  15 -18 -12    5.88    7.21
 -15 -18  12    7.52   10.05
  15  18 -12    9.39    7.67
 -15  18  13    0.88    6.38
 -15 -18  13   66.76   18.96
  15 -18 -13   46.48    8.52
  15  18 -13   36.94   10.27
  15  18 -14    5.94    8.40
 -15  18  14    3.12    4.93
  15 -18 -14    2.59    5.36
 -15 -18  14    4.73   16.47
 -15  18  15    1.86    6.49
  15  18 -15    1.02    8.36
 -15 -18  15    4.74   12.78
  15 -18 -15    6.12    5.61
 -15 -18  16   22.36   15.86
  15  18 -16    4.87    8.09
 -15 -19   3    0.60    9.33
  15  19  -4  291.28   22.41
 -15 -19   4    9.78   48.57
 -15 -19   5    0.86   31.90
  15  19  -5  225.62   18.99
 -15 -19   6    8.38   18.64
  15  19  -6   59.57   11.20
  15  19  -7  167.24   14.36
 -15 -19   7    1.53   25.13
  15 -19  -7  122.94   12.78
  15 -19  -8  123.81   12.75
 -15 -19   8   -1.17   25.30
  15  19  -8  173.43   14.66
  15 -19  -9  150.97   12.76
  15  19  -9  127.82   13.56
 -15 -19   9   -1.66   24.95
  15 -19 -10  167.69   14.60
  15  19 -10  221.52   16.95
  15 -19 -11  118.72   12.49
 -15 -19  11  150.11   30.51
  15  19 -11  121.37   15.82
  15 -19 -12  163.07   17.41
  15  19 -12  218.47   21.11
 -15 -19  12  276.45   37.77
  15 -19 -13   73.37   10.04
  15  19 -13   68.96   11.76
 -15 -19  13  102.93   25.17
  15  19 -14   57.01   12.53
 -15 -19  14   89.75   28.71
  15  20  -7  113.86   14.74
 -15 -20   7    1.24   23.76
  15  20  -8   11.78    9.77
 -15 -20   8    6.22   12.78
  15  20  -9   37.05   11.68
 -15 -20   9   12.15   15.33
  15  20 -10   31.49   10.43
 -15 -20  10    4.54   14.21
  15  20 -11   18.71   10.29
  14   0  -1    1.09    5.92
 -14   0   1    2.74    4.53
 -14   0   2 1315.43   92.41
  14   0  -2 1221.64  380.03
  14   0  -3    2.44    5.25
 -14   0   3    2.83    1.83
 -14   0   3    3.38    4.75
  14   0  -3    0.85    1.83
 -14   0   4 4464.58  394.27
 -14   0   4 4375.43 1282.98
  14   0  -4 4358.33  394.05
  14   0  -4 4359.26  393.87
  14   0  -4 3918.68 1283.23
 -14   0   5   -0.74    5.10
 -14   0   5    3.55    2.35
  14   0  -5    3.54    3.21
  14   0  -5    2.23    4.72
 -14   0   6 5480.79  464.05
 -14   0   6 5236.86 1512.35
  14   0  -6 5035.86  463.86
  14   0  -6 4456.86 1512.51
 -14   0   7    3.17    3.45
  14   0  -7    1.84    4.00
 -14   0   7   -2.85    2.71
  14   0  -7   -0.11    1.91
 -14   0   8 2268.32  223.38
 -14   0   8 2449.48  718.21
  14   0  -8 2397.94  223.03
  14   0  -8 2577.70  718.28
 -14   0   9    1.84    4.74
 -14   0   9    1.17    3.10
 -14   0   9    4.03    4.82
  14   0  -9   -0.19    2.49
  14   0  -9    2.57    5.04
 -14   0  10  332.93   36.12
 -14   0  10  341.56  102.00
 -14   0  10  330.46  102.01
  14   0 -10  374.43   35.90
  14   0 -10  301.58  101.94
 -14   0  11   -1.89    3.24
 -14   0  11    3.97    4.46
 -14   0  11    2.87    4.69
  14   0 -11    1.26    2.61
  14   0 -11    0.47    4.59
  14   0 -12    8.36    9.98
 -14   0  12   10.94    4.34
 -14   0  12    9.89    6.33
 -14   0  12   12.70    5.83
  14   0 -12   10.77    4.18
 -14   0  13    1.44    3.24
 -14   0  13    2.15    3.81
 -14   0  13   -1.71    6.56
  14   0 -13   -4.07    2.62
  14   0 -13    4.81    6.52
 -14   0  14  113.20   14.26
 -14   0  14  124.91   29.67
 -14   0  14  142.38   39.22
  14   0 -14  142.90   16.25
  14   0 -14  103.88   39.17
 -14   0  15    3.10    5.33
 -14   0  15    1.24    5.88
  14   0 -15    4.70    2.99
  14   0 -15   -2.86    7.26
 -14   0  16   55.70   17.68
 -14   0  16   49.49   18.07
  14   0 -16   57.85    9.24
  14   0 -16   39.74   19.23
 -14   0  17    0.83    8.77
  14   0 -17    2.91    3.81
 -14   0  18   24.74   13.03
  14   0 -18   25.56    6.67
 -14   0  19    6.98   10.32
  14   0 -19    7.01    4.65
 -14   0  20    7.70   12.90
  14   0 -20    2.96    4.37
 -14   0  21   -1.33   13.66
  14   0 -21    2.00    3.94
  14   0 -22   55.71    8.22
 -14   0  22   59.27   24.21
 -14   0  23   -2.23   12.24
  14   0 -23    3.35    4.19
  14   0 -24   -5.74    3.42
  14   0 -25   -1.14    7.58
 -14   1   1    7.27    7.18
  14   1  -1    6.22    8.41
 -14  -1   1    7.91    7.26
  14  -1  -1    4.29    6.57
  14  -1  -2  196.32   41.12
 -14   1   2  206.81   63.14
  14   1  -2  213.78   63.78
 -14  -1   2  212.46   63.28
 -14   1   3  333.29   45.26
  14  -1  -3  306.59   51.07
 -14   1   3  288.96   32.64
  14  -1  -3  287.81   32.30
  14   1  -3  315.00   32.78
  14   1  -3  313.03   32.11
  14   1  -3  298.39   93.79
 -14  -1   3  319.65   32.44
 -14  -1   3  327.39   93.56
  14  -1  -4   13.57   11.14
 -14  -1   4   15.57   10.40
 -14   1   4   16.05    4.24
 -14   1   4   14.90    6.99
  14   1  -4   15.69    4.60
  14   1  -4   10.73    4.12
  14   1  -4   15.24    7.22
 -14  -1   4   12.15    4.31
 -14   1   5  231.22   39.94
  14   1  -5  203.48   43.24
 -14   1   5  209.71   26.04
  14  -1  -5  242.85   25.80
  14  -1  -5  230.80   70.65
  14   1  -5  247.24   26.00
  14   1  -5  223.35   25.65
 -14  -1   5  235.94   26.07
 -14  -1   5  254.89   70.49
  14   1  -6  327.06   51.45
 -14   1   6  321.65   34.04
 -14   1   6  315.55   95.57
  14  -1  -6  330.70   33.50
  14  -1  -6  319.03   95.84
  14   1  -6  326.35   33.81
 -14  -1   6  306.93   33.63
 -14  -1   6  284.08   95.57
 -14   1   7  107.43   27.51
  14  -1  -7   99.52   29.29
  14   1  -7   89.77   28.37
 -14  -1   7  103.77   27.84
 -14   1   7   95.87   14.48
  14  -1  -7   94.21   13.81
  14   1  -7  115.45   14.14
 -14  -1   7  117.45   14.05
 -14   1   8  324.84   32.78
 -14   1   8  298.85   90.95
  14  -1  -8  299.88   32.29
  14  -1  -8  306.72   91.09
  14   1  -8  292.67   32.43
  14   1  -8  274.91   91.05
 -14  -1   8  305.82   32.41
 -14  -1   8  301.15   91.03
  14   1  -9   28.64   14.52
 -14  -1   9   29.13   14.74
 -14  -1   9   20.75   15.01
 -14   1   9   21.52    6.49
 -14   1   9   30.48   10.25
  14  -1  -9   20.69    6.03
  14  -1  -9   27.79   10.59
  14   1  -9   26.77    6.13
 -14  -1   9   33.79    6.63
 -14   1  10  158.26   16.03
 -14   1  10  169.20   34.20
  14  -1 -10  143.75   34.00
 -14  -1  10  148.65   34.50
 -14  -1  10  145.24   33.64
 -14   1  10  157.70   45.80
  14  -1 -10  130.80   18.18
  14   1 -10  145.83   18.32
  14   1 -10  129.64   45.67
 -14  -1  10  154.66   18.66
 -14   1  11   31.60    5.65
 -14  -1  11   28.30    4.74
 -14  -1  11   16.77   14.52
 -14   1  11   29.41   10.45
 -14   1  11   26.29   11.05
  14  -1 -11   25.70    6.20
  14  -1 -11   34.13   11.48
  14   1 -11   27.69    6.25
  14   1 -11   19.47   10.33
 -14  -1  11   29.85   10.58
  14  -1 -12    0.31    5.96
  14   1 -12    4.43    5.25
 -14  -1  12    2.00    5.26
 -14  -1  12   -1.40    5.28
 -14   1  12    0.08    2.94
 -14   1  12    2.66    4.62
 -14   1  12    4.32    5.11
  14  -1 -12    3.26    2.77
  14   1 -12    2.02    2.84
 -14  -1  12    2.53    2.93
 -14   1  13    6.78    7.26
 -14   1  13    2.71    7.63
  14   1 -13    7.21    7.59
 -14  -1  13    4.66    3.42
 -14   1  13    7.49    3.57
  14  -1 -13    6.63    3.40
  14  -1 -13    1.14    6.84
  14   1 -13    4.56    3.41
 -14  -1  13    5.34    5.43
 -14  -1  13    3.84    6.88
 -14  -1  14  236.60   42.28
 -14   1  14  179.09   25.22
 -14   1  14  225.16   66.07
 -14   1  14  228.05   65.89
  14  -1 -14  227.52   24.66
  14  -1 -14  216.50   65.98
  14   1 -14  246.50   24.77
  14   1 -14  210.34   65.98
 -14  -1  14  193.70   25.24
 -14  -1  14  199.97   65.89
  14   1 -15   14.61    3.92
 -14   1  15   13.64    7.59
 -14   1  15   17.26    8.01
  14  -1 -15   11.40    4.71
  14  -1 -15   15.15    9.08
  14   1 -15   13.64    9.08
 -14  -1  15   17.52    7.72
 -14  -1  15    8.14    8.59
  14   1 -16 1075.52  109.49
 -14  -1  16 1209.37   96.81
 -14   1  16 1282.71  333.64
 -14   1  16  907.44  333.12
  14  -1 -16 1336.39  106.26
  14  -1 -16  943.45  333.26
 -14   1  17   69.21   24.40
  14  -1 -17   74.49   11.17
  14   1 -17   74.67   11.24
 -14  -1  17   58.62   23.40
 -14  -1  18   81.74   28.27
 -14   1  18   93.22   29.89
  14  -1 -18   88.58   12.99
  14   1 -18   91.32   13.07
 -14  -1  19  161.15   36.35
 -14   1  19  131.91   47.31
  14  -1 -19  158.80   18.64
  14   1 -19  143.82   18.70
  14  -1 -20   28.12    5.57
 -14   1  20   18.25   13.36
  14   1 -20   12.98    6.37
 -14  -1  20   29.12   15.25
 -14   1  21   11.23   14.54
  14  -1 -21    6.59    4.78
  14   1 -21    9.78    4.97
 -14  -1  21    7.97   14.12
 -14   1  22    6.47   17.78
  14  -1 -22   32.31    6.75
  14   1 -22   28.87    6.88
 -14  -1  22   24.85   17.53
 -14   1  23   60.95   33.38
  14  -1 -23   96.81   13.13
  14   1 -23  111.98   13.36
 -14  -1  23   68.82   32.84
  14   1 -24   39.83    6.72
  14  -1 -24   33.84    7.50
 -14  -1  24   12.64   20.78
  14  -1 -25  109.17   15.07
  14   1 -25   89.77   15.07
 -14   2   1  348.85   92.34
  14  -2  -1  252.56   92.76
  14   2  -1  301.26   92.86
 -14  -2   1  301.41   92.39
  14  -2  -2    0.68    4.27
  14   2  -2    1.12    5.16
 -14  -2   2    0.57    3.59
 -14   2   2   -0.60    4.16
 -14   2   3  374.43   46.55
  14   2  -3  339.50   52.73
 -14   2   3  349.07   34.89
 -14   2   3  340.59   35.69
  14  -2  -3  342.88   35.28
  14  -2  -3  283.61  102.83
  14   2  -3  330.07   35.84
  14   2  -3  313.29   34.92
 -14  -2   3  374.76   35.28
 -14  -2   3  337.69  102.63
  14  -2  -4    4.43    6.11
  14   2  -4    1.33    6.10
 -14   2   4    4.85    2.75
 -14   2   4    3.49    4.64
  14  -2  -4    4.98    2.56
  14   2  -4    2.46    3.06
  14   2  -4    4.24    2.53
 -14  -2   4    2.42    2.87
 -14  -2   4    1.41    5.06
 -14   2   5  687.43   66.16
 -14   2   5  701.66  200.41
  14  -2  -5  722.14   65.04
  14  -2  -5  590.64  200.66
  14   2  -5  707.91   65.90
  14   2  -5  683.35   65.33
  14   2  -5  556.37  200.64
 -14  -2   5  695.67   65.64
 -14  -2   5  608.54  200.47
 -14   2   6  165.70   34.02
  14   2  -6  155.43   36.28
 -14  -2   6  164.39   35.36
 -14   2   6  181.90   20.45
  14  -2  -6  189.94   19.90
  14  -2  -6  144.38   51.57
  14   2  -6  158.37   20.17
 -14  -2   6  167.55   19.89
  14  -2  -7  726.86   79.63
  14   2  -7  704.33   76.04
 -14   2   7  802.51   75.26
 -14   2   7  768.22  228.21
  14  -2  -7  802.42   73.95
  14   2  -7  775.11   74.50
 -14  -2   7  749.89   74.14
 -14  -2   7  762.05  228.34
  14  -2  -8  233.96   42.90
 -14  -2   8  195.58   42.01
 -14   2   8  252.10   26.38
 -14   2   8  247.93   70.04
  14   2  -8  249.28   26.11
  14   2  -8  207.85   70.07
 -14  -2   8  219.75   25.88
  14  -2  -9  197.93   39.91
 -14  -2   9  210.76   39.73
 -14   2   9  202.43   23.60
 -14   2   9  198.30   60.82
  14  -2  -9  189.81   22.79
  14   2  -9  223.03   23.32
  14   2  -9  168.40   60.87
 -14  -2   9  212.32   23.08
 -14  -2   9  186.13   60.95
 -14   2  10  252.70   43.24
 -14  -2  10  255.73   23.76
 -14   2  10  232.21   26.49
 -14   2  10  242.53   70.07
  14  -2 -10  224.23   25.71
  14  -2 -10  236.69   70.27
  14   2 -10  208.20   26.07
  14   2 -10  212.61   70.06
 -14  -2  10  222.68   70.16
 -14  -2  10  219.37   70.09
  14   2 -11   98.19   29.72
 -14   2  11  113.49   16.20
 -14   2  11  130.19   37.28
 -14   2  11  106.01   37.38
  14  -2 -11  131.60   15.49
  14  -2 -11  121.67   37.57
  14   2 -11  135.19   15.78
 -14  -2  11  122.94   15.76
 -14  -2  11  123.77   37.41
 -14  -2  11  101.67   37.28
  14   2 -12  135.88   32.61
 -14  -2  12  132.44   15.65
 -14   2  12  129.00   18.74
 -14   2  12  156.67   45.67
 -14   2  12  136.01   45.62
  14  -2 -12  172.32   18.22
  14  -2 -12  166.44   45.85
  14   2 -12  158.41   18.42
 -14  -2  12  142.06   45.74
 -14  -2  12  139.24   45.62
  14   2 -13  119.69   31.47
 -14  -2  13  139.80   15.84
 -14  -2  13  164.10   34.00
 -14  -2  13  109.93   31.66
 -14   2  13  144.08   18.32
 -14   2  13  156.95   44.19
 -14   2  13  135.92   44.10
  14  -2 -13  151.46   17.73
  14  -2 -13  150.34   44.29
  14   2 -13  153.24   17.91
 -14   2  14  149.14   33.13
 -14  -2  14  124.09   32.41
 -14   2  14  141.08   19.67
 -14   2  14  156.96   47.70
  14  -2 -14  187.26   18.91
  14  -2 -14  158.94   47.74
  14   2 -14  169.56   19.01
  14   2 -14  137.69   47.72
 -14  -2  14  150.61   19.59
 -14  -2  14  160.38   47.83
 -14   2  15  108.24   29.21
 -14  -2  15   99.61   29.19
 -14   2  15  137.05   38.82
  14  -2 -15  128.91   15.84
  14  -2 -15  101.71   38.33
  14   2 -15  141.72   16.04
  14   2 -15  107.94   38.48
 -14  -2  15  155.93   38.49
 -14   2  16  947.48   89.19
 -14  -2  16 1251.89  100.46
 -14   2  16 1377.15  354.28
  14  -2 -16 1379.67  112.42
  14  -2 -16  955.76  353.86
  14   2 -16 1239.49  112.60
  14  -2 -17    5.78    4.34
 -14   2  17    4.25    9.59
  14   2 -17    8.86    4.85
 -14  -2  17    2.54    6.40
 -14   2  18  849.69  261.55
  14  -2 -18  867.50   84.13
  14   2 -18  874.55   84.41
 -14  -2  18  910.47  261.62
  14   2 -19   70.32    9.43
 -14   2  19   72.70   25.72
  14  -2 -19   72.36   11.32
 -14  -2  19   77.71   26.48
 -14   2  20   30.67   18.12
  14  -2 -20   45.90    8.35
  14   2 -20   38.42    8.55
 -14  -2  20   52.93   19.21
  14  -2 -21    4.30    4.56
 -14  -2  21    5.63   10.83
 -14   2  21    0.00   12.43
  14   2 -21    2.71    4.35
  14   2 -22    9.52    5.16
 -14   2  22    1.69   14.88
  14  -2 -22   10.88    4.92
 -14  -2  22   12.40   15.03
 -14  -2  23   -3.98   11.43
 -14   2  23   -5.20   16.44
  14  -2 -23    2.88    4.08
  14   2 -23    5.08    4.26
  14  -2 -24    3.00    4.42
  14   2 -24    3.20    4.58
 -14  -2  24    3.31   16.89
  14  -2 -25   45.56   11.25
  14   2 -25   65.55   11.43
 -14   3   1  695.61  205.21
  14  -3  -1  600.43  205.72
  14   3  -1  729.74  205.88
 -14  -3   1  712.92  205.43
  14  -3  -2  135.34   32.58
 -14  -3   2  150.98   30.15
 -14   3   2  117.28   39.44
  14   3  -2  114.78   15.35
  14   3  -2  131.70   40.14
 -14  -3   3   57.01   19.17
 -14   3   3   51.57    7.90
 -14   3   3   50.54    8.42
 -14   3   3   44.63   16.65
  14  -3  -3   45.44    7.75
  14  -3  -3   47.01   17.16
  14   3  -3   55.91    8.85
  14   3  -3   50.61    7.99
  14   3  -3   53.82   17.45
 -14  -3   3   46.86    8.25
 -14   3   4  224.91   37.59
  14  -3  -4  188.57   42.35
 -14   3   4  227.83   25.12
  14  -3  -4  214.84   23.86
  14   3  -4  225.26   25.15
  14   3  -4  220.92   24.30
  14   3  -4  218.36   66.94
 -14  -3   4  222.92   24.48
 -14  -3   4  220.71   66.77
 -14   3   5   31.35   14.98
  14   3  -5   36.27   16.78
 -14   3   5   31.32    7.07
  14  -3  -5   34.37    6.56
  14  -3  -5   33.35   12.10
  14   3  -5   30.59    7.13
  14   3  -5   32.81    6.93
 -14  -3   5   32.77    6.72
 -14  -3   5   31.12   11.96
 -14  -3   6   10.90    9.54
 -14   3   6   12.33    4.44
 -14   3   6   12.10    6.03
  14  -3  -6    9.80    4.05
  14  -3  -6    6.61    6.08
  14   3  -6   12.20    4.04
  14   3  -6    9.38    3.98
  14   3  -6   10.71    6.63
 -14  -3   6   10.57    4.21
 -14  -3   7  472.70   44.55
 -14   3   7  484.06   46.62
 -14   3   7  485.47  134.99
  14  -3  -7  442.64   45.43
  14  -3  -7  367.24  135.19
  14   3  -7  481.25   46.29
  14   3  -7  445.10  135.17
 -14  -3   7  393.24  135.13
 -14   3   8  146.33   31.29
 -14   3   8  152.42   17.83
  14  -3  -8  140.15   16.79
  14  -3  -8  136.02   41.85
  14   3  -8  122.31   17.37
  14   3  -8  114.98   41.68
 -14  -3   8  125.31   16.79
 -14  -3   8  137.77   41.76
 -14  -3   8  136.10   41.81
 -14  -3   9  925.45   88.37
 -14   3   9  964.45   94.43
 -14   3   9 1043.42  292.46
  14  -3  -9 1011.04   93.52
  14  -3  -9  925.18  292.47
  14   3  -9 1038.68   94.16
  14   3  -9  841.86  292.39
 -14  -3   9 1081.30   93.75
 -14  -3   9  931.09  292.50
 -14   3  10  118.37   12.91
  14   3 -10  104.38   28.89
 -14   3  10  116.43   35.37
 -14   3  10  117.93   35.63
  14  -3 -10  118.55   14.75
  14  -3 -10  127.79   35.76
  14   3 -10  106.11   15.29
 -14  -3  10  110.20   15.06
 -14  -3  10  116.42   35.61
 -14  -3  10   95.89   35.46
 -14   3  11  566.16   65.59
 -14   3  11  532.77   55.56
 -14   3  11  561.15  164.47
  14  -3 -11  584.12   54.59
  14  -3 -11  562.55  164.60
  14   3 -11  595.89   55.25
  14   3 -11  462.60  164.35
 -14  -3  11  505.61   54.83
 -14  -3  11  577.78  164.65
 -14  -3  11  542.10  164.51
 -14  -3  12    0.19    3.07
 -14   3  12    1.54    4.10
 -14   3  12    0.63    4.34
 -14   3  12    2.48    4.92
  14  -3 -12    2.06    2.57
  14  -3 -12    2.23    4.91
  14   3 -12   -0.61    2.90
  14   3 -12   -0.34    4.97
 -14  -3  12   -0.73    4.91
 -14  -3  12    6.30    5.19
 -14   3  13  113.43   13.36
 -14   3  13  133.11   30.53
  14   3 -13   94.64   27.94
 -14  -3  13  111.99   12.83
 -14  -3  13   99.34   30.31
 -14  -3  13  124.56   28.60
 -14   3  13  108.68   35.37
  14  -3 -13  128.20   14.82
  14  -3 -13  101.31   35.53
  14   3 -13  108.51   15.24
  14   3 -14    4.86    3.47
 -14   3  14    2.28    4.97
 -14   3  14    4.26    6.79
 -14   3  14    4.16    6.25
  14  -3 -14    7.19    3.23
  14  -3 -14    3.48    7.24
  14   3 -14   -5.29    7.65
 -14  -3  14    5.22    4.34
 -14  -3  14    9.53    4.62
 -14  -3  14    4.04    6.99
 -14   3  15  552.67   63.75
 -14  -3  15  521.64   64.13
 -14   3  15  423.46  145.48
  14  -3 -15  494.24   48.89
  14  -3 -15  428.00  145.61
  14   3 -15  512.80   49.30
 -14  -3  16   69.26   23.66
 -14   3  16   66.29   22.46
 -14   3  16   46.81   21.62
  14  -3 -16   70.17   10.40
  14  -3 -16   53.57   22.57
  14   3 -16   78.42   11.11
 -14   3  17  569.19  180.59
  14  -3 -17  675.53   59.49
  14   3 -17  611.57   59.87
 -14  -3  17  497.67  180.41
 -14   3  18   21.48   12.06
  14  -3 -18   17.73    5.23
  14   3 -18   14.85    6.58
 -14  -3  18   23.62   11.40
 -14   3  19  227.49   86.86
  14  -3 -19  284.68   30.77
  14   3 -19  313.74   31.25
 -14  -3  19  294.06   87.16
 -14  -3  20   14.69   13.70
 -14   3  20   16.90   12.56
  14  -3 -20    7.72    5.16
  14   3 -20   13.14    4.69
 -14   3  21   24.96   16.33
  14  -3 -21   24.94    7.19
  14   3 -21   25.12    7.43
 -14  -3  21   52.43   17.64
  14  -3 -22    9.46    4.87
 -14   3  22   -2.07   12.90
  14   3 -22    6.37    4.81
 -14  -3  22    6.92   14.81
  14  -3 -23   18.73    5.92
  14   3 -23    6.87    6.00
 -14  -3  23   27.08   16.88
  14   3 -24   10.75    5.54
 -14  -3  24    9.85   16.93
  14  -3 -25    8.71    7.62
  14   3 -25   -2.97    7.35
  14  -4  -1   62.72   24.43
  14   4  -1   55.19   23.65
 -14  -4   1   75.29   22.51
 -14   4   1   73.98   21.98
  14  -4  -2 1201.14   97.47
 -14  -4   2 1105.67   87.49
 -14   4   2 1233.52  328.23
  14   4  -2 1127.87  105.06
  14   4  -2 1068.47  103.62
  14   4  -2  891.37  328.58
 -14  -4   2 1072.27  103.72
  14  -4  -3  155.92   37.29
  14   4  -3  160.54   36.91
 -14  -4   3  176.39   35.26
 -14   4   3  169.35   19.31
 -14   4   3  163.10   20.23
 -14   4   3  163.89   51.48
  14  -4  -3  152.05   19.12
  14   4  -3  198.98   20.49
  14   4  -3  170.64   19.32
 -14  -4   3  173.27   19.64
  14  -4  -4    8.72   10.26
  14   4  -4   13.30   10.12
 -14   4   4   11.65    4.57
 -14   4   4    9.80    5.96
  14  -4  -4   11.44    3.55
  14   4  -4   11.23    4.59
  14   4  -4   10.94    4.00
 -14  -4   4   11.94    4.01
 -14  -4   4    9.44    6.31
  14  -4  -5  161.60   40.07
 -14   4   5  192.33   22.65
 -14   4   5  187.50   57.90
  14   4  -5  208.92   22.55
  14   4  -5  189.51   21.63
  14   4  -5  185.90   58.30
 -14  -4   5  197.55   22.04
 -14  -4   5  187.37   58.21
  14  -4  -6   91.34   28.23
  14   4  -6   99.43   27.35
 -14  -4   6  102.57   27.39
 -14   4   6   96.57   13.80
 -14   4   6   95.60   29.80
  14  -4  -6  111.96   12.71
  14   4  -6   89.78   13.36
  14   4  -6   85.49   12.85
 -14  -4   6   80.90   13.12
  14   4  -7  169.82   18.02
 -14   4   7  192.65   21.39
 -14   4   7  170.95   53.33
  14  -4  -7  156.35   20.05
  14  -4  -7  185.95   53.85
  14   4  -7  190.71   20.95
  14   4  -7  160.93   53.58
 -14  -4   7  166.17   20.68
 -14  -4   7  188.04   53.63
 -14   4   8  490.05   43.95
  14  -4  -8  452.17   60.97
 -14  -4   8  421.40   59.49
 -14   4   8  444.62  131.98
  14  -4  -8  459.21   44.34
  14   4  -8  450.35   45.35
  14   4  -8  391.57  132.10
 -14  -4   8  447.22   44.73
 -14  -4   8  382.89  132.19
 -14  -4   9    4.99    3.85
 -14   4   9    4.26    4.20
 -14   4   9    5.86    4.77
  14  -4  -9    5.53    2.91
  14  -4  -9    3.72    5.74
  14   4  -9    4.78    3.17
  14   4  -9    1.00    5.23
 -14  -4   9    0.52    5.14
 -14  -4   9    6.72    5.31
 -14   4  10   48.19   20.14
  14   4 -10   38.86   18.94
 -14  -4  10   56.01    6.72
 -14  -4  10   38.50   19.24
 -14   4  10   51.80    9.42
 -14   4  10   53.23   16.48
  14  -4 -10   42.75    8.41
  14  -4 -10   46.72   16.94
  14   4 -10   52.11    8.78
 -14  -4  10   56.56   16.82
  14  -4 -11  167.53   35.53
  14   4 -11  147.57   33.90
 -14  -4  11  135.91   16.33
 -14   4  11  160.23   19.70
 -14   4  11  156.13   47.60
 -14   4  11  145.66   47.78
  14  -4 -11  163.62   18.74
  14   4 -11  176.73   19.19
 -14  -4  11  154.25   47.82
 -14  -4  11  134.87   47.79
 -14   4  12   41.83    6.82
  14   4 -12   32.63    5.63
 -14  -4  12   39.26    5.85
 -14  -4  12   39.69   18.14
 -14   4  12   38.82   13.59
 -14   4  12   37.98   13.90
  14  -4 -12   41.31    7.46
  14  -4 -12   38.77   14.43
  14   4 -12   34.95   14.56
 -14  -4  12   40.51   14.70
 -14   4  13  101.03   27.87
  14   4 -13   87.70   26.07
 -14  -4  13   93.14   11.83
 -14  -4  13  103.59   27.45
 -14   4  13  107.74   15.18
 -14   4  13  131.83   33.01
  14  -4 -13  102.65   13.82
  14  -4 -13   88.71   32.47
  14   4 -13   97.00   14.28
 -14  -4  13  117.83   32.58
 -14   4  14  181.04   22.59
 -14   4  14  221.24   39.02
 -14   4  14  280.43   64.83
  14  -4 -14  228.99   24.01
  14  -4 -14  188.87   64.49
  14   4 -14  247.68   24.61
  14   4 -14  167.69   64.50
 -14  -4  14  255.47   64.84
 -14  -4  14  151.01   64.47
 -14   4  15   64.71   21.36
 -14   4  15   59.85   20.95
  14  -4 -15   69.02   10.00
  14  -4 -15   54.92   21.17
  14   4 -15   59.24   10.38
 -14  -4  15   66.26   21.03
 -14   4  16    6.86    7.79
 -14   4  16    4.80    7.30
  14  -4 -16    6.54    4.31
  14  -4 -16    6.86    9.72
  14   4 -16   11.35    5.66
 -14  -4  16    4.66    6.49
 -14   4  17 1039.12  346.60
  14  -4 -17 1132.89  109.95
  14   4 -17 1204.87  110.42
 -14  -4  17 1270.72  346.72
  14   4 -18  111.20   14.15
 -14   4  18   97.82   39.44
  14  -4 -18  147.96   16.09
 -14  -4  18  124.33   39.40
  14  -4 -19  290.99   30.89
 -14   4  19  219.76   92.42
  14   4 -19  340.08   33.08
 -14  -4  19  352.42   92.60
 -14   4  20   79.02   39.85
  14  -4 -20  134.48   16.12
  14   4 -20  129.40   16.63
 -14  -4  20  135.19   40.53
 -14   4  21    8.79   18.90
  14  -4 -21   46.51    8.56
  14   4 -21   60.84    8.91
 -14  -4  21   42.67   19.89
 -14   4  22   47.91   55.92
  14  -4 -22  191.79   21.17
  14   4 -22  217.77   21.58
 -14  -4  22  215.34   56.74
  14  -4 -23  136.06   16.61
  14   4 -23  155.65   19.12
 -14  -4  23  169.08   49.61
  14  -4 -24  332.77   29.97
  14   4 -24  248.15   30.18
 -14  -4  24  192.31   84.48
  14  -4 -25  370.14   36.12
  14   4 -25  291.40   36.36
 -14   5   1    1.79    4.17
 -14  -5   1    4.09    4.82
  14  -5  -1    3.58    7.19
  14   5  -1   -1.04    3.16
  14   5  -1   -0.88    2.15
  14   5  -1    1.95    5.99
 -14   5   2   45.80   17.28
  14   5  -2   45.32   20.00
  14  -5  -2   52.60   17.34
  14   5  -2   58.09    9.04
  14   5  -2   46.12    7.91
 -14  -5   2   44.14    7.86
 -14  -5   2   44.09   16.44
 -14   5   3   40.25    6.97
 -14   5   3   40.73    7.91
 -14   5   3   45.08   13.54
  14  -5  -3   34.43    6.78
  14  -5  -3   29.20   14.07
  14   5  -3   44.65    8.12
  14   5  -3   37.54    6.95
  14   5  -3   45.24   14.07
 -14  -5   3   33.68    7.33
 -14  -5   3   44.15   14.12
 -14   5   4  377.53   37.12
 -14   5   4  330.25   38.52
 -14   5   4  354.51  109.00
  14  -5  -4  378.15   37.02
  14  -5  -4  328.56  109.43
  14   5  -4  395.68   38.65
  14   5  -4  355.05   37.10
  14   5  -4  277.52  109.28
 -14  -5   4  413.34   37.46
 -14  -5   4  368.52  109.30
  14   5  -5    2.65    6.37
 -14  -5   5    1.13    6.03
 -14   5   5    2.15    3.33
 -14   5   5    2.30    4.42
  14  -5  -5    3.55    2.37
  14  -5  -5    4.96    4.80
  14   5  -5    2.59    4.11
  14   5  -5    4.81    2.98
 -14  -5   5    4.57    3.29
 -14   5   6  642.96   65.66
 -14  -5   6  681.95   72.34
 -14   5   6  713.50   65.77
  14  -5  -6  657.34   63.99
  14  -5  -6  635.56  198.01
  14   5  -6  659.59   65.66
  14   5  -6  655.65   64.38
  14   5  -6  661.93  197.89
 -14  -5   6  651.84   64.59
 -14   5   7   38.21   15.92
  14   5  -7   34.82   17.26
 -14  -5   7   38.01    5.79
 -14  -5   7   42.09   17.71
 -14   5   7   42.24    8.44
  14  -5  -7   33.15    6.87
  14  -5  -7   37.42   14.22
  14   5  -7   40.05    7.70
  14   5  -7   40.26    7.33
 -14  -5   7   32.27   13.55
  14   5  -8  881.41   91.76
 -14  -5   8  894.26   87.03
 -14   5   8 1010.01   90.95
 -14   5   8  983.87  280.22
  14  -5  -8  975.85   89.34
  14  -5  -8  958.05  280.58
  14   5  -8 1036.93   90.58
  14   5  -8  917.52  280.42
 -14  -5   8  829.10   89.94
 -14  -5   8  915.40  280.49
 -14  -5   9    5.54    5.33
 -14   5   9    1.89    4.61
 -14   5   9    1.71    4.32
  14  -5  -9    2.46    2.35
  14  -5  -9    3.74    4.98
  14   5  -9    3.18    2.90
  14   5  -9    2.78    5.46
 -14  -5   9   -2.56    3.43
 -14  -5   9    1.21    6.25
 -14  -5  10 1126.05   88.12
 -14   5  10  918.42   92.83
 -14   5  10 1002.18  286.57
 -14   5  10  984.43  286.76
  14  -5 -10 1019.86   91.44
  14  -5 -10  964.88  286.76
  14   5 -10 1001.07   92.35
  14   5 -10  852.26  286.58
 -14  -5  10  887.52   91.68
 -14  -5  10  873.60  286.73
 -14   5  11   88.04   10.90
 -14  -5  11   65.01    9.53
 -14  -5  11   89.29   26.10
 -14  -5  11   73.27   24.85
 -14   5  11  101.91   26.88
 -14   5  11   98.10   26.78
  14  -5 -11   83.49   11.81
  14  -5 -11   84.07   27.09
  14   5 -11   87.59   12.33
  14   5 -11   66.20   26.69
  14  -5 -12  319.35   34.22
  14   5 -12  294.53   48.12
 -14  -5  12  351.89   34.73
 -14  -5  12  306.55   49.44
 -14   5  12  320.81   37.09
 -14   5  12  388.67  103.40
 -14   5  12  346.76  103.30
  14  -5 -12  352.07  103.33
  14   5 -12  347.33   36.37
 -14  -5  12  419.45  103.59
  14   5 -13   11.39    3.82
  14   5 -13    9.40    9.93
 -14  -5  13   16.47   10.60
 -14   5  13   15.62    5.12
 -14   5  13   13.21    8.53
 -14   5  13   14.63    7.75
  14  -5 -13   10.32    4.29
  14  -5 -13    9.93    7.86
 -14  -5  13   10.92    5.61
 -14  -5  13    4.76    9.16
 -14  -5  14   66.42   23.43
 -14   5  14   87.05   22.57
 -14   5  14   56.52   21.49
  14  -5 -14   69.26   10.30
  14  -5 -14   47.74   21.84
  14   5 -14   67.77   10.69
 -14   5  15  109.58   28.98
 -14   5  15   74.29   28.12
  14  -5 -15   81.82   12.46
  14  -5 -15   66.40   28.47
  14   5 -15  104.87   13.32
 -14  -5  15   91.96   28.32
  14   5 -16  258.89   22.61
 -14   5  16  239.89   64.95
 -14   5  16  162.58   64.27
  14  -5 -16  204.19   24.11
  14  -5 -16  160.30   64.60
 -14  -5  16  268.03   65.14
 -14   5  17   61.87   24.59
  14  -5 -17   70.13   11.20
  14   5 -17   81.34   12.18
 -14  -5  17   67.81   24.55
 -14   5  18   85.95   47.56
  14  -5 -18  161.75   18.80
  14   5 -18  175.28   19.50
 -14  -5  18  170.08   48.07
 -14   5  19    2.38    9.18
  14  -5 -19    6.69    4.68
  14   5 -19   10.50    5.90
 -14  -5  19   12.21   10.10
 -14   5  20   37.47   37.78
  14  -5 -20  118.04   15.43
  14   5 -20  150.67   16.13
 -14  -5  20  138.20   37.89
 -14   5  21    1.72   12.32
  14  -5 -21   -1.30    4.62
  14   5 -21    0.68    5.41
 -14  -5  21   18.85   13.97
  14  -5 -22   45.58    8.39
  14   5 -22   29.16    8.35
 -14  -5  22   37.00   19.49
  14  -5 -23   16.75    6.11
  14   5 -23   12.71    5.94
 -14  -5  23    7.53   15.90
  14  -5 -24   44.29   10.44
  14   5 -24   43.74   10.16
 -14  -5  24   17.96   20.81
  14  -5 -25    9.81    7.81
  14   5 -25    7.40    7.81
 -14   6   1   21.58   11.17
  14  -6  -1    8.57   10.18
  14   6  -1   19.67    5.90
  14   6  -1   18.28    5.35
 -14  -6   1   24.59    8.82
  14  -6  -2   87.26   28.69
  14   6  -2   80.85   27.77
 -14   6   2   86.92   13.04
 -14   6   2   76.16   13.54
 -14   6   2  101.97   30.24
  14   6  -2  101.29   13.97
  14   6  -2   97.88   12.67
 -14  -6   2  111.04   12.90
 -14  -6   2  111.70   30.71
 -14   6   3   -0.92    4.64
  14  -6  -3    2.10    5.49
 -14  -6   3    0.82    5.06
 -14   6   3    3.09    2.65
 -14   6   3    1.76    3.30
  14  -6  -3    5.18    2.41
  14   6  -3    1.20    4.00
  14   6  -3    1.66    2.47
  14   6  -3    4.32    5.71
 -14  -6   3    0.38    3.23
  14  -6  -4   70.43   25.25
 -14  -6   4   69.73   23.77
 -14   6   4   79.42   10.62
 -14   6   4   63.62   11.91
 -14   6   4   82.09   23.66
  14  -6  -4   80.76   10.43
  14   6  -4   78.54   11.97
  14   6  -4   66.67   10.77
  14   6  -4   71.33   24.25
 -14  -6   4   71.90   10.98
 -14   6   5   60.10   19.84
 -14   6   5   64.99   11.08
  14  -6  -5   63.35    9.36
  14  -6  -5   62.41   21.30
  14   6  -5   64.94   10.73
  14   6  -5   68.51    9.63
  14   6  -5   46.28   20.87
 -14  -6   5   64.97    9.87
 -14  -6   5   63.23   20.81
  14  -6  -6   90.67   28.71
  14   6  -6   81.27   27.11
 -14  -6   6   93.16   27.65
 -14   6   6  102.15   13.94
 -14   6   6   91.85   29.62
  14  -6  -6   94.65   12.43
  14   6  -6   99.32   13.68
  14   6  -6   93.44   12.80
 -14  -6   6   99.77   13.08
 -14  -6   6   93.33   30.09
  14  -6  -7   70.60   24.35
 -14  -6   7   66.54   23.55
 -14   6   7   62.40   11.32
 -14   6   7   71.31   21.94
  14  -6  -7   60.61   10.05
  14   6  -7   72.02   11.05
  14   6  -7   79.06   10.57
  14   6  -7   67.78   22.66
 -14  -6   7   62.59   10.58
 -14  -6   7   70.08   22.84
  14   6  -8   32.13   16.71
 -14  -6   8   30.48    5.77
 -14  -6   8   38.65   17.57
 -14  -6   8   31.28   16.87
 -14   6   8   39.51    8.08
 -14   6   8   41.89   12.59
  14  -6  -8   38.01    6.69
  14  -6  -8   36.77   13.72
  14   6  -8   42.85    7.62
  14   6  -8   28.18    7.19
 -14   6   9    2.05    4.81
 -14   6   9    8.35    5.03
  14  -6  -9    5.77    3.24
  14  -6  -9    8.66    5.97
  14   6  -9    6.69    3.93
  14   6  -9    8.39    3.89
  14   6  -9    5.32    6.23
 -14  -6   9    8.24    4.22
 -14  -6   9   11.61    6.05
 -14  -6   9    7.56    7.13
 -14   6  10   84.59   11.01
 -14   6  10  120.60   29.07
  14  -6 -10   94.06   12.27
  14  -6 -10   81.86   28.97
  14   6 -10   83.93   13.19
  14   6 -10   88.22   12.71
  14   6 -10   79.51   28.89
 -14  -6  10  100.09   12.91
 -14  -6  10   96.32   28.97
 -14  -6  10   66.33   28.96
 -14  -6  11    5.61    4.10
 -14  -6  11    3.41    6.67
 -14   6  11    3.18    4.71
 -14   6  11    4.23    7.18
 -14   6  11    1.22    5.77
  14  -6 -11    4.24    2.84
  14  -6 -11    3.87    6.94
  14   6 -11    4.21    3.40
  14   6 -11    5.26    7.28
 -14  -6  11    2.15    6.41
 -14  -6  12    1.65    4.65
 -14   6  12    4.99    4.57
 -14   6  12    5.66    7.34
 -14   6  12   -1.12    4.89
  14  -6 -12   -1.29    2.65
  14  -6 -12   -0.55    6.37
  14   6 -12    3.23    3.14
  14   6 -12    4.36    6.83
 -14  -6  12    2.12    5.37
 -14  -6  12    3.41    8.10
 -14   6  13  385.80   45.13
  14   6 -13  465.43   44.94
 -14  -6  13  467.12   60.97
 -14   6  13  493.20  135.32
 -14   6  13  421.39  135.23
  14  -6 -13  477.89   45.42
  14  -6 -13  428.53  135.32
 -14  -6  14  156.98   36.19
 -14   6  14  189.64   49.37
 -14   6  14  138.15   49.03
  14  -6 -14  165.80   19.02
  14  -6 -14  142.78   49.17
  14   6 -14  162.69   19.64
 -14   6  15  464.28  135.11
 -14   6  15  386.87  134.82
  14  -6 -15  466.60   45.58
  14  -6 -15  347.68  134.97
  14   6 -15  527.70   46.33
 -14  -6  15  511.70  135.45
 -14   6  16   10.73   10.43
 -14   6  16    9.84    7.25
  14  -6 -16    8.92    5.35
  14  -6 -16   10.64    8.71
  14   6 -16   17.47    5.80
 -14  -6  16    9.87    9.58
 -14   6  17  286.14   88.82
 -14   6  17  161.60   88.11
  14  -6 -17  424.58   31.59
  14  -6 -17  132.20   88.26
  14   6 -17  369.30   32.30
 -14  -6  17  401.79   89.18
  14  -6 -18  101.11   11.19
 -14   6  18   48.96   29.71
  14   6 -18   94.60   13.91
 -14  -6  18  106.45   30.01
 -14   6  19   73.88   65.13
  14  -6 -19  230.67   24.05
  14   6 -19  263.12   24.67
 -14  -6  19  243.35   65.21
 -14  -6  20  256.70   47.04
 -14   6  20   52.53   75.52
  14  -6 -20  311.05   27.29
  14   6 -20  301.97   28.24
  14  -6 -21  307.43   32.87
  14   6 -21  322.41   33.70
 -14  -6  21  289.22   94.70
  14  -6 -22  188.81   21.21
  14   6 -22  161.13   22.03
 -14  -6  22  190.49   57.44
  14  -6 -23  236.38   27.46
  14   6 -23  274.24   28.36
 -14  -6  23  236.38   77.77
 -14  -6  24  105.74   40.50
  14  -6 -24  171.08   20.41
  14   6 -24  191.05   21.40
  14  -6 -25  114.92   15.91
  14   6 -25  105.67   16.63
 -14   7   1   16.75    7.32
  14   7  -1   13.74    5.90
  14   7  -1   12.20    5.12
 -14  -7   1   23.59    8.27
 -14   7   2  170.05   21.09
 -14   7   2  188.59   55.40
  14  -7  -2  167.56   20.85
  14  -7  -2  143.79   56.12
  14   7  -2  209.31   22.22
  14   7  -2  180.30   20.76
 -14  -7   2  190.02   20.77
 -14  -7   2  200.90   55.88
 -14   7   3  530.12   56.20
 -14   7   3  548.08   51.88
 -14   7   3  484.39   53.30
  14  -7  -3  535.60   51.63
  14  -7  -3  463.31  157.40
  14   7  -3  618.61   53.47
  14   7  -3  550.61   51.68
  14   7  -3  435.26  157.18
 -14  -7   3  472.16   51.98
 -14  -7   3  575.06  157.25
  14   7  -4   28.38   15.41
 -14   7   4   25.63    5.91
 -14   7   4   27.51    6.84
 -14   7   4   31.68   10.53
  14  -7  -4   23.70    5.67
  14  -7  -4   23.83   11.95
  14   7  -4   38.99    7.21
  14   7  -4   25.77    6.16
 -14  -7   4   29.34    6.43
 -14  -7   4   29.50   11.02
  14   7  -5  449.96   59.92
 -14  -7   5  488.64   59.96
 -14  -7   5  423.32   60.52
 -14   7   5  503.49   46.29
 -14   7   5  467.89   47.64
 -14   7   5  487.21  138.85
  14  -7  -5  506.36   46.28
  14  -7  -5  428.73  139.38
  14   7  -5  471.15   47.89
  14   7  -5  351.50   46.28
 -14  -7   5  498.00   46.63
  14  -7  -6   54.62   23.16
 -14   7   6   58.30   10.49
 -14   7   6   63.68   19.85
  14  -7  -6   65.73    9.29
  14   7  -6   69.73   10.41
  14   7  -6   55.49    9.62
  14   7  -6   49.56   20.64
 -14  -7   6   55.40    9.89
 -14  -7   6   75.21   20.50
 -14  -7   6   65.46   20.94
 -14  -7   7  296.16   28.97
 -14  -7   7  293.20   47.47
 -14   7   7  261.20   31.57
 -14   7   7  288.23   86.25
  14  -7  -7  298.94   30.14
  14  -7  -7  283.23   86.79
  14   7  -7  332.67   31.68
  14   7  -7  269.71   30.44
  14   7  -7  251.14   86.63
 -14  -7   7  279.21   86.75
  14   7  -8  159.04   16.87
  14   7  -8  159.73   16.89
  14   7  -8  137.74   34.40
 -14   7   8  139.19   19.87
 -14   7   8  165.92   48.55
  14  -7  -8  165.05   18.44
  14  -7  -8  157.93   49.18
 -14  -7   8  175.55   19.12
 -14  -7   8  169.95   49.06
 -14  -7   8  141.56   49.03
  14   7  -9  179.24   39.79
 -14  -7   9  185.95   41.03
 -14   7   9  220.06   25.46
 -14   7   9  258.94   66.43
  14  -7  -9  227.84   24.04
  14  -7  -9  223.73   66.63
  14   7  -9  210.76   25.36
  14   7  -9  195.71   24.43
 -14  -7   9  202.71   24.62
 -14  -7   9  282.71   66.81
  14   7 -10   46.17    6.90
 -14   7  10   46.53    9.77
 -14   7  10   67.14   17.52
  14  -7 -10   53.90    8.39
  14  -7 -10   56.27   17.79
  14   7 -10   51.83    8.87
  14   7 -10   41.48   17.90
 -14  -7  10   42.94    9.09
 -14  -7  10   59.39   17.59
 -14  -7  10   41.91   17.73
  14   7 -11  549.26   59.70
 -14  -7  11  536.22   59.76
 -14  -7  11  669.62   70.19
 -14   7  11  590.52   60.65
 -14   7  11  740.64  181.26
 -14   7  11  631.72  181.46
  14  -7 -11  655.76   59.34
  14  -7 -11  679.70  181.53
  14   7 -11  620.30   60.58
  14   7 -11  478.02  181.27
 -14  -7  11  535.58  181.45
  14   7 -12    4.37    5.20
 -14  -7  12    6.25    4.49
 -14   7  12    8.44    4.85
 -14   7  12    2.88    6.66
 -14   7  12    3.45    5.24
  14  -7 -12    4.08    3.18
  14  -7 -12    7.13    7.93
  14   7 -12    6.03    3.83
 -14  -7  12    6.00    6.02
 -14   7  13 1297.00  344.12
 -14   7  13 1141.18  344.08
  14  -7 -13 1091.51  108.78
  14  -7 -13 1067.82  344.05
  14   7 -13 1192.13  109.93
 -14  -7  13 1168.54  344.44
 -14   7  14  482.59  128.58
 -14   7  14  343.53  128.32
  14  -7 -14  442.01   43.25
  14  -7 -14  339.90  128.42
  14   7 -14  464.29   44.34
 -14  -7  14  502.70  129.03
  14   7 -15  755.19   64.53
 -14   7  15  669.19  194.51
 -14   7  15  501.28  194.16
  14  -7 -15  753.59   63.44
  14  -7 -15  483.37  194.35
 -14  -7  15  725.08  194.86
  14   7 -16  499.06   39.99
 -14  -7  16  543.78   58.15
 -14   7  16  347.28  118.34
 -14   7  16  244.51  117.86
  14  -7 -16  515.35   40.33
  14  -7 -16  222.89  117.91
  14   7 -17  204.72   18.15
 -14  -7  17  213.62   37.51
 -14   7  17   91.69   50.00
 -14   7  17   60.81   49.48
  14  -7 -17  225.73   19.39
  14   7 -18   87.73   10.74
 -14  -7  18  106.19   26.75
 -14   7  18   21.03   26.44
  14  -7 -18   91.71   11.70
  14   7 -19  227.02   20.24
 -14  -7  19  220.61   40.08
 -14   7  19   18.39   55.00
  14  -7 -19  219.73   20.99
  14  -7 -20   26.97    5.92
  14   7 -20   21.27    7.43
 -14  -7  20   20.67   13.15
  14  -7 -21   84.70   12.60
  14   7 -21  105.56   13.76
 -14  -7  21   65.19   29.79
 -14  -7  22   73.88   27.66
  14  -7 -22   57.44   11.33
  14   7 -22   94.61   12.55
 -14  -7  23   21.36   17.71
  14  -7 -23   18.14    6.45
  14   7 -23   27.16    7.67
  14  -7 -24   62.36   11.16
  14   7 -24   51.51   12.01
 -14  -7  24   57.46   25.02
 -14   8   1  272.92   39.15
 -14   8   1  201.02   27.92
  14   8  -1  261.28   28.85
  14   8  -1  238.23   27.42
 -14  -8   1  304.78   77.09
 -14   8   2    0.16    3.97
 -14   8   2    2.61    2.37
 -14   8   2   -1.97    3.54
  14  -8  -2    0.66    2.25
  14  -8  -2    2.85    6.81
  14   8  -2    1.65    3.80
  14   8  -2    1.94    3.51
 -14  -8   2   -0.05    5.72
 -14   8   3  258.69   38.69
 -14   8   3  248.52   27.33
 -14   8   3  230.94   28.45
  14  -8  -3  256.61   27.16
  14  -8  -3  211.91   77.03
  14   8  -3  282.80   28.80
  14   8  -3  250.32   27.30
 -14  -8   3  229.85   27.55
 -14  -8   3  308.83   76.88
 -14   8   4   99.16   22.19
  14   8  -4   59.92   24.51
 -14  -8   4   57.99   24.95
 -14   8   4   84.34   11.25
 -14   8   4   76.21   12.53
  14  -8  -4   87.71   11.21
  14  -8  -4   72.65   26.47
  14   8  -4   95.81   12.68
  14   8  -4   74.68   11.48
 -14  -8   4   69.92   11.60
 -14  -8   4   95.76   26.06
 -14   8   5  247.25   39.35
  14   8  -5  199.06   42.67
 -14  -8   5  247.83   44.03
 -14  -8   5  226.04   44.30
 -14   8   5  287.54   26.79
 -14   8   5  258.34   28.00
  14  -8  -5  259.22   26.65
  14  -8  -5  219.28   75.46
  14   8  -5  299.25   28.36
  14   8  -5  222.82   26.75
 -14  -8   5  233.58   27.12
  14   8  -6    7.61   10.32
 -14  -8   6   12.07   10.69
 -14   8   6   13.80    4.05
 -14   8   6   14.35    6.07
 -14   8   6   12.00    6.19
  14  -8  -6   19.14    4.32
  14  -8  -6    3.50    7.69
  14   8  -6   15.66    4.74
  14   8  -6    6.56    4.42
 -14  -8   6   10.30    4.79
 -14  -8   6   13.86    7.17
  14  -8  -7  103.83   30.76
  14   8  -7   96.41   28.69
 -14  -8   7  112.02   29.53
 -14  -8   7   86.86   29.44
 -14   8   7  103.97   15.58
 -14   8   7  133.38   34.30
  14  -8  -7  122.92   13.90
  14   8  -7  119.54   15.23
  14   8  -7  100.48   14.24
 -14  -8   7   98.84   14.50
 -14   8   8    4.90    4.98
 -14   8   8    8.63    6.65
  14  -8  -8    5.75    3.05
  14  -8  -8    1.50    7.02
  14   8  -8    7.86    3.49
  14   8  -8    3.90    4.15
  14   8  -8   10.53    6.30
 -14  -8   8    4.30    4.24
 -14  -8   8   12.41    6.16
 -14  -8   8    3.61    7.21
  14   8  -9  381.39   38.44
  14   8  -9  312.09   51.40
 -14  -8   9  374.61   38.36
 -14  -8   9  305.34   53.00
 -14   8   9  386.15   40.48
 -14   8   9  467.45  115.25
  14  -8  -9  422.28   38.99
  14  -8  -9  339.01  115.49
  14   8  -9  412.04   40.56
 -14  -8   9  381.72  115.61
 -14  -8  10   16.84    5.19
 -14  -8  10   20.58   13.71
 -14   8  10   20.11    6.86
 -14   8  10   30.60   10.80
  14  -8 -10   20.52    5.14
  14  -8 -10   23.39    9.78
  14   8 -10   22.33    6.07
  14   8 -10   18.56    5.86
  14   8 -11  443.78   42.08
 -14   8  11  365.15   43.69
 -14   8  11  526.40  125.88
 -14   8  11  427.02  126.14
  14  -8 -11  443.70   42.33
  14  -8 -11  441.21  126.17
  14   8 -11  339.96   42.76
 -14  -8  11  352.78   42.98
 -14  -8  11  460.23  126.29
  14   8 -12  349.66   34.74
 -14  -8  12  393.29   53.91
 -14   8  12  360.67  103.44
 -14   8  12  296.43  103.43
  14  -8 -12  351.77   35.55
  14  -8 -12  304.42  103.46
  14  -8 -13  182.12   19.30
 -14   8  13  193.05   57.16
 -14   8  13  170.57   57.05
  14  -8 -13  165.51   57.12
  14   8 -13  187.13   22.41
 -14  -8  13  230.57   57.74
  14  -8 -14  568.12   50.66
 -14   8  14  490.95  152.68
 -14   8  14  438.67  152.63
  14  -8 -14  368.17  152.62
  14   8 -14  580.45   51.99
 -14  -8  14  616.98  153.32
 -14  -8  15  317.99   44.74
 -14   8  15  172.84   71.27
 -14   8  15  148.55   71.03
  14  -8 -15  310.04   26.03
  14  -8 -15  142.27   71.18
  14   8 -15  327.90   27.12
 -14   8  16  169.46  110.16
 -14   8  16  146.24  109.99
  14  -8 -16  512.70   38.01
  14   8 -16  490.67   38.98
 -14  -8  16  520.73  111.20
 -14   8  17   19.13   40.72
  14  -8 -17  174.55   16.76
  14   8 -17  178.15   17.74
 -14  -8  17  167.99   42.48
  14   8 -18   82.12   12.10
  14  -8 -18   99.42   13.46
 -14  -8  18  116.74   32.47
  14   8 -19   25.40    7.14
  14  -8 -19   34.73    7.19
 -14  -8  19   32.20   14.58
  14  -8 -20  231.21   23.10
  14   8 -20  223.47   26.02
 -14  -8  20  191.19   67.97
 -14  -8  21   63.15   26.12
  14  -8 -21   70.54   11.14
  14   8 -21   77.71   12.50
  14  -8 -22  120.81   16.09
  14   8 -22  127.46   17.26
 -14  -8  22  125.56   41.62
  14  -8 -23   41.83    9.54
 -14  -8  23   46.43   24.44
  14   8 -23   73.06   12.54
  14  -8 -24    3.90    7.44
  14   8 -24   11.32    8.39
 -14   9   1  124.38   25.27
 -14   9   1   97.71   14.22
 -14   9   1   76.08   14.82
  14   9  -1  108.27   15.26
  14   9  -1   85.44   13.86
 -14  -9   1  147.88   33.71
 -14   9   2   57.42   17.62
 -14   9   2   55.29    8.87
 -14   9   2   42.27    9.61
  14  -9  -2   43.40    8.66
  14   9  -2   57.79   10.11
  14   9  -2   42.35    8.67
 -14  -9   2   70.45   17.98
 -14   9   3  279.85   26.91
 -14   9   3  208.13   28.02
 -14   9   3  288.44   74.59
  14  -9  -3  246.12   26.73
  14  -9  -3  183.91   75.17
  14   9  -3  234.16   26.79
 -14  -9   3  233.15   27.13
[truncated: 2,199,057 more chars]
