# Supplementary material for: Synthesis, crystal structure and catalytic activity in reductive amination of di­chlorido­(η6-p-cymene)(2′-di­cyclo­hexyl­phosphanyl-2,6-di­meth­oxy­biphen­yl-κP)ruthenium(II)
Source: Acta Crystallogr E Crystallogr Commun. 2018 Mar 9;74(Pt 4):487–91. doi: 10.1107/S2056989018003821 (PMC5946974; doi:10.1107/S2056989018003821)
Supplement: Supplementary file 2 [file e-74-00487-Isup2.hkl]

data_I                                                                          
_shelx_title ' I in P2(1)/c'                                                    
_shelx_refln_list_code          4                                               
_shelx_F_calc_maximum      451.58                                               
_exptl_crystal_F_000      2992.00                                               
_reflns_d_resolution_high  0.7741                                               
                                                                                
loop_                                                                           
 _space_group_symop_operation_xyz                                               
 'x, y, z'                                                                      
 '-x, y+1/2, -z+1/2'                                                            
 '-x, -y, -z'                                                                   
 'x, -y-1/2, z-1/2'                                                             
                                                                                
_cell_length_a    19.7898                                                       
_cell_length_b    19.9497                                                       
_cell_length_c    20.2246                                                       
_cell_angle_alpha  90.000                                                       
_cell_angle_beta  118.175                                                       
_cell_angle_gamma  90.000                                                       
                                                                                
_shelx_F_squared_multiplier     1.000                                           
                                                                                
loop_                                                                           
 _refln_index_h                                                                 
 _refln_index_k                                                                 
 _refln_index_l                                                                 
 _refln_F_squared_calc                                                          
 _refln_F_squared_meas                                                          
 _refln_F_squared_sigma                                                         
 _refln_observed_status                                                         
   3   0   0       3486.74       3080.39       231.26 o                         
   4   0   0      47205.50      46671.10      3959.94 o                         
   5   0   0          9.71         20.88        12.96 o                         
   6   0   0       2588.66       2514.46       541.33 o                         
   7   0   0        110.72         85.73        78.50 o                         
   8   0   0      18825.95      17710.72      1402.08 o                         
   9   0   0       1272.47       1265.56       287.10 o                         
  10   0   0      90819.41      91003.54      2504.46 o                         
  11   0   0       4701.58       4231.62       907.61 o                         
  12   0   0      25947.30      25396.52      5386.38 o                         
  13   0   0        925.06        940.21       247.53 o                         
  14   0   0       1583.77       1311.35       293.79 o                         
  15   0   0      12485.12      14211.67      4244.11 o                         
  16   0   0       6616.57       7540.45      2267.21 o                         
  17   0   0        653.88       1110.11       363.19 o                         
  18   0   0       4084.22       5576.76       799.73 o                         
  19   0   0       3095.19       4693.80      1426.90 o                         
  20   0   0        299.90        350.77       190.66 o                         
  21   0   0       5443.45       6645.55      2006.58 o                         
  22   0   0       5324.24       6584.12      1999.16 o                         
   2   1   0       2509.96       2466.16       112.37 o                         
   3   1   0      48100.80      49009.45      1641.18 o                         
   4   1   0      86834.85      89874.46      3179.32 o                         
   5   1   0        238.10        191.81        24.48 o                         
   6   1   0      10734.38      10230.19       493.08 o                         
   7   1   0      11949.20      11629.41       560.12 o                         
   8   1   0        125.42        147.90        31.38 o                         
   9   1   0         57.59         88.00        45.41 o                         
  10   1   0      13010.10      13578.44       898.69 o                         
  11   1   0      33342.36      32783.46      1178.02 o                         
  12   1   0      12626.62      11696.62      1136.88 o                         
  13   1   0       7251.39       7204.98      1092.38 o                         
  14   1   0         33.24         49.07        48.91 o                         
  15   1   0       3747.50       4892.59       655.93 o                         
  16   1   0         36.69         41.20        89.97 o                         
  17   1   0        111.28        176.26       118.82 o                         
  18   1   0         26.95         54.15        87.46 o                         
  19   1   0         84.14        164.44       111.97 o                         
  20   1   0       1044.25       1249.28       289.04 o                         
  21   1   0       2017.68       2523.73       391.34 o                         
  22   1   0       3055.35       3492.67       467.46 o                         
   2   2   0       5846.31       5029.06       187.97 o                         
   3   2   0      70664.80      77982.00      1803.93 o                         
   4   2   0      45494.82      44449.82      1515.06 o                         
   5   2   0      27031.92      26203.34       728.37 o                         
   6   2   0       1319.67       1300.83        71.51 o                         
   7   2   0       9386.87       8710.93       386.57 o                         
   8   2   0      16035.59      13946.04       554.35 o                         
   9   2   0      74627.20      80765.12      2098.08 o                         
  10   2   0       5913.64       6428.39       498.58 o                         
  11   2   0       1393.89       1902.44       255.18 o                         
  12   2   0       7343.10       7283.79       799.46 o                         
  13   2   0       4509.75       4537.92       570.53 o                         
  14   2   0        216.28        215.34        71.77 o                         
  15   2   0       6205.53       7049.74      1497.52 o                         
  16   2   0        744.76       1103.47       262.16 o                         
  17   2   0        752.05       1163.34       278.54 o                         
  18   2   0        150.03        205.32       120.21 o                         
  19   2   0       1644.63       2671.64       585.99 o                         
  20   2   0       4023.65       5394.67      1156.52 o                         
  21   2   0       2127.39       2468.44       445.90 o                         
  22   2   0       1132.78       1119.30       288.60 o                         
   1   3   0      34167.91      32759.88       880.76 o                         
   2   3   0       1475.48        965.64        48.93 o                         
   3   3   0      16417.19      14674.17       451.52 o                         
   4   3   0       5622.30       5127.33       185.00 o                         
   5   3   0       3501.64       3095.93       125.34 o                         
   6   3   0       9785.82       8703.65       327.84 o                         
   7   3   0      10679.96       9647.03       359.50 o                         
   8   3   0        860.54       1164.12        66.91 o                         
   9   3   0       1220.64       1368.55        98.08 o                         
  10   3   0       1304.13       1347.82       138.53 o                         
  11   3   0         11.02        108.94        28.24 o                         
  12   3   0        120.47        183.60        69.69 o                         
  13   3   0        306.66        262.20        72.94 o                         
  14   3   0      11786.75      11358.47      1095.78 o                         
  15   3   0      15595.19      18879.64      1439.52 o                         
  16   3   0        512.93        757.25       204.74 o                         
  17   3   0       6242.92       7807.81      1660.38 o                         
  18   3   0       2923.31       3637.41       461.99 o                         
  19   3   0         38.21         60.38        98.77 o                         
  20   3   0        126.59        155.88       118.82 o                         
  21   3   0       1274.90       1474.29       319.48 o                         
  22   3   0         96.05        105.12       158.38 o                         
   0   4   0      71974.40      69005.41      2166.52 o                         
   1   4   0       7977.48       6856.40       231.08 o                         
   2   4   0        957.77       1033.53        48.58 o                         
   3   4   0      11866.12      10769.92       355.33 o                         
   4   4   0      21790.98      20851.35       672.98 o                         
   5   4   0      76689.98      81995.91      1594.71 o                         
   6   4   0      54724.53      57247.67      1397.93 o                         
   7   4   0       6644.61       6286.29       246.90 o                         
   8   4   0      11123.88      11222.39       374.89 o                         
   9   4   0       8010.24       7077.83       285.78 o                         
  10   4   0        806.64       1211.53       109.45 o                         
  11   4   0       4052.33       4254.45       274.61 o                         
  12   4   0        461.34        601.43       131.05 o                         
  13   4   0       4100.25       4448.35       563.61 o                         
  14   4   0       4876.20       4337.76       578.72 o                         
  15   4   0      10131.59      12348.49      1144.32 o                         
  16   4   0       1749.05       2236.30       420.75 o                         
  17   4   0        228.69        279.79       129.36 o                         
  18   4   0       1321.70       1517.09       350.19 o                         
  19   4   0        269.07        317.05       132.80 o                         
  20   4   0       1296.36       1790.58       364.94 o                         
  21   4   0        645.44        834.81       237.28 o                         
  22   4   0        374.41        134.36       160.65 o                         
   1   5   0        189.61        205.73        12.64 o                         
   2   5   0      10826.57       9018.54       299.78 o                         
   3   5   0        456.49        349.59        21.85 o                         
   4   5   0      46806.98      46093.76      1365.15 o                         
   5   5   0       3433.29       2999.00       123.45 o                         
   6   5   0     177213.45     200333.55      7067.80 o                         
   7   5   0       1737.74       1636.61        85.15 o                         
   8   5   0      24478.02      22704.18       702.63 o                         
   9   5   0      12877.25      12068.68       413.46 o                         
  10   5   0      14160.78      13312.51       507.56 o                         
  11   5   0       1041.87        974.35        94.77 o                         
  12   5   0       5095.07       4805.84       307.53 o                         
  13   5   0       5099.63       4781.83       322.43 o                         
  14   5   0      12516.14      13427.95      1234.55 o                         
  15   5   0       3166.98       4191.00       900.35 o                         
  16   5   0      38473.93      47940.82     10082.34 o                         
  17   5   0       4600.56       5607.37       753.73 o                         
  18   5   0        119.95         80.54       106.04 o                         
  19   5   0       4064.49       4839.72       659.25 o                         
  20   5   0        360.05        550.58       172.46 o                         
  21   5   0        781.56       1031.55       265.21 o                         
  22   5   0        337.51        406.52       261.43 o                         
   0   6   0      23353.81      17536.75       821.37 o                         
   1   6   0        319.38        468.10        25.06 o                         
   2   6   0       1781.56       1770.52        69.57 o                         
   3   6   0      17483.04      15794.01       525.87 o                         
   4   6   0      86214.69      94661.59      2500.63 o                         
   5   6   0      20768.94      18096.12       586.38 o                         
   6   6   0      64950.68      70001.04      1865.87 o                         
   7   6   0        519.27        500.22        29.95 o                         
   8   6   0       2778.26       3549.81       149.37 o                         
   9   6   0      12538.52      12798.06       462.37 o                         
  10   6   0       1578.44       1849.10       100.27 o                         
  11   6   0        524.47        523.37        48.75 o                         
  12   6   0        336.34        306.63        49.66 o                         
  13   6   0       3282.85       3311.36       263.98 o                         
  14   6   0       4911.91       4216.44       352.23 o                         
  15   6   0       4543.43       5310.10       739.16 o                         
  16   6   0       1511.57       2031.58       381.22 o                         
  17   6   0        391.55        539.06       160.47 o                         
  18   6   0       1786.73       2069.11       395.42 o                         
  19   6   0       3161.49       4116.31       882.77 o                         
  20   6   0         20.94        -29.54        71.08 o                         
  21   6   0          1.00          1.16       124.07 o                         
   1   7   0        468.21        285.57        17.70 o                         
   2   7   0        735.50        955.48        45.46 o                         
   3   7   0      33268.04      29803.66       923.16 o                         
   4   7   0        831.67        678.64        39.39 o                         
   5   7   0      28249.77      26941.23       770.61 o                         
   6   7   0      12413.02      12231.34       444.54 o                         
   7   7   0      95225.18      99869.43      2518.94 o                         
   8   7   0        869.70       1067.25        57.42 o                         
   9   7   0       5657.58       6013.75       259.76 o                         
  10   7   0       3531.14       3468.17       163.56 o                         
  11   7   0       2420.85       2437.93       124.75 o                         
  12   7   0       1674.99       1827.30       111.37 o                         
  13   7   0       1422.50       1567.78       132.50 o                         
  14   7   0       1779.93       1715.73       155.54 o                         
  15   7   0      20386.34      13804.48      2996.76 o                         
  16   7   0        514.49        593.15       175.86 o                         
  17   7   0        625.75        767.68       204.24 o                         
  18   7   0       2236.14       2306.77       369.13 o                         
  19   7   0       2620.34       2941.64       486.97 o                         
  20   7   0          1.50         13.93        95.46 o                         
  21   7   0        976.01        971.77       270.04 o                         
   0   8   0       8508.16       7361.65       331.20 o                         
   1   8   0       2707.31       2793.34       101.66 o                         
   2   8   0       1464.61       1512.14        60.71 o                         
   3   8   0       1636.98       1900.78        76.24 o                         
   4   8   0       3258.06       2662.82       106.13 o                         
   5   8   0        887.24        998.39        51.66 o                         
   6   8   0         25.03         63.98        14.35 o                         
   7   8   0       2000.90       1995.14        83.47 o                         
   8   8   0       3777.10       3524.43       151.77 o                         
   9   8   0      15532.39      17160.54       555.32 o                         
  10   8   0        733.54        757.71        51.30 o                         
  11   8   0        204.70        373.93        38.85 o                         
  12   8   0       2651.26       2769.98       150.54 o                         
  13   8   0       2744.00       2519.03       161.68 o                         
  14   8   0        751.94        655.92        88.40 o                         
  15   8   0        199.65        248.12        64.10 o                         
  16   8   0        426.47        415.43       144.20 o                         
  17   8   0          1.97        -12.40        76.05 o                         
  18   8   0        192.60        215.89       115.92 o                         
  19   8   0       3484.29       4388.45       947.98 o                         
  20   8   0       2040.93       2055.82       405.31 o                         
  21   8   0         26.06        102.79       141.44 o                         
   1   9   0      15258.86      14439.34       445.96 o                         
   2   9   0       5605.90       6137.14       225.65 o                         
   3   9   0      16755.97      17182.57       550.69 o                         
   4   9   0        570.34        706.58        37.91 o                         
   5   9   0       1521.17       1519.35        65.73 o                         
   6   9   0      11219.34      10530.78       363.20 o                         
   7   9   0      16857.17      16366.48       485.70 o                         
   8   9   0       5947.91       6857.98       257.77 o                         
   9   9   0       1133.64       1234.04        75.55 o                         
  10   9   0       5183.69       5385.28       232.39 o                         
  11   9   0       8423.18       9138.28       360.68 o                         
  12   9   0       4518.70       4901.54       279.63 o                         
  13   9   0       1165.40       1356.59       113.52 o                         
  14   9   0      10435.76      10241.74      1139.95 o                         
  15   9   0       3582.32       3493.69       501.00 o                         
  16   9   0       1076.88       1014.63       345.65 o                         
  17   9   0       1771.74       2007.60       400.91 o                         
  18   9   0       4665.98       4937.63      1059.13 o                         
  19   9   0         62.67         24.30        92.85 o                         
  20   9   0        340.42        363.81       162.01 o                         
   0  10   0      94080.55      96321.81      4297.17 o                         
   1  10   0        315.36        420.21        22.06 o                         
   2  10   0       2148.78       2461.50       102.79 o                         
   3  10   0         18.31         20.55        10.84 o                         
   4  10   0       9953.67       8259.08       301.27 o                         
   5  10   0          3.64         22.35        11.76 o                         
   6  10   0      18704.31      18862.30       567.05 o                         
   7  10   0        823.15        785.66        47.23 o                         
   8  10   0       1414.10       1404.47        66.14 o                         
   9  10   0         72.72         56.12        19.62 o                         
  10  10   0      23180.82      25192.79       913.12 o                         
  11  10   0       5439.82       5704.89       225.87 o                         
  12  10   0       3275.17       2952.27       144.38 o                         
  13  10   0       1180.76       1073.40        87.60 o                         
  14  10   0       8747.42       6608.55       916.33 o                         
  15  10   0       3113.68       4027.71       859.53 o                         
  16  10   0          3.23         75.88        74.11 o                         
  17  10   0        965.86        643.28       291.97 o                         
  18  10   0       5341.31       6018.82       785.63 o                         
  19  10   0       2195.40       2195.28       491.27 o                         
  20  10   0        747.42        885.90       264.41 o                         
   1  11   0       3922.24       3900.11       152.35 o                         
   2  11   0      15535.45      14980.54       531.40 o                         
   3  11   0      10171.64       9946.80       342.31 o                         
   4  11   0        773.69        782.96        41.55 o                         
   5  11   0        182.29        166.68        19.06 o                         
   6  11   0        580.04        558.45        37.85 o                         
   7  11   0        959.01       1053.59        53.35 o                         
   8  11   0       3736.98       3685.24       155.35 o                         
   9  11   0       1473.95       1600.28        90.61 o                         
  10  11   0       1274.05       1411.40        77.41 o                         
  11  11   0       5406.25       5679.67       239.14 o                         
  12  11   0       3541.72       3034.86       155.34 o                         
  13  11   0      10972.83      10370.37      1032.28 o                         
  14  11   0        679.52        526.83       108.55 o                         
  15  11   0         90.14        101.33        75.06 o                         
  16  11   0        409.13        380.32       170.70 o                         
  17  11   0        991.41       1379.79       297.82 o                         
  18  11   0        591.83        922.04       246.77 o                         
  19  11   0         70.80         39.38       124.76 o                         
  20  11   0        533.78         35.38       234.65 o                         
   0  12   0       1871.48       1612.97       108.20 o                         
   1  12   0      15875.65      15552.12       585.98 o                         
   2  12   0         60.58         74.11        15.33 o                         
   3  12   0       3399.70       3154.97       126.31 o                         
   4  12   0        330.38        332.28        25.30 o                         
   5  12   0        322.92        332.81        26.15 o                         
   6  12   0        295.03        278.36        25.04 o                         
   7  12   0         32.21         43.31        17.14 o                         
   8  12   0       1796.73       1588.48        79.61 o                         
   9  12   0      17900.12      18179.11       686.73 o                         
  10  12   0          1.10         15.66        23.62 o                         
  11  12   0          0.83         33.02        29.98 o                         
  12  12   0       1661.44       1547.18       113.06 o                         
  13  12   0      11477.56      11136.92      1162.02 o                         
  14  12   0         28.39         87.97        60.99 o                         
  15  12   0         56.83          2.94        67.51 o                         
  16  12   0        135.91         95.65        94.61 o                         
  17  12   0        477.01        558.20       201.15 o                         
  18  12   0         82.92         26.04       133.41 o                         
  19  12   0        458.51        114.46       147.97 o                         
   1  13   0        484.16        594.49        37.13 o                         
   2  13   0       1012.05       1004.19        51.54 o                         
   3  13   0       1108.61       1216.69        58.25 o                         
   4  13   0       1007.92        970.29        57.64 o                         
   5  13   0          2.58         40.03        16.01 o                         
   6  13   0       1853.60       2000.60        94.31 o                         
   7  13   0       1235.87       1297.47        69.38 o                         
   8  13   0       3034.11       2629.66       118.36 o                         
   9  13   0         47.46        124.23        27.48 o                         
  10  13   0       3565.63       3201.10       153.25 o                         
  11  13   0        689.34        700.13        67.65 o                         
  12  13   0        552.13        503.05        67.28 o                         
  13  13   0       2573.30       2476.20       202.45 o                         
  14  13   0       1137.38       1057.41       131.95 o                         
  15  13   0       1047.53        676.60       168.88 o                         
  16  13   0         52.56         91.97        93.22 o                         
  17  13   0        703.29        345.07       333.87 o                         
  18  13   0       2373.16       1060.51       816.84 o                         
   0  14   0       6392.95       6869.87       381.97 o                         
   1  14   0       8066.50       7122.03       283.61 o                         
   2  14   0       1189.68       1126.63        64.81 o                         
   3  14   0        130.30        133.01        20.93 o                         
   4  14   0        101.33        114.89        19.56 o                         
   5  14   0       2365.67       2271.50       108.18 o                         
   6  14   0       1882.51       1897.96        91.21 o                         
   7  14   0        125.67        165.41        26.44 o                         
   8  14   0       2147.85       2223.16       103.81 o                         
   9  14   0       7464.71       6837.35       354.21 o                         
  10  14   0         16.39          4.88        31.76 o                         
  11  14   0       1036.91       1095.34        91.96 o                         
  12  14   0       4339.40       4411.47       290.25 o                         
  13  14   0       1517.45       1839.48       188.74 o                         
  14  14   0       3566.52       3183.02       334.85 o                         
  15  14   0       1816.83       1422.31       230.16 o                         
  16  14   0        870.92        526.01       282.65 o                         
  17  14   0        154.82         96.97       133.60 o                         
   1  15   0          0.32         33.06        19.40 o                         
   2  15   0      16008.54      16093.07       613.93 o                         
   3  15   0        113.09         76.70        20.56 o                         
   4  15   0       7276.88       7013.62       270.19 o                         
   5  15   0       1415.63       1498.08        72.74 o                         
   6  15   0      10947.53      11322.98       402.39 o                         
   7  15   0          2.66         12.55        21.95 o                         
   8  15   0       8999.65       8518.67       342.60 o                         
   9  15   0       2928.51       2839.40       176.45 o                         
  10  15   0       1535.00       1364.13       111.53 o                         
  11  15   0        245.49        291.80        56.48 o                         
  12  15   0       4850.52       5034.61       340.47 o                         
  13  15   0        991.16        941.19       112.15 o                         
  14  15   0        935.80        446.10       162.00 o                         
  15  15   0          6.25         52.97        89.49 o                         
  17  15   0       3134.91       1041.95       795.54 o                         
   0  16   0      15426.95      15027.34       823.88 o                         
   1  16   0         66.60        127.75        23.87 o                         
   2  16   0       2073.39       1837.76        87.53 o                         
   3  16   0       1086.21       1077.03        60.55 o                         
   4  16   0       2027.07       2067.36        92.96 o                         
   5  16   0       6130.77       6038.67       283.29 o                         
   6  16   0         26.24         48.70        23.93 o                         
   7  16   0       3673.51       3855.50       204.30 o                         
   8  16   0       3225.98       3436.13       206.03 o                         
   9  16   0          5.00         54.62        38.90 o                         
  10  16   0       1811.53       1774.78       125.73 o                         
  11  16   0         86.11         54.90        43.93 o                         
  12  16   0         71.23         54.50        62.11 o                         
  13  16   0        743.75        216.97       142.04 o                         
  14  16   0        613.65        355.98       173.02 o                         
  15  16   0       1257.27        453.33       226.24 o                         
  16  16   0        287.66          5.51       129.57 o                         
   1  17   0         52.74         60.40        25.80 o                         
   2  17   0       1592.54       1956.58       113.14 o                         
   3  17   0       6653.81       7335.12       328.60 o                         
   4  17   0         12.52         27.26        26.20 o                         
   5  17   0        494.72        523.95        48.22 o                         
   6  17   0       2525.93       2906.92       155.95 o                         
   7  17   0       7999.94       8523.57       398.87 o                         
   8  17   0         97.74        118.39        44.96 o                         
   9  17   0          6.96         31.76        44.76 o                         
  10  17   0       1283.32       1310.62       107.29 o                         
  11  17   0         18.05         56.20        59.62 o                         
  12  17   0         81.51         73.77        98.53 o                         
  13  17   0        550.17        261.58       150.72 o                         
  14  17   0        574.52        191.35       106.90 o                         
  15  17   0       1737.97        375.35       375.02 o                         
   0  18   0         59.80        112.44        47.16 o                         
   1  18   0        164.52        309.22        42.64 o                         
   2  18   0       2832.80       3124.65       144.40 o                         
   3  18   0        808.52       1072.63        64.31 o                         
   4  18   0        356.20        420.32        52.64 o                         
   5  18   0       3521.87       3921.25       200.92 o                         
   6  18   0        319.56        365.82        51.22 o                         
   7  18   0          5.42         31.56        40.17 o                         
   8  18   0        227.51        274.70        54.78 o                         
   9  18   0       2327.88       2515.52       160.22 o                         
  10  18   0        170.08        119.92        69.45 o                         
  11  18   0        117.07         83.36        76.71 o                         
  12  18   0        280.49         72.79        87.03 o                         
  13  18   0       1085.58        410.11       229.92 o                         
  14  18   0          6.98         28.85        95.86 o                         
   1  19   0       1124.36       1478.10        88.59 o                         
   2  19   0       3541.16       4309.39       229.08 o                         
   3  19   0       4447.69       5132.26       257.21 o                         
   4  19   0        533.61        682.39        59.48 o                         
   5  19   0        596.91        648.99        61.97 o                         
   6  19   0        424.16        544.80        62.36 o                         
   7  19   0       5326.45       5877.03       330.13 o                         
   8  19   0        418.57        441.07        74.97 o                         
   9  19   0         65.44         56.19        55.04 o                         
  10  19   0        495.03        169.14       132.00 o                         
  11  19   0        909.05        386.98       209.44 o                         
  12  19   0       1205.34        747.11       280.54 o                         
  13  19   0        848.91        446.56       149.27 o                         
   0  20   0      17334.78      20557.44      1351.63 o                         
   1  20   0        599.68        762.49        71.98 o                         
   2  20   0         72.89         18.78        38.88 o                         
   3  20   0       1037.27       1146.26        83.58 o                         
   4  20   0      11148.14      12673.19       576.54 o                         
   5  20   0       1212.61       1327.84       122.78 o                         
   6  20   0       3913.76       4452.91       398.01 o                         
   7  20   0        150.11        143.62        54.23 o                         
   8  20   0       4447.03       4321.86      1052.17 o                         
   9  20   0          6.59         -7.43        52.10 o                         
  11  20   0        387.73        333.15       144.46 o                         
  12  20   0       1500.49       1324.80       252.48 o                         
   1  21   0        532.20        560.88        57.45 o                         
   2  21   0         31.86         90.51        44.84 o                         
   3  21   0       1543.35       1753.05       111.38 o                         
   4  21   0       1027.27       1260.63       128.66 o                         
   5  21   0         10.35         37.73        49.36 o                         
   6  21   0        185.52        228.81        56.08 o                         
   7  21   0        106.57         96.02        55.10 o                         
   8  21   0       1800.93       1915.62       443.88 o                         
   9  21   0         10.14         25.02        80.21 o                         
  10  21   0        483.99        158.21       134.76 o                         
  11  21   0       1408.11       1105.52       228.68 o                         
   0  22   0       5003.86       5297.92       779.54 o                         
   1  22   0       4475.75       5509.25       648.18 o                         
   2  22   0        243.09        294.26        54.07 o                         
   3  22   0          4.16         29.33        43.93 o                         
   4  22   0        533.11        537.55       137.34 o                         
   5  22   0        687.19        732.12       153.00 o                         
   6  22   0         21.33         42.67        52.45 o                         
   7  22   0        475.81        193.04        91.07 o                         
   8  22   0        388.10        262.31       140.19 o                         
   9  22   0       1363.36       1187.95       874.93 o                         
  10  22   0        648.88        587.10       178.90 o                         
   1  23   0       1334.16       1519.54       107.90 o                         
   2  23   0         30.80         34.47        51.67 o                         
   3  23   0       1450.79       1596.88       139.37 o                         
   4  23   0         18.37         92.73        54.50 o                         
   5  23   0        622.60        625.45       100.01 o                         
   6  23   0        199.65        189.83       112.21 o                         
   7  23   0        747.13        284.24       284.54 o                         
   8  23   0        974.63        477.16       430.89 o                         
   9  23   0        827.97        764.47       210.73 o                         
   0  24   0        740.74        636.11       146.92 o                         
   1  24   0       2537.28       2513.85       214.21 o                         
   2  24   0         23.92         29.12        60.62 o                         
   3  24   0       1318.52       1110.57       115.92 o                         
   4  24   0       1357.83       1323.95       200.61 o                         
   5  24   0        440.59        397.88       309.15 o                         
   6  24   0        106.94         68.43       140.08 o                         
   7  24   0         46.41        -41.09       168.12 o                         
   1  25   0       1186.62       1313.84       153.52 o                         
   2  25   0       6556.38       6664.67       494.69 o                         
   3  25   0          1.06        -26.55        97.44 o                         
   4  25   0        898.37        758.10       428.28 o                         
   5  25   0         61.17        -30.37       162.94 o                         
 -22   1   1        865.20        910.57       265.19 o                         
 -21   1   1       2171.77       2619.96       578.30 o                         
 -20   1   1        583.74        770.64       213.22 o                         
 -19   1   1       4523.61       5694.88       576.38 o                         
 -18   1   1       2644.21       3012.95       418.38 o                         
 -17   1   1         25.29         17.26        73.58 o                         
 -16   1   1       1778.74       2118.33       402.34 o                         
 -15   1   1       4649.80       4500.01       651.66 o                         
 -14   1   1        125.93        113.92        64.95 o                         
 -13   1   1       1209.91       1227.75       202.73 o                         
 -12   1   1        567.74        759.88       131.24 o                         
 -11   1   1      40979.88      34311.23      3069.63 o                         
 -10   1   1      20977.53      19507.04       684.48 o                         
  -9   1   1       4742.46       4611.88       260.56 o                         
  -8   1   1       3812.11       3600.45       167.30 o                         
  -7   1   1      24166.66      23235.99       743.99 o                         
  -6   1   1       6068.81       6020.49       266.39 o                         
  -5   1   1       6039.02       4848.53       241.05 o                         
  -4   1   1       3178.02       3236.38       161.53 o                         
  -3   1   1      85627.49      90739.55      1929.14 o                         
   2   1   1        199.00        128.68        17.20 o                         
   3   1   1      45723.00      45032.35      2319.82 o                         
   4   1   1      41219.78      41098.66      1523.33 o                         
   5   1   1      14904.59      14610.02       782.14 o                         
   6   1   1       3012.32       2615.09       400.29 o                         
   7   1   1      20696.45      18687.83      1344.02 o                         
   8   1   1       1493.04       1316.88       205.91 o                         
   9   1   1       1385.57       1369.51       211.90 o                         
  10   1   1      13340.90      13663.68      1194.17 o                         
  11   1   1      42865.37      37960.46      1565.19 o                         
  12   1   1        167.47        242.33        67.17 o                         
  13   1   1          0.24         63.01        50.75 o                         
  14   1   1       6461.73       6856.43       804.29 o                         
  15   1   1       6181.97       7425.42       849.84 o                         
  16   1   1          6.18         63.04        90.42 o                         
  17   1   1         11.41         30.05        81.83 o                         
  18   1   1       8969.62      11422.63      1071.96 o                         
  19   1   1       7576.11       9416.17      1015.03 o                         
  20   1   1       1112.13       1508.69       323.68 o                         
  21   1   1       2193.60       2992.44       669.17 o                         
  22   1   1       1570.82       1735.73       423.44 o                         
 -22   2   1       1133.38       1578.94       355.13 o                         
 -21   2   1         37.61         62.17       107.27 o                         
 -20   2   1        832.42       1002.65       250.67 o                         
 -19   2   1       1720.39       1954.71       385.15 o                         
 -18   2   1       1629.91       2226.66       409.49 o                         
 -17   2   1        253.59        377.45       128.91 o                         
 -16   2   1       2346.02       2837.23       404.97 o                         
 -15   2   1        239.64        373.06       152.89 o                         
 -14   2   1       5596.19       5452.40       830.60 o                         
 -13   2   1        368.24        331.16        78.54 o                         
 -12   2   1       5950.14       5438.71       537.07 o                         
 -11   2   1       5172.39       4433.01       251.44 o                         
 -10   2   1       1726.25       1277.77        94.98 o                         
  -9   2   1       4636.06       4302.48       199.48 o                         
  -8   2   1      46374.65      44323.53      1427.83 o                         
  -7   2   1       1203.76       1226.91        75.38 o                         
  -6   2   1       6646.76       6579.65       260.29 o                         
  -5   2   1       1653.70       2101.07       109.92 o                         
  -3   2   1        295.92        452.43        28.00 o                         
  -2   2   1       2245.48       1903.43        96.53 o                         
  -1   2   1      25123.36      25472.69       978.78 o                         
   1   2   1      20719.63      19747.36       690.46 o                         
   2   2   1       5286.86       4703.85       183.44 o                         
   3   2   1       5543.62       4620.87       171.62 o                         
   4   2   1     109796.85     122043.29      3154.50 o                         
   5   2   1        948.31       1053.02        73.77 o                         
   6   2   1       2269.00       1886.07       143.66 o                         
   7   2   1        121.52        245.65        42.37 o                         
   8   2   1      40563.09      37689.41      1057.50 o                         
   9   2   1       3143.70       3024.55       368.08 o                         
  10   2   1       2869.34       2705.75       355.16 o                         
  11   2   1       7450.73       7391.01       548.20 o                         
  12   2   1       1030.77        891.56       147.31 o                         
  13   2   1        459.34        445.09       116.04 o                         
  14   2   1      32036.25      35242.30      1412.16 o                         
  15   2   1       5892.16       7937.93       898.96 o                         
  16   2   1        492.12        734.49       193.78 o                         
  17   2   1         83.49        119.88       103.15 o                         
  18   2   1       4749.98       6497.85      1384.51 o                         
  19   2   1       1820.11       2489.19       438.74 o                         
  20   2   1          5.93         38.55       107.28 o                         
  21   2   1       1005.38       1301.43       337.74 o                         
 -22   3   1       1128.22       1317.20       337.39 o                         
 -21   3   1       1030.22       1292.61       309.56 o                         
 -20   3   1       3804.54       5382.86       702.88 o                         
 -19   3   1        987.95       1387.79       291.79 o                         
 -18   3   1       2030.93       2757.48       604.37 o                         
 -17   3   1       5084.28       5885.17       758.86 o                         
 -16   3   1       1252.09       1405.06       322.23 o                         
 -15   3   1       1846.47       1753.37       316.60 o                         
 -14   3   1      12155.23      12401.13      1853.08 o                         
 -13   3   1       1996.97       1802.12       285.25 o                         
 -12   3   1      16008.79      15623.46       782.74 o                         
 -11   3   1        265.34        318.39        47.95 o                         
 -10   3   1      49418.84      48349.81      1501.42 o                         
  -9   3   1       4728.91       4272.20       177.21 o                         
  -8   3   1       8515.89       8430.82       317.17 o                         
  -7   3   1        696.00        582.98        46.37 o                         
  -6   3   1      26193.60      24291.40       766.76 o                         
  -5   3   1        368.24        394.97        34.18 o                         
  -4   3   1      27037.09      26952.75       836.62 o                         
  -3   3   1       1695.93       1443.31        66.29 o                         
  -2   3   1       6575.54       5969.61       223.86 o                         
  -1   3   1       7647.32       6387.38       235.55 o                         
   0   3   1       3630.54       3307.04       125.27 o                         
   1   3   1          9.80         27.77         5.89 o                         
   2   3   1      13695.60      12754.41       409.18 o                         
   3   3   1       5375.36       5206.84       188.70 o                         
   4   3   1       9116.21       8873.35       299.27 o                         
   5   3   1       3822.65       3386.84       144.11 o                         
   6   3   1      58018.94      57634.39      1541.39 o                         
   7   3   1       5510.70       5211.33       283.36 o                         
   8   3   1      72492.09      75179.09      2642.59 o                         
   9   3   1      15960.29      15037.27       693.81 o                         
  10   3   1      75357.73      83693.79      3616.12 o                         
  11   3   1        543.75        591.81       118.61 o                         
  12   3   1      35660.79      37153.19      2383.65 o                         
  13   3   1        363.04        379.35        96.79 o                         
  14   3   1       7018.96       7864.51       879.54 o                         
  15   3   1         20.65         -7.58        69.82 o                         
  16   3   1       1137.70       1812.35       326.07 o                         
  17   3   1       3678.88       5251.51       686.81 o                         
  18   3   1        260.29        277.27       131.70 o                         
  19   3   1       2175.24       2922.73       412.34 o                         
  20   3   1       6782.96       7962.74       921.79 o                         
  21   3   1       2304.58       2804.58       496.58 o                         
 -22   4   1          2.97         47.01       154.96 o                         
 -21   4   1       2286.90       2718.47       467.99 o                         
 -20   4   1       1936.62       2897.37       414.96 o                         
 -19   4   1         25.80         71.37       106.51 o                         
 -18   4   1        530.11        596.05       180.96 o                         
 -17   4   1       4449.46       5741.91       729.70 o                         
 -16   4   1       4937.77       5499.22       714.09 o                         
 -15   4   1        217.66        235.43        84.66 o                         
 -14   4   1       1276.68       1207.14       206.40 o                         
 -13   4   1       7156.10       7435.83       489.67 o                         
 -12   4   1       4653.94       4488.65       260.92 o                         
 -11   4   1       6160.43       6039.07       250.22 o                         
 -10   4   1       7763.52       7676.94       308.42 o                         
  -9   4   1       1465.63       1002.25        60.75 o                         
  -8   4   1       4812.72       4577.36       189.74 o                         
  -7   4   1       2682.76       2231.84       106.35 o                         
  -6   4   1       7270.89       8103.63       302.51 o                         
  -5   4   1      58137.43      59297.46      1769.17 o                         
  -4   4   1      14753.16      14902.43       497.35 o                         
  -3   4   1      48038.23      46312.58      1362.86 o                         
  -2   4   1      22242.99      21230.73       677.76 o                         
  -1   4   1      27019.78      25572.35       863.95 o                         
   0   4   1      12352.63      11525.65       345.71 o                         
   1   4   1        599.93        521.39        33.52 o                         
   2   4   1       1943.08       1680.76        64.86 o                         
   3   4   1      45641.87      45498.80      1014.23 o                         
   4   4   1      28383.47      28630.85       738.53 o                         
   5   4   1     161583.30     189082.86      4202.95 o                         
   6   4   1        266.01        522.11        38.14 o                         
   7   4   1       4728.60       3825.26       163.70 o                         
   8   4   1        547.99        462.04        51.04 o                         
   9   4   1      15442.04      14404.99       907.24 o                         
  10   4   1      15858.98      16256.27       735.01 o                         
  11   4   1        362.13        381.96        63.90 o                         
  12   4   1       5800.33       5597.50       522.08 o                         
  13   4   1      11634.78      11375.59      1722.07 o                         
  14   4   1       1841.43       1987.56       438.94 o                         
  15   4   1       7274.08       9188.06      1949.03 o                         
  16   4   1       3942.39       5656.91      1205.93 o                         
  17   4   1       6553.69       9041.73      1911.50 o                         
  18   4   1        118.00        148.10       113.64 o                         
  19   4   1       1042.66       1305.87       310.01 o                         
  20   4   1       2303.56       2863.92       495.10 o                         
  21   4   1       1219.51       1553.17       348.74 o                         
 -22   5   1        458.43        387.24       182.84 o                         
 -21   5   1        252.33        218.55       131.76 o                         
 -20   5   1          3.94         33.56       107.85 o                         
 -19   5   1         26.62         68.98       101.93 o                         
 -18   5   1          1.70         27.79        82.96 o                         
 -17   5   1       4400.00       5749.12       707.35 o                         
 -16   5   1        480.22        728.28       216.92 o                         
 -15   5   1        332.97        389.06       117.66 o                         
 -14   5   1         10.94         15.86        26.22 o                         
 -13   5   1       1300.38       1332.49       116.19 o                         
 -12   5   1        537.24        544.59        49.32 o                         
 -11   5   1      11692.36      12404.95       408.45 o                         
 -10   5   1        661.60        640.28        45.37 o                         
  -9   5   1       1936.79       1442.03        77.08 o                         
  -8   5   1        574.37        702.24        43.07 o                         
  -7   5   1       1745.54       1857.42        90.83 o                         
  -6   5   1         28.01        108.30        15.06 o                         
  -5   5   1       8182.46       7487.51       264.76 o                         
  -4   5   1        105.08         95.52        14.66 o                         
  -3   5   1         32.60         39.12         8.96 o                         
  -2   5   1       1350.08       1293.48        60.70 o                         
  -1   5   1      42413.98      43815.36      1122.10 o                         
   0   5   1       2844.87       2653.40        96.28 o                         
   1   5   1      18422.14      18711.04       556.58 o                         
   2   5   1          7.43         55.81         7.63 o                         
   3   5   1       1731.50       1553.00        62.62 o                         
   4   5   1        163.45        368.41        22.73 o                         
   5   5   1       8645.93       9814.38       330.69 o                         
   6   5   1       1109.31        961.46        58.75 o                         
   7   5   1       7880.44       8363.22       341.00 o                         
   8   5   1        154.92        173.58        23.24 o                         
   9   5   1         12.88         25.46        15.23 o                         
  10   5   1        320.35        267.04        41.78 o                         
  11   5   1      14904.09      15761.37       779.12 o                         
  12   5   1        167.95        204.57        41.62 o                         
  13   5   1       7915.88       6812.24       817.50 o                         
  14   5   1         87.64        123.66        93.50 o                         
  15   5   1       2091.71       2580.83       381.60 o                         
  16   5   1        711.22        856.38       228.47 o                         
  17   5   1        429.08        456.74       162.21 o                         
  18   5   1        653.06        790.35       216.21 o                         
  19   5   1        427.24        492.50       161.32 o                         
  20   5   1          0.07         10.64        90.18 o                         
  21   5   1        160.22        173.35       152.76 o                         
 -22   6   1         19.63       -115.14       153.66 o                         
 -21   6   1        468.36        541.15       194.49 o                         
 -20   6   1       3273.65       4336.79       936.98 o                         
 -19   6   1        971.15       1137.91       277.39 o                         
 -18   6   1         54.63         46.02        83.63 o                         
 -17   6   1      10154.46      12162.15      1112.68 o                         
 -16   6   1       2655.27       3237.27       438.02 o                         
 -15   6   1        750.99        767.75        95.84 o                         
 -14   6   1        258.63        334.76        58.23 o                         
 -13   6   1       6001.51       6400.42       378.96 o                         
 -12   6   1       2249.49       2264.21       108.16 o                         
 -11   6   1        747.85        752.09        51.04 o                         
 -10   6   1      11676.82      11122.61       412.60 o                         
  -9   6   1      16937.37      16173.97       505.94 o                         
  -8   6   1       1599.74       1215.92        68.89 o                         
  -7   6   1         19.46         50.23        12.86 o                         
  -6   6   1        210.83        352.60        26.57 o                         
  -5   6   1      73879.50      77371.55      2100.70 o                         
  -4   6   1      18688.41      18144.09       583.01 o                         
  -3   6   1      10655.96       9999.70       342.13 o                         
  -2   6   1        329.37        418.03        22.80 o                         
  -1   6   1         20.31         59.44         8.81 o                         
   0   6   1      13813.93      12611.28       393.90 o                         
   1   6   1        459.60        502.34        26.84 o                         
   2   6   1        518.52        478.94        26.27 o                         
   3   6   1       6900.53       6412.75       225.04 o                         
   4   6   1      68311.67      70763.02      1944.18 o                         
   5   6   1      68567.55      72452.09      1971.24 o                         
   6   6   1       2501.04       3138.55       132.60 o                         
   7   6   1      16619.30      15570.00       494.04 o                         
   8   6   1        603.27        445.01        36.74 o                         
   9   6   1      15218.16      15926.71       604.64 o                         
  10   6   1        600.50        684.11        57.47 o                         
  11   6   1        104.51         61.50        28.59 o                         
  12   6   1        813.07        974.63        97.89 o                         
  13   6   1       3767.00       3670.67       273.57 o                         
  14   6   1        177.01        282.76       121.94 o                         
  15   6   1        269.65        448.30       140.95 o                         
  16   6   1       6974.49       8435.25       965.20 o                         
  17   6   1       4905.53       6148.88       795.24 o                         
  18   6   1        120.81        161.19       114.62 o                         
  19   6   1        138.62        211.84       122.51 o                         
  20   6   1       3962.47       4240.85       609.47 o                         
  21   6   1         43.50        -21.36       118.62 o                         
 -22   7   1        315.39        453.33       272.68 o                         
 -21   7   1        189.38        226.13       141.90 o                         
 -20   7   1       5000.27       5917.05       748.86 o                         
 -19   7   1        527.67        618.20       187.11 o                         
 -18   7   1        136.94        174.14       115.92 o                         
 -17   7   1       3091.83       3996.44       861.40 o                         
 -16   7   1       8407.63       7220.06      1560.07 o                         
 -15   7   1        882.45        864.30       167.24 o                         
 -14   7   1        270.97        282.89        56.46 o                         
 -13   7   1        720.69        694.47        58.44 o                         
 -12   7   1       1531.52       1884.75       102.00 o                         
 -11   7   1         42.90         56.04        18.00 o                         
 -10   7   1       2713.01       2756.60       126.07 o                         
  -9   7   1        775.85        763.66        51.34 o                         
  -8   7   1       6645.78       5483.00       217.97 o                         
  -7   7   1       7612.26       7081.95       283.16 o                         
  -6   7   1      34003.58      32631.29       973.52 o                         
  -5   7   1        246.68        230.31        20.43 o                         
  -4   7   1       9508.29       9684.26       343.64 o                         
  -3   7   1       4387.50       4274.94       159.17 o                         
  -2   7   1        295.73        222.25        17.43 o                         
  -1   7   1        479.38        547.45        27.60 o                         
   0   7   1        240.57        358.06        18.52 o                         
   1   7   1         90.57        156.18        14.58 o                         
   2   7   1      11487.53      10852.08       343.12 o                         
   3   7   1       8359.15       7636.62       252.83 o                         
   4   7   1       1100.12       1137.40        53.82 o                         
   5   7   1         68.23         90.56        13.83 o                         
   6   7   1      52568.04      56360.04      1251.47 o                         
   7   7   1      13075.55      12402.55       387.03 o                         
   8   7   1       4833.70       4748.90       193.93 o                         
   9   7   1       3020.62       2950.83       160.75 o                         
  10   7   1        737.73        816.03        65.50 o                         
  11   7   1        682.37        664.43        62.57 o                         
  12   7   1       8217.95       8788.95       544.91 o                         
  13   7   1       2735.68       2694.30       205.25 o                         
  14   7   1       1434.88       1527.21       254.47 o                         
  15   7   1        186.28        217.47       107.45 o                         
  16   7   1       4143.87       4899.23       684.09 o                         
  17   7   1       1969.58       2501.55       439.34 o                         
  18   7   1        500.85        624.71       190.19 o                         
  19   7   1        227.92        236.31       135.57 o                         
  20   7   1       1108.13       1110.02       274.18 o                         
  21   7   1        559.23        834.23       354.92 o                         
 -21   8   1        116.16        140.46       146.52 o                         
 -20   8   1         29.04        128.96       113.73 o                         
 -19   8   1       2143.50       2653.17       585.77 o                         
 -18   8   1       6938.71       7873.53       916.66 o                         
 -17   8   1       2157.63       2547.70       559.18 o                         
 -16   8   1        522.11        463.37       115.46 o                         
 -15   8   1       1986.02       1723.30       274.89 o                         
 -14   8   1       4399.69       4385.14       277.83 o                         
 -13   8   1         37.12         48.92        23.18 o                         
 -12   8   1        622.85        668.95        52.93 o                         
 -11   8   1       2410.71       2826.36       138.44 o                         
 -10   8   1      10737.56      12526.47       452.63 o                         
  -9   8   1       1532.32       1448.71        78.06 o                         
  -8   8   1      18960.61      16086.03       574.93 o                         
  -7   8   1       5736.75       5429.08       195.16 o                         
  -6   8   1       4494.58       4015.14       156.56 o                         
  -5   8   1       1518.10       1415.12        62.03 o                         
  -4   8   1      64507.29      63216.63      2131.06 o                         
  -3   8   1        991.94       1183.19        54.57 o                         
  -2   8   1       9362.54       9134.00       302.20 o                         
  -1   8   1        859.14        768.75        39.25 o                         
   0   8   1      34805.66      33204.14      1002.07 o                         
   1   8   1       1569.96       1452.40        69.72 o                         
   2   8   1       8772.23       8096.25       278.50 o                         
   3   8   1       6397.64       5933.22       199.05 o                         
   4   8   1      37762.64      34714.11      1283.67 o                         
   5   8   1        280.95        307.01        23.02 o                         
   6   8   1       8219.00       8011.36       298.83 o                         
   7   8   1       3339.78       3378.57       141.85 o                         
   8   8   1      25279.75      25710.04       870.93 o                         
   9   8   1        950.22       1209.80        74.92 o                         
  10   8   1       9725.58      10557.28       460.79 o                         
  11   8   1       3456.36       3415.91       175.22 o                         
  12   8   1        842.03        771.66        73.50 o                         
  13   8   1       2480.08       2685.09       201.56 o                         
  14   8   1      20348.92      17225.20      2566.13 o                         
  15   8   1       7912.23       4752.63      1686.82 o                         
  16   8   1          7.07         22.27        74.53 o                         
  17   8   1        571.04        612.31       183.72 o                         
  18   8   1       5138.82       6221.02      1323.72 o                         
  19   8   1       2531.26       3094.31       525.03 o                         
  20   8   1         66.68         90.40       232.09 o                         
 -21   9   1        327.13        360.77       182.37 o                         
 -20   9   1       1090.19        870.59       229.81 o                         
 -19   9   1       2359.41       2455.84       444.33 o                         
 -18   9   1       1069.45       1314.72       307.41 o                         
 -17   9   1       2495.18       2135.34       553.92 o                         
 -16   9   1        507.40        560.23       120.61 o                         
 -15   9   1       7305.32       6339.75       784.88 o                         
 -14   9   1       2133.06       1780.14       161.76 o                         
 -13   9   1       2321.94       2504.30       130.98 o                         
 -12   9   1       3989.55       4093.33       188.32 o                         
 -11   9   1       9109.29       9756.15       322.16 o                         
 -10   9   1       1717.62       1720.90        86.03 o                         
  -9   9   1        380.05        404.72        32.45 o                         
  -8   9   1       2270.06       2285.12       101.90 o                         
  -7   9   1      33878.40      31967.19       890.34 o                         
  -6   9   1       3616.19       3441.15       128.87 o                         
  -5   9   1      18803.60      17931.57       578.96 o                         
  -4   9   1       1167.13       1412.97        57.79 o                         
  -3   9   1      27168.10      27761.43       943.87 o                         
  -2   9   1      10646.14       9619.00       321.10 o                         
  -1   9   1      21307.99      20855.79       712.34 o                         
   0   9   1      10638.28       9595.96       323.91 o                         
   1   9   1      10677.85      10828.75       364.40 o                         
   2   9   1        378.56        487.43        31.22 o                         
   3   9   1      40356.66      41959.35      1429.27 o                         
   4   9   1       2027.67       1995.98        88.06 o                         
   5   9   1         44.41         87.65        15.93 o                         
   6   9   1       1593.38       1701.60        84.91 o                         
   7   9   1       5379.90       5146.36       199.31 o                         
   8   9   1        517.29        538.09        36.30 o                         
   9   9   1       1116.36       1280.38        79.54 o                         
  10   9   1       3773.78       3840.34       204.89 o                         
  11   9   1      12343.96      12402.92       536.99 o                         
  12   9   1       1075.12        919.30        75.25 o                         
  13   9   1        412.06        435.51        75.12 o                         
  14   9   1       2162.09       1845.93       316.32 o                         
  15   9   1       3617.68       3115.66       734.09 o                         
  16   9   1        578.19        915.81       232.15 o                         
  17   9   1       1066.64       1530.01       354.51 o                         
  18   9   1       1110.81       1380.00       310.64 o                         
  19   9   1       2124.00       2060.29       468.01 o                         
  20   9   1        878.09        737.94       230.73 o                         
 -20  10   1        163.78         74.71       108.93 o                         
 -19  10   1        270.42        240.61       153.40 o                         
 -18  10   1        185.62        140.80       115.91 o                         
 -17  10   1        871.58        696.70       304.09 o                         
 -16  10   1        691.03        689.64       129.92 o                         
 -15  10   1        332.77        345.42        72.06 o                         
 -14  10   1        593.51        572.20        71.19 o                         
 -13  10   1          7.50         46.96        28.06 o                         
 -12  10   1        159.99        136.22        28.37 o                         
 -11  10   1       6202.10       6046.23       237.71 o                         
 -10  10   1         13.84         33.80        18.14 o                         
  -9  10   1        350.23        301.41        30.40 o                         
  -8  10   1        707.17        668.84        41.46 o                         
  -7  10   1       2475.38       2226.26        92.02 o                         
  -6  10   1        608.40        602.70        33.29 o                         
  -5  10   1         10.92         72.64        13.88 o                         
  -4  10   1       1145.69       1150.28        53.43 o                         
  -3  10   1       2329.81       2009.39        81.76 o                         
  -2  10   1        919.01       1081.24        47.48 o                         
  -1  10   1         11.33         50.49        11.71 o                         
   0  10   1       1357.83       1323.71        55.15 o                         
   1  10   1      15920.97      15993.60       553.91 o                         
   2  10   1        477.99        513.79        29.62 o                         
   3  10   1       4098.55       3926.10       157.00 o                         
   4  10   1        595.26        545.05        33.88 o                         
   5  10   1      23067.99      22125.79       641.30 o                         
   6  10   1        654.32        685.76        43.94 o                         
   7  10   1        534.82        684.04        44.59 o                         
   8  10   1        153.93        118.20        20.51 o                         
   9  10   1          5.96         32.44        19.04 o                         
  10  10   1        142.16        203.59        31.30 o                         
  11  10   1        227.00        234.05        37.36 o                         
  12  10   1        584.46        479.24        55.94 o                         
  13  10   1       4474.50       3918.61       518.79 o                         
  14  10   1        438.52        492.71       109.12 o                         
  15  10   1       1122.11       1003.88       222.87 o                         
  16  10   1        256.97        280.43        95.91 o                         
  17  10   1       1748.32       2266.68       427.00 o                         
  18  10   1          0.05        -74.53       118.30 o                         
  19  10   1        241.16        172.68       140.78 o                         
 -20  11   1         19.30       -111.79       159.12 o                         
 -19  11   1       1333.51       1406.28       318.85 o                         
 -18  11   1       1254.70       1407.41       309.57 o                         
 -17  11   1          4.01         91.63        86.39 o                         
 -16  11   1        364.28        373.61       113.43 o                         
 -15  11   1       2197.37       1957.64       266.42 o                         
 -14  11   1      10480.18       9734.87      1067.02 o                         
 -13  11   1       3254.10       3069.39       172.94 o                         
 -12  11   1         36.02         46.63        25.39 o                         
 -11  11   1      32772.78      32563.40      1068.50 o                         
 -10  11   1       7812.79       8285.44       288.45 o                         
  -9  11   1       2183.45       2308.58       104.74 o                         
  -8  11   1        333.57        332.09        28.24 o                         
  -7  11   1        477.00        527.11        33.10 o                         
  -6  11   1       3085.71       3062.87       118.79 o                         
  -5  11   1         51.16         83.60        14.82 o                         
  -4  11   1       1315.88       1170.75        60.56 o                         
  -3  11   1      25175.48      24363.05       742.08 o                         
  -2  11   1       9775.25       9583.21       328.41 o                         
  -1  11   1      30849.94      30357.98       941.73 o                         
   0  11   1       2055.89       2102.93        84.76 o                         
   1  11   1      34430.95      34011.09      1157.89 o                         
   2  11   1       4866.65       5058.61       191.25 o                         
   3  11   1        877.27       1027.01        59.09 o                         
   4  11   1        155.08        218.40        21.02 o                         
   5  11   1       4300.40       4132.41       170.81 o                         
   6  11   1        941.81       1007.88        55.61 o                         
   7  11   1       9842.42       9755.77       366.81 o                         
   8  11   1         18.49         35.18        18.06 o                         
   9  11   1        392.03        460.94        40.78 o                         
  10  11   1       9933.63       9485.72       383.31 o                         
  11  11   1      11614.50      11272.91       540.00 o                         
  12  11   1         39.35         31.17        32.52 o                         
  13  11   1        169.68        103.82        52.67 o                         
  14  11   1       5106.53       4670.39       522.04 o                         
  15  11   1        102.22        130.62        86.35 o                         
  16  11   1        467.07        297.10       202.46 o                         
  17  11   1        394.22        410.96       158.78 o                         
  18  11   1       1518.08       1219.27       594.91 o                         
  19  11   1        436.93        336.45       187.71 o                         
 -20  12   1        617.09        -56.65       205.88 o                         
 -19  12   1       1656.04       1199.05       437.49 o                         
 -18  12   1       3423.25       3253.24       559.38 o                         
 -17  12   1        307.70        283.23       150.19 o                         
 -16  12   1       1031.12       1074.11       175.27 o                         
 -15  12   1        409.97        339.56        78.67 o                         
 -14  12   1      14363.44      16131.96       890.03 o                         
 -13  12   1        395.73        475.04        60.35 o                         
 -12  12   1          2.42         24.98        30.45 o                         
 -11  12   1       3323.77       3097.90       144.65 o                         
 -10  12   1      31514.13      32162.33      1246.21 o                         
  -9  12   1       2036.42       2006.95        92.94 o                         
  -8  12   1        414.50        411.32        33.37 o                         
  -7  12   1        224.24        223.28        22.95 o                         
  -6  12   1        130.73        158.00        18.55 o                         
  -5  12   1         28.57         51.65        14.28 o                         
  -4  12   1       1289.64       1275.97        57.89 o                         
  -3  12   1       3249.99       3192.16       130.50 o                         
  -2  12   1       1176.04       1054.57        43.89 o                         
  -1  12   1       5009.01       4502.50       162.09 o                         
   0  12   1      19294.26      17281.00       575.62 o                         
   1  12   1       3181.95       3026.32       119.25 o                         
   2  12   1         23.65         49.25        14.73 o                         
   3  12   1        311.74        260.86        23.63 o                         
   4  12   1       5917.23       5974.90       227.52 o                         
   5  12   1        580.28        506.33        33.03 o                         
   6  12   1          5.34         26.98        16.50 o                         
   7  12   1       2276.76       2308.33       102.10 o                         
   8  12   1       4418.63       4291.54       171.97 o                         
   9  12   1       3155.43       3251.98       141.25 o                         
  10  12   1      16837.43      14246.23       587.78 o                         
  11  12   1       2912.40       2616.95       245.31 o                         
  12  12   1         80.34        144.46        47.48 o                         
  13  12   1         63.18        113.83        57.23 o                         
  14  12   1       2118.68       2169.14       349.83 o                         
  15  12   1        666.79        629.63       183.09 o                         
  16  12   1        921.02        783.06       277.12 o                         
  17  12   1        323.58        136.25       266.70 o                         
  18  12   1       2284.32       1270.17       969.57 o                         
 -19  13   1        498.85        211.05       226.78 o                         
 -18  13   1       1118.86        405.84       447.38 o                         
 -17  13   1       1318.68       1073.87       429.84 o                         
 -16  13   1        175.72        247.21       104.90 o                         
 -15  13   1         85.72        148.95        67.20 o                         
 -14  13   1        479.37        605.23        94.54 o                         
 -13  13   1       7452.90       7256.86       424.01 o                         
 -12  13   1      28432.33      29655.03      1533.25 o                         
 -11  13   1         12.71         31.79        33.47 o                         
 -10  13   1      13551.65      13205.55       532.25 o                         
  -9  13   1       2249.19       2280.32       114.31 o                         
  -8  13   1       3653.85       3301.82       140.98 o                         
  -7  13   1         47.82         69.18        17.65 o                         
  -6  13   1       1787.27       1820.54        80.06 o                         
  -5  13   1        167.48        191.25        20.25 o                         
  -4  13   1       2817.38       2875.45       114.25 o                         
  -3  13   1        441.61        455.28        33.50 o                         
  -2  13   1      40399.92      40404.18      1233.53 o                         
  -1  13   1        241.47        318.89        23.54 o                         
   0  13   1        307.15        304.14        24.96 o                         
   1  13   1         38.19         72.17        16.70 o                         
   2  13   1      24317.86      24228.71       897.48 o                         
   3  13   1        233.20        206.94        23.41 o                         
   4  13   1        169.80        163.02        21.08 o                         
   5  13   1         46.71         55.98        17.13 o                         
   6  13   1       3801.52       3881.51       154.05 o                         
   7  13   1        140.08        188.76        25.81 o                         
   8  13   1       4885.51       4475.87       181.40 o                         
   9  13   1       5550.28       4895.71       198.79 o                         
  10  13   1       9761.86       9671.49       457.58 o                         
  11  13   1        899.17        876.18        88.38 o                         
  12  13   1      10840.96      11481.89       784.08 o                         
  13  13   1       2190.51       2032.61       282.14 o                         
  14  13   1        198.61         75.81        66.67 o                         
  15  13   1         13.36         98.92        88.73 o                         
  16  13   1        170.18        107.97        95.89 o                         
  17  13   1        303.24        149.89       210.67 o                         
  18  13   1        167.08        123.05       156.52 o                         
 -18  14   1        363.77        284.78       281.00 o                         
 -17  14   1       4293.35       2479.50      2001.93 o                         
 -16  14   1        132.77        154.15       103.35 o                         
 -15  14   1        859.78        963.65       167.29 o                         
 -14  14   1         15.92         -6.49        52.75 o                         
 -13  14   1       4655.00       5018.74       342.84 o                         
 -12  14   1         38.62        158.69        46.55 o                         
 -11  14   1       2413.55       2334.73       151.11 o                         
 -10  14   1       3166.76       3120.04       199.36 o                         
  -9  14   1      19319.71      18929.70       711.80 o                         
  -8  14   1        279.09        296.98        31.53 o                         
  -7  14   1          1.39         19.97        19.15 o                         
  -6  14   1       1485.31       1523.39        76.40 o                         
  -5  14   1       2040.69       1996.21        86.94 o                         
  -4  14   1        185.84        201.16        23.07 o                         
  -3  14   1        863.56        821.79        46.68 o                         
  -2  14   1        380.21        392.93        25.37 o                         
  -1  14   1      11561.70      10298.17       397.45 o                         
   0  14   1       4867.14       4756.20       193.80 o                         
   1  14   1       7511.13       6992.74       260.77 o                         
   2  14   1       1057.80        948.40        54.45 o                         
   3  14   1          9.06         27.70        16.41 o                         
   4  14   1       3189.91       3114.94       136.43 o                         
   5  14   1        515.47        635.98        42.88 o                         
   6  14   1        112.37        123.65        22.07 o                         
   7  14   1       3005.73       2849.21       127.18 o                         
   8  14   1        374.92        410.11        37.96 o                         
   9  14   1       7055.62       6009.92       267.27 o                         
  10  14   1       2514.95       2426.85       173.73 o                         
  11  14   1        616.15        685.23        89.33 o                         
  12  14   1         11.32         39.00        58.26 o                         
  13  14   1       1115.35       1081.01       127.22 o                         
  14  14   1        424.45        232.51       104.94 o                         
  15  14   1         14.19        -24.32        96.22 o                         
  16  14   1       1033.10        787.88       663.48 o                         
  17  14   1        942.60        418.85       379.49 o                         
 -18  15   1        124.38          9.47       138.83 o                         
 -16  15   1        151.08         20.09        88.27 o                         
 -15  15   1        232.47         90.18        93.82 o                         
 -14  15   1        374.61        289.82       100.97 o                         
 -13  15   1        606.27        638.30        79.15 o                         
 -12  15   1         46.69         81.94        46.05 o                         
 -11  15   1       7443.40       8128.38       413.71 o                         
 -10  15   1        420.13        498.90        58.51 o                         
  -9  15   1        155.54        231.77        39.23 o                         
  -8  15   1        211.65        302.89        38.33 o                         
  -7  15   1        138.35        168.78        25.26 o                         
  -6  15   1        222.39        258.64        28.04 o                         
  -5  15   1         22.73         84.40        20.78 o                         
  -4  15   1          4.78         14.09        17.51 o                         
  -3  15   1       6546.45       6496.53       261.08 o                         
  -2  15   1         37.78         70.81        20.17 o                         
  -1  15   1       3824.46       3919.36       171.15 o                         
   0  15   1         24.52         32.59        18.03 o                         
   1  15   1       1557.17       1592.26        78.68 o                         
   2  15   1        255.46        306.73        26.32 o                         
   3  15   1       1933.13       2066.74        96.59 o                         
   4  15   1        600.56        591.24        39.57 o                         
   5  15   1        265.71        358.32        32.43 o                         
   6  15   1       1127.98       1101.76        58.62 o                         
   7  15   1         33.23         50.79        23.52 o                         
   8  15   1        127.17        114.97        32.58 o                         
   9  15   1        166.62        219.95        43.78 o                         
  10  15   1        273.38        295.68        62.15 o                         
  11  15   1       2156.58       2664.12       204.91 o                         
  12  15   1         85.38        178.82        67.78 o                         
  13  15   1          0.69         55.32        67.65 o                         
  14  15   1         65.57         51.96        65.57 o                         
  15  15   1        429.44        205.46       102.07 o                         
  16  15   1        260.49         76.05       126.13 o                         
 -16  16   1       1916.89        726.30       576.14 o                         
 -15  16   1       4141.57       2998.58      1064.09 o                         
 -14  16   1         70.97         29.10        60.55 o                         
 -13  16   1       2732.50       2509.16       444.08 o                         
 -12  16   1        158.96        187.18        53.68 o                         
 -11  16   1         50.57         59.34        47.33 o                         
 -10  16   1          4.42         21.81        42.81 o                         
  -9  16   1       4729.70       5222.31       284.19 o                         
  -8  16   1       2733.48       2641.02       161.26 o                         
  -7  16   1         10.08         39.94        28.88 o                         
  -6  16   1         12.35         50.44        24.41 o                         
  -5  16   1      26989.18      26687.88      1061.64 o                         
  -4  16   1          2.29         31.15        19.38 o                         
  -3  16   1         22.70         49.96        21.28 o                         
  -2  16   1        718.97        655.78        47.64 o                         
  -1  16   1       1934.49       2166.45        98.11 o                         
   0  16   1       3526.46       3398.34       145.06 o                         
   1  16   1         16.05         40.41        19.83 o                         
   2  16   1       1054.73        970.47        57.54 o                         
   3  16   1       2012.39       1898.03        88.37 o                         
   4  16   1       1530.55       1407.23        75.43 o                         
   5  16   1      22807.53      22157.48       880.48 o                         
   6  16   1       1845.38       1894.55       107.10 o                         
   7  16   1         96.97        107.56        34.37 o                         
   8  16   1       2931.06       2896.58       157.41 o                         
   9  16   1         11.50         37.85        33.82 o                         
  10  16   1         41.89         96.38        59.15 o                         
  11  16   1          0.44        -16.65        58.68 o                         
  12  16   1         20.79         -7.82        56.62 o                         
  13  16   1       2362.82        762.22       584.47 o                         
  14  16   1       1429.13        685.43       321.31 o                         
  15  16   1       2190.39        824.09       670.42 o                         
 -15  17   1        307.53        147.53       107.88 o                         
 -14  17   1        953.04        439.62       236.37 o                         
 -13  17   1       1822.41        547.49       454.79 o                         
 -12  17   1         76.46         26.60        60.91 o                         
 -11  17   1        230.12        187.94        57.15 o                         
 -10  17   1        395.25        399.09        61.69 o                         
  -9  17   1        221.73        312.74        55.53 o                         
  -8  17   1      15676.51      17180.58       901.07 o                         
  -7  17   1       5357.56       6175.83       337.82 o                         
  -6  17   1      14395.86      15434.72       688.35 o                         
  -5  17   1        118.64        132.14        31.50 o                         
  -4  17   1       2129.46       2391.45       122.71 o                         
  -3  17   1       1461.77       1751.10        93.30 o                         
  -2  17   1        823.24       1436.18        88.96 o                         
  -1  17   1          1.99         33.49        24.49 o                         
   0  17   1         79.86         69.06        26.26 o                         
   1  17   1        328.50        323.56        32.26 o                         
   2  17   1       6212.99       7013.09       322.26 o                         
   3  17   1       5510.44       5585.37       249.08 o                         
   4  17   1       2378.34       2568.02       147.43 o                         
   5  17   1         20.76         35.85        27.56 o                         
   6  17   1       7654.60       7849.76       386.12 o                         
   7  17   1       1020.83       1361.30        95.49 o                         
   8  17   1        550.42        667.47        64.35 o                         
   9  17   1         99.46         69.00        47.90 o                         
  10  17   1        205.65        266.41        75.96 o                         
  11  17   1        391.31        267.50       128.90 o                         
  12  17   1         16.61         25.36        65.72 o                         
  13  17   1       2439.80        934.88       632.96 o                         
  14  17   1        128.00          5.14        75.98 o                         
  15  17   1        164.65        -32.50       141.33 o                         
 -14  18   1      10099.40       4348.76      2977.96 o                         
 -13  18   1          0.43         92.66        77.98 o                         
 -12  18   1        118.51         35.85        73.05 o                         
 -11  18   1        257.40        173.95        57.98 o                         
 -10  18   1        820.57        969.29       183.31 o                         
  -9  18   1        537.98        666.75        75.99 o                         
  -8  18   1       6710.96       7634.24       409.20 o                         
  -7  18   1        705.98        801.07        75.16 o                         
  -6  18   1      13589.39      14832.91       783.88 o                         
  -5  18   1       3790.14       4479.05       230.72 o                         
  -4  18   1      38715.63      42085.52      1860.90 o                         
  -3  18   1         55.72        119.81        35.99 o                         
  -2  18   1        584.53        668.41        51.10 o                         
  -1  18   1        303.03        226.14        38.40 o                         
   0  18   1        543.84        774.19        57.92 o                         
   1  18   1          4.64         25.81        29.46 o                         
   2  18   1        724.47        909.48        71.64 o                         
   3  18   1          6.78          5.40        27.37 o                         
   4  18   1      28339.20      29046.72      1378.37 o                         
   5  18   1       1171.13       1480.87        98.18 o                         
   6  18   1       3974.90       4463.83       225.51 o                         
   7  18   1        859.80        993.45        82.10 o                         
   8  18   1       1474.30       1727.10       123.41 o                         
   9  18   1        287.52        163.99        72.78 o                         
  10  18   1         47.54         40.63        67.29 o                         
  11  18   1         91.55        115.28        74.94 o                         
  12  18   1         58.44         52.15        71.00 o                         
  13  18   1        802.96        375.97       130.90 o                         
 -14  19   1       2623.75       1276.56       851.48 o                         
 -13  19   1         74.08         90.71        94.35 o                         
 -12  19   1         77.88         22.91        79.40 o                         
 -11  19   1       1661.69       1672.69       449.25 o                         
 -10  19   1        842.18        835.35       263.26 o                         
  -9  19   1       1304.25       1322.70       252.74 o                         
  -8  19   1       1030.49       1245.96       130.60 o                         
  -7  19   1      11231.71      12549.54       601.93 o                         
  -6  19   1          1.40         41.37        44.03 o                         
  -5  19   1        103.45         63.37        42.48 o                         
  -4  19   1        967.35       1122.92        75.08 o                         
  -3  19   1       2968.25       3482.00       185.11 o                         
  -2  19   1       3747.91       4150.57       210.76 o                         
  -1  19   1        477.75        545.50        56.39 o                         
   0  19   1       1144.95       1195.96        82.13 o                         
   1  19   1       1678.57       2018.30       123.02 o                         
   2  19   1        729.19        792.66        65.54 o                         
   3  19   1        406.80        430.50        52.06 o                         
   4  19   1       1287.66       1577.56       107.35 o                         
   5  19   1       2455.22       2963.01       146.75 o                         
   6  19   1        130.78         67.16        43.83 o                         
   7  19   1       5268.51       6126.66       294.91 o                         
   8  19   1         12.51         55.91        58.21 o                         
   9  19   1        538.93        290.21       129.48 o                         
  10  19   1       1225.81        895.18       397.25 o                         
  11  19   1          6.66         30.23        63.49 o                         
  12  19   1         84.79         99.81        80.13 o                         
 -13  20   1        148.09         28.05       142.22 o                         
 -12  20   1        316.97        183.03       145.32 o                         
 -11  20   1         10.74         13.89        63.47 o                         
 -10  20   1        764.78        493.25       161.93 o                         
  -9  20   1       1210.46        740.56       234.77 o                         
  -8  20   1        860.24        745.41       154.39 o                         
  -7  20   1         96.16        136.26        47.37 o                         
  -6  20   1        241.25        305.43        54.70 o                         
  -5  20   1       7518.45       8775.21       528.73 o                         
  -4  20   1        255.26        366.01        61.09 o                         
  -3  20   1        597.71        732.53        70.23 o                         
  -2  20   1          9.28         44.51        37.98 o                         
  -1  20   1       4253.42       4814.67       239.80 o                         
   0  20   1       1149.28       1361.75        94.26 o                         
   1  20   1       3930.41       4669.70       233.70 o                         
   2  20   1         79.57        124.76        43.65 o                         
   3  20   1       1310.18       1570.05        97.10 o                         
   4  20   1         10.19         22.58        43.12 o                         
   5  20   1       1679.04       2148.35       131.29 o                         
   6  20   1          0.04          4.42        43.89 o                         
   7  20   1        887.96        712.73       250.40 o                         
   8  20   1         41.42         19.48        66.19 o                         
   9  20   1       2455.16        649.36       495.15 o                         
  10  20   1        268.81         45.54        76.10 o                         
  11  20   1         63.01         96.09        77.87 o                         
  12  20   1        683.26        377.47       175.87 o                         
 -12  21   1          0.49         94.15       134.35 o                         
 -11  21   1       6211.61       5310.47      3229.14 o                         
 -10  21   1        424.60        324.39       147.11 o                         
  -9  21   1        109.16        100.56        70.82 o                         
  -8  21   1        185.97        181.93       108.37 o                         
  -7  21   1       1905.85       1724.95       400.57 o                         
  -6  21   1         97.06         92.10        46.43 o                         
  -5  21   1       2064.48       2326.41       230.93 o                         
  -4  21   1        124.73        221.82        52.94 o                         
  -3  21   1       5142.36       5189.52       589.62 o                         
  -2  21   1         30.74         62.66        41.69 o                         
  -1  21   1       6859.60       7991.32       397.44 o                         
   0  21   1        913.09       1125.86        79.87 o                         
   1  21   1       6755.04       7749.48       372.86 o                         
   2  21   1         11.43         21.50        39.42 o                         
   3  21   1       3420.74       3790.07       367.64 o                         
   4  21   1       1177.01       1233.49       138.35 o                         
   5  21   1        198.44        166.98        50.19 o                         
   6  21   1         25.01        -12.63        56.83 o                         
   8  21   1        602.36        451.41       150.64 o                         
   9  21   1         15.91        -26.22        82.03 o                         
  10  21   1         46.12         46.95        95.41 o                         
  11  21   1       3168.77       2703.22       373.34 o                         
 -11  22   1       1063.20       1046.12       225.42 o                         
 -10  22   1       5700.35       4425.53      2814.58 o                         
  -9  22   1       2508.38       2025.65       164.59 o                         
  -8  22   1       5780.17       5909.43      1494.11 o                         
  -7  22   1         14.28         70.73        65.38 o                         
  -6  22   1        324.18        260.65        62.97 o                         
  -5  22   1        733.01        823.25       144.76 o                         
  -4  22   1       2981.56       3212.45       568.29 o                         
  -3  22   1       1196.93       1351.53       187.29 o                         
  -2  22   1        342.42        298.39        56.93 o                         
  -1  22   1       1221.85       1381.23       265.33 o                         
   0  22   1      17662.52      19597.32      3108.70 o                         
   1  22   1       1120.67       1232.38       141.07 o                         
   2  22   1       1864.37       1901.11       330.23 o                         
   3  22   1         25.18         18.95        50.42 o                         
   4  22   1        481.99        477.67       129.56 o                         
   5  22   1         26.47         37.51        64.38 o                         
   6  22   1         32.99        116.12        69.91 o                         
   7  22   1        502.25        204.00       232.59 o                         
   8  22   1       4146.27       4232.40      2692.50 o                         
   9  22   1       2048.69       1389.60      1004.58 o                         
  10  22   1       9313.87       9178.80       956.44 o                         
  -9  23   1        146.93        244.96       157.23 o                         
  -8  23   1       2877.17       2858.66       465.26 o                         
  -7  23   1          0.98         38.97        64.64 o                         
  -6  23   1       1123.19       1413.96       123.11 o                         
  -5  23   1         23.97         41.01        53.03 o                         
  -4  23   1          6.00        -45.61        51.71 o                         
  -3  23   1         55.15         42.03        52.47 o                         
  -2  23   1      10627.18      11416.05      1852.59 o                         
  -1  23   1        130.02        118.26        55.75 o                         
   0  23   1         77.18        216.54        58.76 o                         
   1  23   1         24.31         46.46        57.28 o                         
   2  23   1       2793.57       2999.34       575.95 o                         
   3  23   1        647.87        740.38       132.05 o                         
   4  23   1         13.40         94.75        64.77 o                         
   5  23   1         23.60         -5.96        75.26 o                         
   6  23   1        535.58        538.78       399.60 o                         
   7  23   1        559.47        341.45       277.72 o                         
   8  23   1       1978.76       2220.66       306.56 o                         
  -8  24   1        376.68        267.15       162.97 o                         
  -7  24   1        746.07        650.38       597.86 o                         
  -6  24   1         36.44        -14.00        80.39 o                         
  -5  24   1        595.06        678.80        95.78 o                         
  -4  24   1        220.41        245.34        74.27 o                         
  -3  24   1        604.33        579.04        79.13 o                         
  -2  24   1          0.25        -13.67        47.88 o                         
  -1  24   1       4793.93       4853.42       292.40 o                         
   0  24   1         87.87        112.58        56.67 o                         
   1  24   1       2962.05       2996.89       212.45 o                         
   2  24   1        235.44        223.33        74.78 o                         
   3  24   1          4.16        -45.55        62.11 o                         
   4  24   1       1656.70       1393.87       726.02 o                         
   5  24   1         67.44        120.79        92.12 o                         
   6  24   1         29.03        127.81        99.21 o                         
   7  24   1        721.96        593.56       186.95 o                         
  -5  25   1          5.44         86.29       143.28 o                         
  -4  25   1         36.63         -0.24        87.91 o                         
  -3  25   1          1.80         35.50       152.22 o                         
  -2  25   1        331.76        455.72       114.29 o                         
  -1  25   1         61.79        367.58       104.95 o                         
   0  25   1         29.75         -8.03        91.51 o                         
   1  25   1       1856.81       1870.62       202.09 o                         
   2  25   1         75.20        -11.98        98.50 o                         
   3  25   1         14.61          0.27        93.42 o                         
   4  25   1          9.54        -69.32       141.68 o                         
 -23   0   2         59.69        389.85       249.77 o                         
 -22   0   2       3856.82       4517.16      1377.94 o                         
 -21   0   2       1492.81       1965.15       627.63 o                         
 -20   0   2        577.20        928.09       343.32 o                         
 -19   0   2       1036.17       1256.59       393.66 o                         
 -18   0   2         44.11         74.86       134.71 o                         
 -17   0   2       1893.20       2689.35       562.59 o                         
 -16   0   2       9539.40       9831.03      1060.40 o                         
 -15   0   2       7418.04       7974.01       870.98 o                         
 -14   0   2      22815.67      23831.14      1632.81 o                         
 -13   0   2        261.84        308.86       115.71 o                         
 -12   0   2      37901.42      35119.11      1614.07 o                         
 -11   0   2       6378.29       6397.30       330.24 o                         
 -10   0   2      38666.95      39941.59      2393.34 o                         
  -9   0   2        216.39        271.39        46.57 o                         
  -8   0   2      25453.35      24176.43      1532.96 o                         
  -7   0   2        300.27        390.48        57.89 o                         
  -6   0   2     203923.88     235631.58     69926.15 o                         
  -5   0   2        160.57        273.53        43.66 o                         
  -4   0   2     186502.88     254426.73     75502.58 o                         
  -3   0   2        497.06        395.33        54.54 o                         
  -2   0   2      16235.15      18201.98      1228.05 o                         
   1   0   2         29.91         14.14        13.36 o                         
   2   0   2       8284.90       8960.17       604.36 o                         
   3   0   2       9069.54       7949.14       726.39 o                         
   4   0   2       8543.28       8389.79      1776.45 o                         
   5   0   2       6877.67       6321.85      1345.70 o                         
   6   0   2      39564.29      37695.67      2062.21 o                         
   7   0   2       3557.81       2806.87       608.13 o                         
   8   0   2      21811.94      20564.60      2124.96 o                         
   9   0   2       1705.89       1732.96       385.38 o                         
  10   0   2      85766.48      89977.08      3638.09 o                         
  11   0   2      19934.42      19433.42      1628.63 o                         
  12   0   2       4610.08       4381.63       608.17 o                         
  13   0   2        757.65        684.97       179.62 o                         
  14   0   2       3774.70       5784.45      1744.95 o                         
  15   0   2       1249.85       1611.24       428.60 o                         
  16   0   2          5.00         36.09       127.21 o                         
  17   0   2        385.33        561.12       268.94 o                         
  18   0   2      19192.83      25479.61      7587.49 o                         
  19   0   2       1895.86       2552.08       798.77 o                         
  20   0   2        962.06       1014.79       354.83 o                         
  21   0   2       6412.99       8325.76       995.61 o                         
 -23   1   2        888.06       1045.10       276.19 o                         
 -22   1   2       2330.35       2417.98       435.56 o                         
 -21   1   2       2808.97       3062.31       511.13 o                         
 -20   1   2         89.35        112.98       106.92 o                         
 -19   1   2        246.73        278.63       135.91 o                         
 -18   1   2         84.08        131.05       111.11 o                         
 -17   1   2       1607.08       2350.56       431.07 o                         
 -16   1   2         35.55         99.24        94.27 o                         
 -15   1   2       5809.12       5606.49       854.53 o                         
 -14   1   2       3625.46       3669.21       489.85 o                         
 -13   1   2       1996.74       1767.65       177.41 o                         
 -12   1   2      18135.91      18963.82       845.08 o                         
 -11   1   2      12256.96      12442.17       432.38 o                         
 -10   1   2       6933.03       6952.06       283.90 o                         
  -9   1   2        133.33         89.43        17.59 o                         
  -8   1   2        129.67         83.15        18.26 o                         
  -7   1   2       8247.95       8107.01       351.99 o                         
  -6   1   2       7609.76       6479.78       307.51 o                         
  -5   1   2       4448.76       3331.21       178.61 o                         
  -4   1   2        639.73        660.59        53.80 o                         
  -3   1   2      42167.48      43008.31      1331.82 o                         
  -2   1   2       5590.08       5715.62       259.90 o                         
   0   1   2      45235.72      45841.04      1296.79 o                         
   1   1   2        840.11        816.26        61.90 o                         
   2   1   2       1657.32       1340.93        87.60 o                         
   3   1   2      27936.08      26831.26       897.10 o                         
   4   1   2      70021.33      72537.48      4208.98 o                         
   5   1   2      17457.66      15798.89       823.61 o                         
   6   1   2        230.62        283.22        62.85 o                         
   7   1   2       9338.29       7916.95       855.55 o                         
   8   1   2       9468.75       8898.19       889.19 o                         
   9   1   2       8635.03       8584.13       675.72 o                         
  10   1   2        785.80        689.18       140.04 o                         
  11   1   2       7840.78       8689.40       695.09 o                         
  12   1   2       1113.23       1321.68       216.27 o                         
  13   1   2        181.72        207.53        74.37 o                         
  14   1   2       1065.33       1330.13       307.40 o                         
  15   1   2        697.74        888.63       229.46 o                         
  16   1   2        454.17        681.48       182.85 o                         
  17   1   2       1752.90       2390.81       433.96 o                         
  18   1   2       1045.67       1713.88       353.71 o                         
  19   1   2         80.78        113.77       108.51 o                         
  20   1   2       1166.64       1330.60       316.98 o                         
  21   1   2       2369.17       3184.62       708.43 o                         
 -23   2   2       3581.12       3772.73       585.95 o                         
 -22   2   2       1204.06       1337.77       303.04 o                         
 -21   2   2        322.92        404.93       170.62 o                         
 -20   2   2       2111.87       2709.17       405.44 o                         
 -19   2   2          0.23        -63.94        95.54 o                         
 -18   2   2        446.45        530.87       156.36 o                         
 -17   2   2        604.12        813.89       216.05 o                         
 -16   2   2       1110.09       1511.53       321.29 o                         
 -15   2   2       7860.40       7927.96       647.15 o                         
 -14   2   2          0.33          7.37        37.43 o                         
 -13   2   2       6416.33       5696.24       376.03 o                         
 -12   2   2       4673.00       4473.40       193.09 o                         
 -11   2   2         92.30        248.60        31.10 o                         
 -10   2   2         15.10         51.18        14.14 o                         
  -9   2   2       4870.64       4520.58       205.26 o                         
  -8   2   2       3694.23       3627.78       168.31 o                         
  -7   2   2      17442.67      15862.38       652.28 o                         
  -6   2   2       2049.86       1864.49       112.05 o                         
  -5   2   2      37305.27      38916.53      1706.60 o                         
  -4   2   2      23470.28      23746.61       935.40 o                         
  -3   2   2      16190.07      15529.10       634.41 o                         
  -2   2   2       4852.40       3589.77       180.79 o                         
   0   2   2      15966.14      14169.24       573.39 o                         
   1   2   2      62750.36      65700.34      1586.26 o                         
   2   2   2       3795.75       3938.30       165.82 o                         
   3   2   2      13291.92      13042.53       465.74 o                         
   4   2   2      26950.15      26539.95       976.21 o                         
   5   2   2        643.41        521.33        52.50 o                         
   6   2   2       1583.59       1481.48       109.44 o                         
   7   2   2        386.66        635.89        89.33 o                         
   8   2   2      12104.83      10317.66      1000.62 o                         
   9   2   2      72898.30      81791.57      3038.99 o                         
  10   2   2       1952.20       1972.15       305.88 o                         
  11   2   2       4093.83       3820.46       392.21 o                         
  12   2   2       3102.95       3295.97       421.31 o                         
  13   2   2       2218.25       2154.52       269.55 o                         
  14   2   2        403.33        572.81       173.45 o                         
  15   2   2          8.68         34.40        89.74 o                         
  16   2   2        448.00        698.64       196.58 o                         
  17   2   2       2524.05       2996.93       498.18 o                         
  18   2   2        138.91        201.50       162.95 o                         
  19   2   2       5958.62       6930.56      1478.28 o                         
  20   2   2       4118.75       4807.07       678.68 o                         
  21   2   2       1972.74       2698.93       410.20 o                         
 -23   3   2       1421.53       1553.35       348.06 o                         
 -22   3   2         10.68         12.97        91.76 o                         
 -21   3   2        278.92        352.41       151.41 o                         
 -20   3   2          1.15         74.46       105.49 o                         
 -19   3   2       2453.77       3365.39       550.71 o                         
 -18   3   2       2178.73       2558.11       450.63 o                         
 -17   3   2      13242.93      16497.88      1325.86 o                         
 -16   3   2        947.65       1267.99       283.82 o                         
 -15   3   2       7251.71       8121.81       975.45 o                         
 -14   3   2       2491.16       2249.27       206.01 o                         
 -13   3   2        455.63        488.25        52.67 o                         
 -12   3   2         52.19         76.12        15.71 o                         
 -11   3   2       1681.14       1741.13        88.21 o                         
 -10   3   2       5092.62       4602.82       196.64 o                         
  -9   3   2        434.70        520.39        43.90 o                         
  -8   3   2        579.24        558.48        45.07 o                         
  -7   3   2      43053.05      44090.37      1253.39 o                         
  -6   3   2       1540.93       1296.36        72.94 o                         
  -5   3   2       5822.48       5298.77       227.71 o                         
  -4   3   2       1298.25       1076.71        56.71 o                         
  -3   3   2      37630.04      37792.12      1107.49 o                         
  -2   3   2       7913.89       7069.57       259.03 o                         
  -1   3   2      14340.61      14407.08       548.85 o                         
   0   3   2       2182.97       1548.66        75.34 o                         
   1   3   2      21501.43      19480.93       635.91 o                         
   2   3   2       8769.79       9058.16       352.21 o                         
   3   3   2       9954.07       9592.52       339.60 o                         
   4   3   2        524.35        647.17        44.16 o                         
   5   3   2       8217.21       7597.15       313.10 o                         
   6   3   2       7369.12       7259.88       304.84 o                         
   7   3   2       1426.85       2040.92       134.64 o                         
   8   3   2       4079.15       4381.89       275.74 o                         
   9   3   2       4701.55       4818.71       335.79 o                         
  10   3   2       7037.32       7304.98       525.54 o                         
  11   3   2       2499.73       2219.24       329.95 o                         
  12   3   2       1481.73       1629.77       246.16 o                         
  13   3   2          2.26         27.16        45.34 o                         
  14   3   2       6566.50       9010.64       967.73 o                         
  15   3   2       9412.40      12352.90      2603.06 o                         
  16   3   2        360.00        482.35       149.92 o                         
  17   3   2         49.88         88.96        97.94 o                         
  18   3   2       1249.27       1739.54       357.65 o                         
  19   3   2         36.08         51.86        98.44 o                         
  20   3   2        108.56        256.72       142.07 o                         
  21   3   2          0.92         55.18       191.52 o                         
 -23   4   2        996.76       1091.84       393.80 o                         
 -22   4   2        548.38        528.61       204.76 o                         
 -21   4   2        655.67        887.74       233.45 o                         
 -20   4   2       1240.77       1550.70       333.18 o                         
 -19   4   2       1639.61       1886.46       371.47 o                         
 -18   4   2       2641.49       3361.18       552.31 o                         
 -17   4   2         99.16        239.27       120.36 o                         
 -16   4   2        685.71        788.44       202.25 o                         
 -15   4   2       2208.79       2324.44       341.21 o                         
 -14   4   2      20360.04      20267.82       787.20 o                         
 -13   4   2       8003.76       7839.64       313.52 o                         
 -12   4   2       2388.21       2497.04       117.36 o                         
 -11   4   2        566.35        722.47        49.07 o                         
 -10   4   2       1400.63       1454.56        78.43 o                         
  -9   4   2      10026.88       9408.24       363.50 o                         
  -8   4   2       8565.59       8858.74       343.56 o                         
  -7   4   2      10682.94      10096.55       385.45 o                         
  -6   4   2       2177.79       1894.25        90.80 o                         
  -5   4   2      14158.57      13419.03       485.27 o                         
  -4   4   2      17222.10      16822.16       627.61 o                         
  -3   4   2       8504.68       8624.08       361.41 o                         
  -2   4   2      16699.10      14993.84       486.69 o                         
  -1   4   2        188.80        242.78        15.30 o                         
   0   4   2      10715.77       9718.74       353.25 o                         
   1   4   2       9392.66       8691.82       312.35 o                         
   2   4   2        746.84        921.99        51.48 o                         
   3   4   2       9152.52       8803.07       317.55 o                         
   4   4   2       7241.67       6408.88       241.33 o                         
   5   4   2      96237.40     108645.98      2821.85 o                         
   6   4   2      27942.87      26743.45      1075.57 o                         
   7   4   2       6237.21       5787.12       235.58 o                         
   8   4   2       2251.41       2642.35       184.44 o                         
   9   4   2        510.34        335.24        45.11 o                         
  10   4   2        369.53        442.82        55.70 o                         
  11   4   2        444.72        450.16        87.57 o                         
  12   4   2       1669.01       1478.42       227.76 o                         
  13   4   2       2657.42       2457.46       364.99 o                         
  14   4   2       3293.87       4260.67       491.04 o                         
  15   4   2       8400.00      11151.89       789.94 o                         
  16   4   2        840.34       1090.08       253.98 o                         
  17   4   2       1264.04       1334.38       280.94 o                         
  18   4   2        196.01        308.59       138.72 o                         
  19   4   2         50.31         77.35       102.79 o                         
  20   4   2        250.98        355.64       162.02 o                         
  21   4   2         61.23         70.02       149.18 o                         
 -22   5   2       1373.50       1452.89       362.13 o                         
 -21   5   2       3041.59       4480.97       634.51 o                         
 -20   5   2       1353.52       1818.45       358.03 o                         
 -19   5   2        855.25        978.73       242.55 o                         
 -18   5   2       1198.79       1318.00       284.05 o                         
 -17   5   2       2494.13       2948.46       640.14 o                         
 -16   5   2      19527.99      23824.01      5027.87 o                         
 -15   5   2         86.20         79.38        36.30 o                         
 -14   5   2        713.79        872.71        74.69 o                         
 -13   5   2        859.36        832.12        64.05 o                         
 -12   5   2        355.69        377.10        35.99 o                         
 -11   5   2          0.04         25.83        12.56 o                         
 -10   5   2      45480.75      44110.48      1241.63 o                         
  -9   5   2         23.33        115.36        18.13 o                         
  -8   5   2      40470.29      40864.98       935.70 o                         
  -7   5   2        285.16        414.77        29.42 o                         
  -6   5   2     155884.38     175235.05      3335.76 o                         
  -5   5   2        772.94        686.95        44.49 o                         
  -4   5   2       2176.88       1726.88        88.37 o                         
  -3   5   2          0.33         32.39         8.33 o                         
  -2   5   2      14632.79      12296.48       462.07 o                         
  -1   5   2        695.49        708.81        27.45 o                         
   0   5   2      85852.60      98374.78      3206.36 o                         
   1   5   2       1713.50       1446.74        57.40 o                         
   2   5   2     137829.75     158451.05      3538.13 o                         
   3   5   2       2568.30       2316.00        99.13 o                         
   4   5   2      43091.41      44539.82      1265.24 o                         
   5   5   2      29067.68      27612.23      1014.52 o                         
   6   5   2      39697.20      36596.99      1459.27 o                         
   7   5   2       2199.43       2097.64       110.58 o                         
   8   5   2      15793.67      13949.74       499.28 o                         
   9   5   2       2670.04       2662.18       193.31 o                         
  10   5   2        166.63        147.28        33.36 o                         
  11   5   2        618.32        706.64        78.60 o                         
  12   5   2      14072.73      14184.90       774.13 o                         
  13   5   2       5513.67       6035.70      1286.96 o                         
  14   5   2       9520.24      11743.90      2484.43 o                         
  15   5   2       6691.20       8140.73      1722.57 o                         
  16   5   2      13084.46      17192.31      3614.62 o                         
  17   5   2       7972.55       9732.70      2059.17 o                         
  18   5   2        480.17        585.94       173.71 o                         
  19   5   2       1902.56       2056.80       459.89 o                         
  20   5   2        798.00        900.23       253.56 o                         
  21   5   2        548.68        319.01       209.18 o                         
 -22   6   2          0.14         70.05       149.73 o                         
 -21   6   2          4.40        -33.13        73.16 o                         
 -20   6   2       1283.02       1515.45       351.97 o                         
 -19   6   2       2468.58       2969.11       418.76 o                         
 -18   6   2         47.68        103.45       100.94 o                         
 -17   6   2       2862.91       3783.15       585.14 o                         
 -16   6   2       2560.21       1926.29       452.41 o                         
 -15   6   2        963.23        957.49       103.77 o                         
 -14   6   2       1530.43       1722.75        97.92 o                         
 -13   6   2       5349.42       5479.63       212.59 o                         
 -12   6   2         28.35         64.16        18.22 o                         
 -11   6   2       1135.19       1253.48        70.35 o                         
 -10   6   2       1012.65       1157.19        65.84 o                         
  -9   6   2       7683.36       6760.62       246.83 o                         
  -8   6   2       3826.04       3441.17       147.55 o                         
  -7   6   2         68.36        176.86        19.84 o                         
  -6   6   2       3164.60       3455.18       147.37 o                         
  -5   6   2      29507.74      28461.10       841.17 o                         
  -4   6   2       5913.14       5436.45       200.12 o                         
  -3   6   2       1420.43       1423.11        67.27 o                         
  -2   6   2      14549.90      14280.38       429.19 o                         
  -1   6   2        783.34       1101.42        43.99 o                         
   0   6   2       1717.79       1939.48        75.07 o                         
   1   6   2       1847.50       1863.88        78.74 o                         
   2   6   2      35707.76      35338.79       853.85 o                         
   3   6   2        196.62        376.42        20.63 o                         
   4   6   2      28455.55      28507.34       890.44 o                         
   5   6   2      33509.86      31854.09      1025.94 o                         
   6   6   2      15462.75      14150.54       510.43 o                         
   7   6   2       2503.25       2446.06       123.34 o                         
   8   6   2        585.45        585.42        46.95 o                         
   9   6   2       2625.03       2346.64       133.03 o                         
  10   6   2       2300.50       2008.47       152.96 o                         
  11   6   2       2297.46       2431.61       174.95 o                         
  12   6   2       6046.96       6177.13       360.14 o                         
  13   6   2       2825.83       3107.16       492.31 o                         
  14   6   2      13901.64      17814.98      3759.42 o                         
  15   6   2       7431.38       8695.22       905.91 o                         
  16   6   2       1748.83       2434.73       428.53 o                         
  17   6   2        305.11        404.21       155.84 o                         
  18   6   2       2022.83       2182.34       405.98 o                         
  19   6   2        375.38        337.72       144.97 o                         
  20   6   2        296.47        350.59       181.31 o                         
 -22   7   2        216.73        217.89       159.43 o                         
 -21   7   2       1666.31       1601.72       370.55 o                         
 -20   7   2        926.78       1111.02       264.79 o                         
 -19   7   2       1070.63       1297.36       283.55 o                         
 -18   7   2       2745.22       3609.79       779.75 o                         
 -17   7   2       8006.00       7487.06      1548.48 o                         
 -16   7   2       2083.27       1963.52       316.45 o                         
 -15   7   2       2506.55       2593.43       227.58 o                         
 -14   7   2       3848.62       3291.54       162.36 o                         
 -13   7   2       2052.63       2086.85       100.09 o                         
 -12   7   2       1072.53       1169.88        67.31 o                         
 -11   7   2        190.52        292.08        30.59 o                         
 -10   7   2       2121.83       2192.40       101.50 o                         
  -9   7   2       7552.68       7335.41       273.59 o                         
  -8   7   2         32.34         59.21        14.27 o                         
  -7   7   2      73285.32      76853.07      1613.27 o                         
  -6   7   2       6412.19       5411.87       215.84 o                         
  -5   7   2      13744.09      12650.81       447.34 o                         
  -4   7   2       3076.73       3296.75       129.72 o                         
  -3   7   2       3122.43       2562.43       100.04 o                         
  -2   7   2       1108.92       1085.18        46.45 o                         
  -1   7   2      49412.51      49997.57      1398.93 o                         
   0   7   2        733.75        803.92        44.63 o                         
   1   7   2      30594.20      33459.60       999.77 o                         
   2   7   2       3397.26       3370.96       130.73 o                         
   3   7   2      66767.88      71620.52      1656.59 o                         
   4   7   2        319.31        355.29        26.56 o                         
   5   7   2       9375.09       8380.92       293.47 o                         
   6   7   2      12728.31      12890.09       494.48 o                         
   7   7   2      20328.06      19728.47       660.99 o                         
   8   7   2       1467.14       1323.36        81.11 o                         
   9   7   2        264.00        275.99        34.64 o                         
  10   7   2       2456.32       2828.28       154.11 o                         
  11   7   2       5454.09       5019.44       383.33 o                         
  12   7   2        364.28        451.34        67.32 o                         
  13   7   2       1210.21        997.59       154.08 o                         
  14   7   2      10561.02      12069.05      2558.41 o                         
  15   7   2      14192.75      17815.04      1312.21 o                         
  16   7   2       2181.31       2776.39       601.30 o                         
  17   7   2         92.55        232.37       120.93 o                         
  18   7   2       3007.32       3071.65       672.30 o                         
  19   7   2       2041.05       1951.87       391.72 o                         
  20   7   2         86.57        216.01       223.69 o                         
 -22   8   2        911.71        834.57       365.72 o                         
 -21   8   2       1347.71       1012.42       256.96 o                         
 -20   8   2       1209.53       1435.26       297.90 o                         
 -19   8   2       1774.50       2287.53       508.50 o                         
 -18   8   2        106.49         33.21       104.52 o                         
 -17   8   2       2918.52       2551.29       559.57 o                         
 -16   8   2        654.22        608.62       144.39 o                         
 -15   8   2        312.73        362.28        65.24 o                         
 -14   8   2          2.13         17.90        21.04 o                         
 -13   8   2      14634.31      14603.23       476.23 o                         
 -12   8   2       1207.78       1189.68        70.18 o                         
 -11   8   2      10717.68      11424.41       421.52 o                         
 -10   8   2         18.29         61.19        16.66 o                         
  -9   8   2      54389.71      57583.66      2062.37 o                         
  -8   8   2         11.46         19.63        12.08 o                         
  -7   8   2        428.52        388.84        32.07 o                         
  -6   8   2         94.69         96.74        16.43 o                         
  -5   8   2       4668.74       4372.31       162.76 o                         
  -4   8   2       9088.31       8451.88       285.10 o                         
  -3   8   2        127.74        219.22        16.89 o                         
  -2   8   2       1570.27       1620.46        74.62 o                         
  -1   8   2       6675.35       6202.20       217.09 o                         
   0   8   2        335.17        243.36        20.04 o                         
   1   8   2        125.70        148.60        14.45 o                         
   2   8   2        667.32        520.03        28.59 o                         
   3   8   2        490.90        411.14        25.24 o                         
   4   8   2        651.23        518.30        31.89 o                         
   5   8   2         90.56        210.06        22.49 o                         
   6   8   2          4.48         51.04        14.14 o                         
   7   8   2        998.12       1063.06        63.10 o                         
   8   8   2       2825.19       2838.16       141.41 o                         
   9   8   2       7134.62       8144.17       341.42 o                         
  10   8   2        147.73        188.67        36.54 o                         
  11   8   2       3420.43       3168.58       193.75 o                         
  12   8   2       3125.69       2963.21       242.45 o                         
  13   8   2        997.69        723.70        97.82 o                         
  14   8   2       1818.31       1269.15       354.40 o                         
  15   8   2       1518.06       2001.87       448.71 o                         
  16   8   2        557.92        761.42       200.93 o                         
  17   8   2          3.63         46.88        90.73 o                         
  18   8   2       1653.88       1788.37       367.20 o                         
  19   8   2        319.54        248.99       131.25 o                         
  20   8   2        949.95       1229.92       303.80 o                         
 -21   9   2       2169.11       2595.11       399.97 o                         
 -20   9   2       2829.80       2549.84       443.28 o                         
 -19   9   2       1328.55       1448.31       340.58 o                         
 -18   9   2        260.67        132.23        85.74 o                         
 -17   9   2       1059.10       1129.02       196.90 o                         
 -16   9   2       1262.37       1505.25       346.98 o                         
 -15   9   2       5487.74       4924.32       468.87 o                         
 -14   9   2        785.89        906.26        69.44 o                         
 -13   9   2       1436.92       1679.71        88.23 o                         
 -12   9   2      16051.38      16857.67       552.03 o                         
 -11   9   2       7461.70       7358.75       266.10 o                         
 -10   9   2        831.49        713.98        48.56 o                         
  -9   9   2         80.73        118.58        19.51 o                         
  -8   9   2       2636.08       2633.94       116.00 o                         
  -7   9   2      16597.62      15585.48       581.50 o                         
  -6   9   2       2017.60       2227.67       101.09 o                         
  -5   9   2      13897.86      12926.44       421.46 o                         
  -4   9   2         74.06        100.04        14.82 o                         
  -3   9   2      23954.28      22594.95       786.98 o                         
  -2   9   2      17895.29      16897.30       547.25 o                         
  -1   9   2      10980.23       9689.07       331.77 o                         
   0   9   2       6320.57       6833.57       241.51 o                         
   1   9   2       8421.16       7867.42       276.00 o                         
   2   9   2         18.55         50.77        11.46 o                         
   3   9   2      17901.73      17661.73       570.08 o                         
   4   9   2       2252.00       2617.62       104.44 o                         
   5   9   2         69.74         96.14        16.48 o                         
   6   9   2       5529.51       4812.32       199.28 o                         
   7   9   2       8560.49       8674.22       340.86 o                         
   8   9   2        447.05        505.89        40.40 o                         
   9   9   2        261.38        303.32        34.48 o                         
  10   9   2         27.11         64.50        26.37 o                         
  11   9   2       4475.07       4438.52       224.37 o                         
  12   9   2         97.47        100.89        39.39 o                         
  13   9   2       1115.20        972.07       160.08 o                         
  14   9   2       4993.57       4254.48       929.44 o                         
  15   9   2       2984.99       2376.67      1023.19 o                         
  16   9   2       1429.42       1534.86       305.04 o                         
  17   9   2       2434.42       3000.83       660.43 o                         
  18   9   2       3283.97       2949.29       651.30 o                         
  19   9   2        198.44         35.48       119.78 o                         
 -21  10   2       1768.23       2061.41       684.57 o                         
 -20  10   2        966.91       1078.78       265.19 o                         
 -19  10   2        866.34        879.05       243.32 o                         
 -18  10   2       9014.62       8271.32      1803.95 o                         
 -17  10   2        176.32        223.95       101.17 o                         
 -16  10   2        495.86        488.24        88.22 o                         
 -15  10   2       3792.34       3903.22       449.61 o                         
 -14  10   2      33856.34      31770.57      1883.46 o                         
 -13  10   2        116.46        132.56        28.69 o                         
 -12  10   2       5854.33       5303.69       214.58 o                         
 -11  10   2       4786.26       5096.98       204.87 o                         
 -10  10   2      37504.86      40188.77       995.86 o                         
  -9  10   2         66.81         65.08        17.19 o                         
  -8  10   2      16233.76      15331.20       505.69 o                         
  -7  10   2        287.58        288.15        27.51 o                         
  -6  10   2        128.60        166.54        18.46 o                         
  -5  10   2        779.77        800.16        43.95 o                         
  -4  10   2      30182.84      28145.80       846.78 o                         
  -3  10   2         35.10         73.91        13.54 o                         
  -2  10   2        540.44        625.07        31.11 o                         
  -1  10   2       1421.91       1219.64        56.33 o                         
   0  10   2      56758.95      56497.18      1545.21 o                         
   1  10   2       2605.48       2397.17        96.84 o                         
   2  10   2      10334.08       9619.30       346.77 o                         
   3  10   2       5096.22       4692.00       171.11 o                         
   4  10   2      21990.34      21346.29       694.48 o                         
   5  10   2        603.70        540.87        34.73 o                         
   6  10   2       8080.14       7953.57       288.23 o                         
   7  10   2       4861.44       4825.99       195.17 o                         
   8  10   2      10344.42      10922.66       427.18 o                         
   9  10   2        218.17        200.25        30.66 o                         
  10  10   2      13671.02      14360.84       499.82 o                         
  11  10   2      10851.70      10528.90       547.83 o                         
  12  10   2       1326.73       1322.96       115.81 o                         
  13  10   2        760.13        849.30       141.06 o                         
  14  10   2       1558.85       1480.52       236.15 o                         
  15  10   2       1368.73        980.80       310.31 o                         
  16  10   2         98.56         22.99        89.67 o                         
  17  10   2       1671.02       1514.86       354.10 o                         
  18  10   2       1151.78        824.95       376.50 o                         
  19  10   2       1087.52        765.34       680.21 o                         
 -21  11   2       2545.38       1897.86       524.38 o                         
 -20  11   2          5.34        155.52       122.12 o                         
 -19  11   2       2241.68       2296.38       501.90 o                         
 -18  11   2        929.10        632.43       251.28 o                         
 -17  11   2        855.09        879.03       241.19 o                         
 -16  11   2        610.30        511.08       116.60 o                         
 -15  11   2        144.37        168.50        54.96 o                         
 -14  11   2        157.94        178.50        42.58 o                         
 -13  11   2       5083.84       4824.29       227.59 o                         
 -12  11   2       1470.62       1596.92        85.66 o                         
 -11  11   2      17231.09      16430.60       510.86 o                         
 -10  11   2        154.06        183.86        26.52 o                         
  -9  11   2       1347.47       1195.51        65.34 o                         
  -8  11   2        162.40        145.29        21.80 o                         
  -7  11   2       4274.58       4287.21       169.28 o                         
  -6  11   2       3362.72       3311.61       129.39 o                         
  -5  11   2        335.94        436.61        27.75 o                         
  -4  11   2       1419.18       1378.66        63.73 o                         
  -3  11   2      21068.33      19400.59       597.70 o                         
  -2  11   2      29829.14      29153.28       805.37 o                         
  -1  11   2      19283.15      18452.64       636.65 o                         
   0  11   2        988.27       1456.57        61.84 o                         
   1  11   2       9302.29       9068.94       312.23 o                         
   2  11   2       5708.21       5143.75       189.77 o                         
   3  11   2       3092.67       3023.21       115.27 o                         
   4  11   2       3603.74       3594.71       150.84 o                         
   5  11   2       2764.41       3192.43       133.92 o                         
   6  11   2         56.64         79.09        18.75 o                         
   7  11   2       3006.28       3092.37       131.39 o                         
   8  11   2      16826.67      16837.89       586.26 o                         
   9  11   2        337.22        393.10        41.67 o                         
  10  11   2        493.96        516.74        53.26 o                         
  11  11   2       2230.12       2092.42       171.56 o                         
  12  11   2       2247.87       1999.96       258.90 o                         
  13  11   2       1757.51       1710.97       375.34 o                         
  14  11   2        144.58        172.90        89.31 o                         
  15  11   2        255.93        304.63        99.22 o                         
  16  11   2        648.84        815.23       232.67 o                         
  17  11   2        276.13        239.68       145.46 o                         
  18  11   2        681.68        378.69       383.82 o                         
 -20  12   2        576.51        682.87       344.38 o                         
 -19  12   2        304.64        469.87       175.75 o                         
 -18  12   2         95.14        240.88       139.81 o                         
 -17  12   2       1737.75       1574.62       425.73 o                         
 -16  12   2        601.51        605.19       136.48 o                         
 -15  12   2          7.67         54.38        37.37 o                         
 -14  12   2         38.72         19.40        38.79 o                         
 -13  12   2      19726.00      19162.59      1113.57 o                         
 -12  12   2       2799.65       2682.96       159.89 o                         
 -11  12   2        657.68        723.66        51.00 o                         
 -10  12   2       1601.27       1446.44        74.04 o                         
  -9  12   2       3373.68       3268.06       137.21 o                         
  -8  12   2        342.42        422.18        32.13 o                         
  -7  12   2        660.09        641.96        40.55 o                         
  -6  12   2         59.45         81.14        16.64 o                         
  -5  12   2         19.03         29.91        13.01 o                         
  -4  12   2       2330.90       2314.77        92.84 o                         
  -3  12   2       6905.47       6375.97       228.97 o                         
  -2  12   2        367.06        318.79        20.98 o                         
  -1  12   2      37203.05      38053.11      1292.23 o                         
   0  12   2       6708.37       6478.69       236.83 o                         
   1  12   2       6516.60       5630.32       199.43 o                         
   2  12   2       1176.94       1195.63        55.76 o                         
   3  12   2       4535.85       4512.10       179.74 o                         
   4  12   2       1086.16       1007.97        53.84 o                         
   5  12   2       4313.05       4349.59       175.03 o                         
   6  12   2        284.78        256.14        27.03 o                         
   7  12   2        117.46        202.27        28.71 o                         
   8  12   2       3623.18       3509.10       148.21 o                         
   9  12   2      15339.74      15890.43       666.49 o                         
  10  12   2         25.58         57.50        33.35 o                         
  11  12   2        557.66        529.20        69.94 o                         
  12  12   2       3449.36       3126.63       434.16 o                         
  13  12   2       1513.50       1389.62       155.79 o                         
  14  12   2        193.78        241.83       103.95 o                         
  15  12   2        374.41        314.70       115.23 o                         
  16  12   2        257.99        266.57       341.02 o                         
  17  12   2        246.29        165.27       141.61 o                         
  18  12   2         71.21        179.86       144.65 o                         
 -19  13   2       2386.40       1353.64      1147.36 o                         
 -18  13   2       4494.23       4530.49       984.36 o                         
 -17  13   2       1411.98       1235.56       289.57 o                         
 -16  13   2        127.43         83.25        64.58 o                         
 -15  13   2       6682.14       6668.61       747.95 o                         
 -14  13   2         37.21         36.96        46.26 o                         
 -13  13   2        800.51        877.14        83.93 o                         
 -12  13   2       1400.16       1482.70       120.20 o                         
 -11  13   2       3106.29       3232.46       178.22 o                         
 -10  13   2       3770.24       3782.66       155.40 o                         
  -9  13   2          3.86         32.73        20.42 o                         
  -8  13   2        389.01        458.96        33.21 o                         
  -7  13   2       5063.22       5153.69       205.63 o                         
  -6  13   2         59.28         73.11        17.45 o                         
  -5  13   2        208.46        267.89        23.94 o                         
  -4  13   2       6396.40       6475.56       233.34 o                         
  -3  13   2      10526.06       9416.41       325.54 o                         
  -2  13   2        128.92        274.20        21.27 o                         
  -1  13   2       1984.80       2094.06        84.88 o                         
   0  13   2          8.90         42.50        14.36 o                         
   1  13   2       5459.71       5506.40       201.45 o                         
   2  13   2       2391.19       2477.25       102.95 o                         
   3  13   2       7831.15       7085.50       275.97 o                         
   4  13   2        964.72        998.71        57.04 o                         
   5  13   2       9634.67       9662.91       349.30 o                         
   6  13   2       1110.56       1227.09        68.66 o                         
   7  13   2        226.73        290.96        32.40 o                         
   8  13   2          7.89         25.97        20.02 o                         
   9  13   2       2687.81       2624.01       145.56 o                         
  10  13   2        200.89        218.70        48.77 o                         
  11  13   2          2.53         19.51        51.34 o                         
  12  13   2        678.01        660.72       100.37 o                         
  13  13   2        314.11        228.25        72.28 o                         
  14  13   2        839.75        641.40       178.83 o                         
  15  13   2        314.77        128.01       104.18 o                         
  16  13   2         49.55         20.72       107.25 o                         
  17  13   2        175.82        159.38       194.76 o                         
 -18  14   2       4126.78       1770.38      1368.30 o                         
 -17  14   2       1232.01        931.07       178.92 o                         
 -16  14   2       1587.54       1361.58       279.51 o                         
 -15  14   2       2500.53       2370.22       314.76 o                         
 -14  14   2       5641.47       6099.12       337.91 o                         
 -13  14   2       8122.12       8702.53       503.04 o                         
 -12  14   2        947.64        917.22        82.00 o                         
 -11  14   2        286.49        316.42        50.01 o                         
 -10  14   2        180.77        315.19        42.96 o                         
  -9  14   2      11393.59      10269.41       379.10 o                         
  -8  14   2         11.19         49.27        21.66 o                         
  -7  14   2        607.05        753.21        43.53 o                         
  -6  14   2       8099.71       7839.69       279.46 o                         
  -5  14   2       9302.34       9286.04       310.42 o                         
  -4  14   2        272.14        272.62        24.89 o                         
  -3  14   2       1180.72       1087.89        53.19 o                         
  -2  14   2         63.60         92.29        17.49 o                         
  -1  14   2      15846.79      13993.48       484.89 o                         
   0  14   2        638.34        651.81        43.24 o                         
   1  14   2       6314.75       6052.66       226.33 o                         
   2  14   2        637.52        601.69        42.28 o                         
   3  14   2        985.07        873.98        48.84 o                         
   4  14   2       3874.54       3546.41       148.09 o                         
   5  14   2       2751.77       2929.22       125.40 o                         
   6  14   2       3023.50       3025.85       135.03 o                         
   7  14   2        697.01        537.50        41.29 o                         
   8  14   2       5558.68       5537.78       245.88 o                         
   9  14   2      11257.69      11285.37       496.33 o                         
  10  14   2        178.78         92.12        47.27 o                         
  11  14   2        175.40        170.33        61.08 o                         
  12  14   2       2864.00       2903.60       221.68 o                         
  13  14   2        913.51        787.51       108.23 o                         
  14  14   2       2100.30       1259.78       513.18 o                         
  15  14   2         20.58         28.46        89.88 o                         
  16  14   2        234.91        136.59       131.88 o                         
  17  14   2        348.34         65.08       118.53 o                         
 -18  15   2        161.47        -38.59       185.11 o                         
 -16  15   2      16664.36      14539.23      4311.39 o                         
 -15  15   2         12.57         -6.51        64.39 o                         
 -14  15   2       6301.51       6039.75      1007.89 o                         
 -13  15   2        302.43        318.71        60.28 o                         
 -12  15   2      10646.73      11725.91       614.02 o                         
 -11  15   2         33.40         91.16        39.19 o                         
 -10  15   2       9295.46      10127.65       537.23 o                         
  -9  15   2       1429.22       1307.56        93.58 o                         
  -8  15   2      19592.83      19041.86       834.03 o                         
  -7  15   2        850.47        733.77        47.75 o                         
  -6  15   2      20859.31      21874.63       674.73 o                         
  -5  15   2        477.12        505.60        32.69 o                         
  -4  15   2      11938.61      12223.79       411.49 o                         
  -3  15   2         90.00        187.54        22.92 o                         
  -2  15   2      18003.12      17833.10       619.16 o                         
  -1  15   2        634.56        620.62        35.55 o                         
   0  15   2       2753.55       2645.53       123.42 o                         
   1  15   2        133.62        109.73        21.98 o                         
   2  15   2      24578.06      24302.53       912.31 o                         
   3  15   2        281.01        323.57        32.24 o                         
   4  15   2        533.86        578.34        41.16 o                         
   5  15   2       1866.34       1980.13        91.61 o                         
   6  15   2      14083.69      12922.24       519.10 o                         
   7  15   2       1759.77       1659.51        96.06 o                         
   8  15   2        779.71        675.28        65.90 o                         
   9  15   2        989.24        901.03        78.79 o                         
  10  15   2       2101.87       2243.72       185.03 o                         
  11  15   2         33.10         20.92        57.04 o                         
  12  15   2       1552.61       1371.91       209.64 o                         
  13  15   2        856.99        660.88       267.31 o                         
  14  15   2        239.25        161.55        94.56 o                         
  15  15   2        165.67         29.97       121.59 o                         
  16  15   2       1441.26        353.82       311.31 o                         
 -16  16   2        157.73        104.41       103.82 o                         
 -15  16   2       2066.89        482.87       393.68 o                         
 -14  16   2       3295.92       3146.44       758.26 o                         
 -13  16   2       5425.81       6101.51       931.65 o                         
 -12  16   2        622.24        876.88        85.93 o                         
 -11  16   2       2907.31       3089.52       188.48 o                         
 -10  16   2       4188.62       4682.72       258.02 o                         
  -9  16   2       3082.02       3474.46       216.58 o                         
  -8  16   2       6882.69       6325.49       351.43 o                         
  -7  16   2       1368.68       1396.88        93.37 o                         
  -6  16   2       3900.14       3716.10       203.88 o                         
  -5  16   2       7436.59       7327.11       293.84 o                         
  -4  16   2       3842.42       3869.34       148.12 o                         
  -3  16   2       1727.06       1747.46        73.82 o                         
  -2  16   2       2213.22       1934.93        94.04 o                         
  -1  16   2       3131.08       3237.06       133.93 o                         
   0  16   2       6766.03       6717.08       257.89 o                         
   1  16   2        213.46        241.05        29.05 o                         
   2  16   2       1183.45       1286.33        64.50 o                         
   3  16   2       4051.47       3576.02       168.31 o                         
   4  16   2       3352.08       3203.84       151.20 o                         
   5  16   2       2896.22       3031.60       149.46 o                         
   6  16   2       1389.34       1267.35        76.21 o                         
   7  16   2       1367.32       1564.30        99.28 o                         
   8  16   2        632.10        587.56        66.51 o                         
   9  16   2          6.11         44.65        53.61 o                         
  10  16   2       1094.90       1405.94       136.67 o                         
  11  16   2         13.47        -28.04        58.96 o                         
  12  16   2        407.68        137.40       120.21 o                         
  13  16   2        128.23        114.05        76.17 o                         
  14  16   2        253.91        133.88        97.05 o                         
  15  16   2        632.84        117.65       151.62 o                         
 -15  17   2       4359.39       4706.05       501.58 o                         
 -14  17   2        774.73        496.45       189.72 o                         
 -13  17   2          4.34        -29.86        65.13 o                         
 -12  17   2         64.99         60.05        50.33 o                         
 -11  17   2       4650.39       4858.87       286.24 o                         
 -10  17   2       1573.43       1703.29       116.80 o                         
  -9  17   2        867.23       1062.76        91.00 o                         
  -8  17   2        160.46        219.38        48.63 o                         
  -7  17   2      46105.84      51050.14      2541.81 o                         
  -6  17   2       3620.95       4189.06       231.50 o                         
  -5  17   2        248.50        307.47        37.60 o                         
  -4  17   2        853.65       1050.84        63.83 o                         
  -3  17   2       5056.30       5552.35       266.93 o                         
  -2  17   2        714.80        895.91        64.05 o                         
  -1  17   2       1253.78       1382.98        82.91 o                         
   0  17   2         57.81         63.25        27.10 o                         
   1  17   2       3238.69       3715.74       183.63 o                         
   2  17   2       1175.47       1367.40        89.35 o                         
   3  17   2       9964.81      10392.14       453.41 o                         
   4  17   2        370.82        433.41        46.41 o                         
   5  17   2       3048.29       3378.66       193.92 o                         
   6  17   2       3448.93       3705.42       199.17 o                         
   7  17   2        143.57        123.51        47.30 o                         
   8  17   2        782.21        926.61        85.83 o                         
   9  17   2         28.46         21.19        67.63 o                         
  10  17   2        281.87        142.78       107.88 o                         
  11  17   2         47.61         -1.31        67.91 o                         
  12  17   2         21.46         29.04        73.17 o                         
  13  17   2        310.12         91.47        97.50 o                         
  14  17   2       1441.44        491.95       302.74 o                         
 -15  18   2         14.17       -109.95       125.23 o                         
 -14  18   2          2.78         54.38        76.92 o                         
 -13  18   2       1739.59       1093.40       359.89 o                         
 -12  18   2        185.70        169.81        77.99 o                         
 -11  18   2        323.58        202.34        83.92 o                         
 -10  18   2        517.89        525.30        67.37 o                         
  -9  18   2       1481.39       1521.41       117.86 o                         
  -8  18   2         41.52         34.74        42.42 o                         
  -7  18   2        956.56        972.62        82.65 o                         
  -6  18   2        312.79        445.37        56.28 o                         
  -5  18   2       6932.36       7930.28       406.55 o                         
  -4  18   2       4103.84       4430.37       411.50 o                         
  -3  18   2        240.20        440.08        49.17 o                         
  -2  18   2        170.99        211.53        40.74 o                         
  -1  18   2        180.86        305.55        44.57 o                         
   0  18   2        669.57        764.33        61.01 o                         
   1  18   2         14.48         57.96        34.47 o                         
   2  18   2       4649.44       5214.12       250.00 o                         
   3  18   2       1213.47       1196.80        77.91 o                         
   4  18   2       1340.34       1610.85        98.62 o                         
   5  18   2       2286.97       2690.29       151.86 o                         
   6  18   2          3.98         63.57        43.18 o                         
   7  18   2         36.27         85.31        50.70 o                         
   8  18   2        529.33        631.46        77.96 o                         
   9  18   2       1210.56        782.43       326.04 o                         
  10  18   2        763.04        545.13       275.02 o                         
  11  18   2        115.46         90.72        82.15 o                         
  12  18   2       1418.18        774.80       347.15 o                         
  13  18   2       1333.79        472.64       249.99 o                         
 -14  19   2        418.56        247.79       365.53 o                         
 -13  19   2        406.38        225.06        80.73 o                         
 -12  19   2       2783.47       2473.37       626.58 o                         
 -11  19   2       4887.31       5393.72      1390.81 o                         
 -10  19   2         71.68         86.03        51.38 o                         
  -9  19   2        176.73        220.82        55.28 o                         
  -8  19   2       1139.52       1396.62       104.78 o                         
  -7  19   2      12629.50      13828.09       715.30 o                         
  -6  19   2        150.85        162.39        45.66 o                         
  -5  19   2        103.05        124.02        41.76 o                         
  -4  19   2       1243.22       1309.16       101.53 o                         
  -3  19   2       7098.92       7977.95       617.50 o                         
  -2  19   2       3597.91       4134.11       271.92 o                         
  -1  19   2       1947.75       2138.05       136.31 o                         
   0  19   2        194.84        342.59        44.44 o                         
   1  19   2       1891.87       2216.36       116.66 o                         
   2  19   2          3.83          4.28        39.33 o                         
   3  19   2       5173.79       5573.04       260.31 o                         
   4  19   2       1700.72       2029.71       119.59 o                         
   5  19   2       2744.52       3336.30       205.70 o                         
   6  19   2          4.78         18.23        50.56 o                         
   7  19   2       2405.05       2668.82       351.32 o                         
   9  19   2         88.12         62.36        67.34 o                         
  10  19   2          3.54        -39.78        66.03 o                         
  11  19   2        234.65        217.72        90.44 o                         
  12  19   2          3.23         53.77       116.55 o                         
 -13  20   2        323.13        133.08       137.23 o                         
 -12  20   2       5597.14       4930.79      1361.59 o                         
 -11  20   2        185.66        191.94        68.83 o                         
 -10  20   2       4581.98       4794.56      1156.46 o                         
  -9  20   2        704.57        517.59       125.16 o                         
  -8  20   2       9854.16       9982.44      1332.16 o                         
  -7  20   2          6.03          5.73        43.89 o                         
  -6  20   2       5667.28       5885.33       591.27 o                         
  -5  20   2        627.23        778.70        71.83 o                         
  -4  20   2      11804.59      13629.28       711.23 o                         
  -3  20   2        644.35        779.19        77.50 o                         
  -2  20   2       2234.57       2808.51       173.92 o                         
  -1  20   2        169.01        166.47        48.83 o                         
   0  20   2      19556.87      22130.83      1157.77 o                         
   1  20   2       1839.74       2062.00       125.74 o                         
   2  20   2        295.72        250.84        51.44 o                         
   3  20   2        556.72        588.06        63.95 o                         
   4  20   2      15573.98      17133.72       863.73 o                         
   5  20   2        880.25        956.14       157.50 o                         
   6  20   2       5025.76       5567.41       712.30 o                         
   7  20   2        355.87        220.28        81.81 o                         
   8  20   2       2636.62        569.57       452.39 o                         
   9  20   2        107.62        110.07        69.78 o                         
  11  20   2       2262.16       1925.34       313.59 o                         
 -12  21   2       2950.38       2968.47       393.87 o                         
 -11  21   2       2233.81       2132.86       600.92 o                         
 -10  21   2        294.63        197.91        92.36 o                         
  -9  21   2          6.34         27.77        59.05 o                         
  -8  21   2       1985.78       2302.66       618.26 o                         
  -7  21   2        723.31        685.56       146.27 o                         
  -6  21   2       1427.34       1660.69       275.41 o                         
  -5  21   2        256.40        217.33        51.53 o                         
  -4  21   2        881.08        967.11       192.18 o                         
  -3  21   2       1965.44       2148.37       369.00 o                         
  -2  21   2       1432.51       1530.25       286.26 o                         
  -1  21   2       1639.12       1662.14       193.29 o                         
   0  21   2          7.20         33.65        49.58 o                         
   1  21   2        207.79        251.24        62.07 o                         
   2  21   2       2155.47       2489.12       441.68 o                         
   3  21   2       2244.52       2333.28       311.01 o                         
   4  21   2        333.08        264.14        56.93 o                         
   5  21   2        142.35         98.78        53.31 o                         
   6  21   2        891.10       1030.77       274.79 o                         
   7  21   2        481.21        363.88       134.68 o                         
   8  21   2        444.71        313.88       159.14 o                         
   9  21   2        132.71         88.57        82.57 o                         
  10  21   2         37.52         59.14       175.09 o                         
 -11  22   2         68.78        121.67       155.26 o                         
 -10  22   2        369.38        201.76        80.20 o                         
  -9  22   2       7716.18       7609.39      1940.48 o                         
  -8  22   2          6.84        -45.86        57.56 o                         
  -7  22   2        197.89        100.21        58.66 o                         
  -6  22   2        166.85        150.55        58.36 o                         
  -5  22   2       2355.77       2856.47       506.77 o                         
  -4  22   2       1373.98       1409.37       244.92 o                         
  -3  22   2        168.27        178.35        52.70 o                         
  -2  22   2         20.91        -35.76        39.82 o                         
  -1  22   2       5014.06       5502.96      1034.07 o                         
   0  22   2       1112.05       1126.27       230.48 o                         
   1  22   2        441.02        430.08        64.20 o                         
   2  22   2        148.25        175.08        51.55 o                         
   3  22   2       2160.84       2280.71       456.45 o                         
   4  22   2         79.47        114.58        53.47 o                         
   5  22   2        562.81        332.23       128.39 o                         
   6  22   2         56.11         43.46        64.08 o                         
   7  22   2        702.24        441.27       325.38 o                         
   8  22   2        889.52        258.36       358.66 o                         
   9  22   2       2640.69       1962.40       303.63 o                         
 -10  23   2        668.26        542.07       191.06 o                         
  -9  23   2        748.69        327.31       180.59 o                         
  -8  23   2         86.96         26.04        58.48 o                         
  -7  23   2          3.69         -0.73        69.61 o                         
  -6  23   2        154.86        181.39        64.32 o                         
  -5  23   2        140.80        227.34        60.08 o                         
  -4  23   2        435.75        587.38       107.17 o                         
  -3  23   2         52.73         37.99        46.64 o                         
  -2  23   2         18.02          2.33        46.75 o                         
  -1  23   2       1869.22       1756.03       264.79 o                         
   0  23   2          0.13        -19.96        43.92 o                         
   1  23   2        367.61        343.53       104.92 o                         
   2  23   2        168.76        130.01        57.80 o                         
   3  23   2       1193.28       1262.91       249.97 o                         
   4  23   2         28.04         18.90        60.38 o                         
   5  23   2         56.88        -54.25        55.74 o                         
   6  23   2         43.80          0.60        64.45 o                         
   7  23   2        136.07        119.15        90.08 o                         
   8  23   2       1041.17        905.60       218.45 o                         
  -8  24   2          0.38         22.69       130.24 o                         
  -7  24   2        143.84         73.47        91.21 o                         
  -6  24   2         59.11        122.17        87.37 o                         
  -5  24   2        966.26       1039.89       108.50 o                         
  -4  24   2        165.33        382.04        79.51 o                         
  -3  24   2        864.71        995.32       101.99 o                         
  -2  24   2        502.18        611.91        86.33 o                         
  -1  24   2       3827.36       3908.67       248.50 o                         
   0  24   2        338.07        431.21        97.59 o                         
   1  24   2       1501.10       1603.84       121.14 o                         
   2  24   2       1262.97       1396.17       124.02 o                         
   3  24   2          2.03         17.18        62.06 o                         
   4  24   2         42.34         35.58        80.11 o                         
   5  24   2       1313.96        984.58       685.03 o                         
   6  24   2       2076.89       1992.35       294.41 o                         
  -5  25   2        293.59        191.67        73.65 o                         
  -4  25   2        175.33        177.01        79.84 o                         
  -3  25   2        153.65        192.09        79.94 o                         
  -2  25   2       5978.05       5809.02       362.10 o                         
  -1  25   2        706.80        779.48       107.63 o                         
   0  25   2       1023.13       1145.33       117.64 o                         
   1  25   2        320.18        349.51        87.16 o                         
   2  25   2       4731.49       5080.67       404.72 o                         
   3  25   2        155.72         22.82        92.80 o                         
 -23   1   3        907.70       1137.27       289.02 o                         
 -22   1   3         75.30        166.60       120.22 o                         
 -21   1   3       3207.31       4506.11       643.31 o                         
 -20   1   3         39.67         96.61       114.43 o                         
 -19   1   3        481.19        773.48       204.52 o                         
 -18   1   3       1901.13       2281.34       426.68 o                         
 -17   1   3        233.22        516.20       164.98 o                         
 -16   1   3       3541.19       3839.60       821.13 o                         
 -15   1   3       2903.16       2847.70       326.57 o                         
 -14   1   3       5722.54       5535.19       234.71 o                         
 -13   1   3      10577.93      10673.71       371.11 o                         
 -12   1   3        780.31        891.74        66.86 o                         
 -11   1   3      42228.82      39751.55      1206.94 o                         
 -10   1   3       5938.10       5765.53       259.19 o                         
  -9   1   3       4137.67       4733.97       234.30 o                         
  -8   1   3         36.35         85.44        18.78 o                         
  -7   1   3       4195.26       3700.96       198.12 o                         
  -6   1   3       5650.93       5643.36       260.46 o                         
  -5   1   3       2703.61       2768.56       151.50 o                         
  -4   1   3          7.35        107.34        45.03 o                         
  -3   1   3      98899.24     106179.91      3238.54 o                         
  -2   1   3        217.64        318.42        21.67 o                         
  -1   1   3      35769.43      36869.75      1105.44 o                         
   0   1   3       1696.68       1602.93       102.03 o                         
   1   1   3         89.73        217.64        26.88 o                         
   2   1   3      20357.35      18262.31       724.80 o                         
   3   1   3        754.79        796.76        61.40 o                         
   4   1   3         27.26         66.84        15.08 o                         
   5   1   3      20444.21      21793.44       922.22 o                         
   6   1   3       4930.16       4567.67       417.02 o                         
   7   1   3      31619.71      28477.57      1078.39 o                         
   8   1   3        157.07        252.90        61.49 o                         
   9   1   3        774.24        956.79       168.54 o                         
  10   1   3       7728.71       7668.68       638.14 o                         
  11   1   3      13880.36      14107.93       669.65 o                         
  12   1   3       1741.69       1877.71       275.31 o                         
  13   1   3       1795.70       2158.36       402.40 o                         
  14   1   3       6783.48       8802.90       701.77 o                         
  15   1   3        466.19        803.99       213.22 o                         
  16   1   3        134.06         61.53        91.85 o                         
  17   1   3       1665.80       2077.92       461.61 o                         
  18   1   3       5450.67       7977.04       674.53 o                         
  19   1   3       3230.87       3584.07       779.25 o                         
  20   1   3       1565.95       2016.81       470.57 o                         
 -23   2   3       1281.33       1362.06       321.53 o                         
 -22   2   3       1873.64       2285.22       510.92 o                         
 -21   2   3        778.67       1146.26       278.38 o                         
 -20   2   3        175.72        322.80       139.78 o                         
 -19   2   3       1265.96       1728.45       392.94 o                         
 -18   2   3      11483.74      14232.38      2989.35 o                         
 -17   2   3        901.22       1064.38       259.64 o                         
 -16   2   3       1952.53       1782.54       351.56 o                         
 -15   2   3       7851.44       7330.80       374.10 o                         
 -14   2   3       6604.96       6185.06       235.36 o                         
 -13   2   3       1523.53       1534.08        86.57 o                         
 -12   2   3       6327.51       6659.97       284.82 o                         
 -11   2   3       2751.61       2496.93       127.81 o                         
 -10   2   3        225.31        389.40        36.89 o                         
  -9   2   3          4.98         24.68        12.92 o                         
  -8   2   3      14701.23      14198.39       590.57 o                         
  -7   2   3        824.20        903.97        67.13 o                         
  -6   2   3      18861.50      18982.96       694.97 o                         
  -5   2   3         24.55         39.23        12.46 o                         
  -4   2   3      12005.39      11880.31       506.45 o                         
  -3   2   3       6547.96       5966.52       263.56 o                         
  -2   2   3       5138.09       4653.23       190.78 o                         
  -1   2   3        832.63        810.84        50.13 o                         
   0   2   3      93774.16     102517.09      2847.40 o                         
   1   2   3       7740.84       6910.08       319.50 o                         
   2   2   3     164512.50     204588.67      5152.69 o                         
   3   2   3        548.75        572.95        49.27 o                         
   4   2   3      70538.81      75599.11      1690.05 o                         
   5   2   3       4406.06       4855.74       234.18 o                         
   6   2   3       4667.87       4562.80       237.07 o                         
   7   2   3       3769.55       3504.56       250.38 o                         
   8   2   3        924.62        763.53       134.36 o                         
   9   2   3        968.97       1046.65       170.80 o                         
  10   2   3      15085.63      15245.40      2288.53 o                         
  11   2   3      11693.63      11134.32       806.98 o                         
  12   2   3        343.00        360.78        90.93 o                         
  13   2   3        135.12        196.77        93.30 o                         
  14   2   3      16938.37      22179.28      1112.26 o                         
  15   2   3        468.16        853.90       211.07 o                         
  16   2   3          1.27         52.38        93.61 o                         
  17   2   3       2130.18       2844.45       492.24 o                         
  18   2   3       1951.82       2451.25       436.45 o                         
  19   2   3       3169.40       4310.35       930.46 o                         
  20   2   3        608.84        893.77       252.47 o                         
 -23   3   3       1334.41       1541.33       380.58 o                         
 -22   3   3       2470.32       3088.65       673.90 o                         
 -21   3   3        116.00        167.76       119.76 o                         
 -20   3   3       2233.26       2649.55       460.78 o                         
 -19   3   3        192.61        251.64       135.88 o                         
 -18   3   3        228.81        317.48       122.04 o                         
 -17   3   3       2262.32       2852.37       498.53 o                         
 -16   3   3         88.07        204.36        91.31 o                         
 -15   3   3          2.82         32.97        21.31 o                         
 -14   3   3        854.28        897.54        55.73 o                         
 -13   3   3       2084.42       2040.31       108.03 o                         
 -12   3   3      14741.45      14291.28       461.55 o                         
 -11   3   3       1121.01       1149.96        71.24 o                         
 -10   3   3        992.12        883.98        62.22 o                         
  -9   3   3       2546.01       2642.63       132.13 o                         
  -8   3   3        164.56        228.40        25.18 o                         
  -7   3   3      15562.95      14447.22       560.17 o                         
  -6   3   3      12735.84      11255.48       433.94 o                         
  -5   3   3        687.39        643.46        52.25 o                         
  -4   3   3        637.75        530.50        39.22 o                         
  -3   3   3       4219.15       3911.62       199.06 o                         
  -2   3   3     129946.38     158406.77      4114.38 o                         
  -1   3   3       1458.22       1326.55        71.16 o                         
   0   3   3        478.39        384.37        29.56 o                         
   1   3   3       1166.46       1168.46        61.83 o                         
   2   3   3       2195.46       1889.13       103.38 o                         
   3   3   3       5181.10       5225.43       201.53 o                         
   4   3   3      64764.54      66746.45      1434.57 o                         
   5   3   3       3927.40       3908.55       166.32 o                         
   6   3   3       1096.37        990.05        81.46 o                         
   7   3   3       1015.27        966.89        80.59 o                         
   8   3   3      78620.03      75441.34      4608.58 o                         
   9   3   3       8721.12       8134.38       537.09 o                         
  10   3   3      13216.55      13493.15      2023.68 o                         
  11   3   3        601.48        593.94       115.18 o                         
  12   3   3      10726.75      11078.39       684.70 o                         
  13   3   3      10359.64      11803.70      1102.71 o                         
  14   3   3       1399.78       2147.27       476.53 o                         
  15   3   3       3055.82       4013.73       593.63 o                         
  16   3   3       3413.31       4179.61       901.01 o                         
  17   3   3       5562.18       6713.50      1424.77 o                         
  18   3   3       1223.78       1688.02       343.68 o                         
  19   3   3       5372.78       6714.41       798.13 o                         
  20   3   3       2888.05       3429.00       558.49 o                         
 -23   4   3       2303.97       2508.72       572.66 o                         
 -22   4   3         60.26         48.50        97.42 o                         
 -21   4   3        137.96        267.87       135.54 o                         
 -20   4   3       3479.44       3972.22       612.35 o                         
 -19   4   3       2651.10       3098.09       676.65 o                         
 -18   4   3       1207.67       1387.74       293.16 o                         
 -17   4   3       5777.65       7341.11      1554.33 o                         
 -16   4   3         41.46         69.03        33.24 o                         
 -15   4   3        101.35        142.80        32.33 o                         
 -14   4   3       3257.42       3061.29       132.95 o                         
 -13   4   3       5840.60       5843.56       226.93 o                         
 -12   4   3       4278.49       4325.64       189.13 o                         
 -11   4   3        425.90        600.92        47.25 o                         
 -10   4   3          2.56         17.84        11.98 o                         
  -9   4   3      14970.83      13931.22       472.64 o                         
  -8   4   3      12285.14      10933.80       411.16 o                         
  -7   4   3      19117.13      17822.95       608.30 o                         
  -6   4   3        340.04        358.09        26.28 o                         
  -5   4   3      17850.39      15513.42       519.26 o                         
  -4   4   3      11325.34      10322.89       389.12 o                         
  -3   4   3        837.67        934.43        50.80 o                         
  -2   4   3       1074.87       1109.78        55.15 o                         
  -1   4   3       5876.56       5772.84       252.85 o                         
   0   4   3       1156.14       1242.55        66.22 o                         
   1   4   3       5956.31       5138.34       220.53 o                         
   2   4   3       3682.21       2832.21       133.29 o                         
   3   4   3       7221.08       6356.30       256.13 o                         
   4   4   3      11692.46      11210.79       430.61 o                         
   5   4   3      57763.65      60556.30      1491.37 o                         
   6   4   3         43.25         74.24        15.92 o                         
   7   4   3       1536.38       1464.58        97.28 o                         
   8   4   3      21013.08      21741.38      1101.95 o                         
   9   4   3       7489.51       7318.19       446.95 o                         
  10   4   3       3926.36       3717.12       334.61 o                         
  11   4   3       3463.63       3441.97       438.83 o                         
  12   4   3       8286.17       7722.14       870.08 o                         
  13   4   3      10152.89      11528.38      1072.39 o                         
  14   4   3        138.00        137.13       108.42 o                         
  15   4   3       5607.96       7013.76      1492.16 o                         
  16   4   3       4539.84       6338.86      1349.59 o                         
  17   4   3       3027.06       3496.09       559.30 o                         
  18   4   3          8.60         35.64        85.31 o                         
  19   4   3       1299.84       1338.29       286.60 o                         
  20   4   3       4398.83       5682.50       746.59 o                         
 -23   5   3       1857.47       1872.32       385.88 o                         
 -22   5   3        730.40        718.31       220.76 o                         
 -21   5   3         33.08         -5.70       102.54 o                         
 -20   5   3        205.93        311.29       141.47 o                         
 -19   5   3          0.56          9.09        80.82 o                         
 -18   5   3         49.20         93.85        98.40 o                         
 -17   5   3       1204.99       1096.74       370.32 o                         
 -16   5   3        504.65        512.41        74.26 o                         
 -15   5   3       5807.62       5331.83       297.68 o                         
 -14   5   3        705.99        697.38        48.95 o                         
 -13   5   3       2561.45       2837.08       129.26 o                         
 -12   5   3        248.84        236.90        28.03 o                         
 -11   5   3        530.89        585.56        47.76 o                         
 -10   5   3         66.83         89.03        18.84 o                         
  -9   5   3       1129.86        839.96        52.20 o                         
  -8   5   3        144.45        185.76        25.30 o                         
  -7   5   3       3737.64       3385.62       153.63 o                         
  -6   5   3       1934.24       1912.04        96.77 o                         
  -5   5   3      14968.33      14235.50       544.66 o                         
  -4   5   3        889.65        835.87        41.39 o                         
  -3   5   3      35052.16      35059.61      1427.32 o                         
  -2   5   3        293.08        343.76        25.42 o                         
  -1   5   3      10950.13      10100.43       337.08 o                         
   0   5   3       6442.51       6300.34       250.74 o                         
   1   5   3       1853.10       1878.89        83.87 o                         
   2   5   3         48.64         83.80        12.45 o                         
   3   5   3       3066.16       3153.02       133.09 o                         
   4   5   3          3.77         89.37        15.84 o                         
   5   5   3      11727.18      12152.86       414.42 o                         
   6   5   3         18.32         66.30        16.06 o                         
   7   5   3       6822.42       6508.82       277.59 o                         
   8   5   3        269.59        282.68        37.74 o                         
   9   5   3       1340.78       1371.88       117.11 o                         
  10   5   3         77.27        116.50        33.40 o                         
  11   5   3       5509.95       4937.60       374.95 o                         
  12   5   3       5270.19       4857.58       498.66 o                         
  13   5   3         63.06        167.38        95.51 o                         
  14   5   3        912.52       1085.23       262.06 o                         
  15   5   3        166.87        272.96       129.47 o                         
  16   5   3        196.90        259.70       139.62 o                         
  17   5   3          2.00         24.33        78.56 o                         
  18   5   3       2591.36       2755.58       401.38 o                         
  19   5   3         87.59         97.17       105.60 o                         
  20   5   3          0.09         14.90       143.76 o                         
 -23   6   3         21.91        -69.86       221.90 o                         
 -22   6   3         20.44         41.01       118.62 o                         
 -21   6   3        977.47       1246.99       284.70 o                         
 -20   6   3        578.60        661.10       188.03 o                         
 -19   6   3       4100.84       4407.68       513.70 o                         
 -18   6   3        255.08        254.95       117.68 o                         
 -17   6   3      12362.41       9519.23      2049.83 o                         
 -16   6   3         29.55         60.27        41.62 o                         
 -15   6   3       3878.18       3570.51       166.29 o                         
 -14   6   3         36.32         38.14        19.07 o                         
 -13   6   3       7714.05       7658.30       310.03 o                         
 -12   6   3         52.50         67.10        18.68 o                         
 -11   6   3        950.28        956.88        58.79 o                         
 -10   6   3         79.31         90.99        17.35 o                         
  -9   6   3      29974.98      27549.23       809.16 o                         
  -8   6   3       5277.39       5171.31       214.03 o                         
  -7   6   3        802.92        657.46        43.51 o                         
  -6   6   3       7142.14       6422.55       263.16 o                         
  -5   6   3      78569.05      77584.38      3116.27 o                         
  -4   6   3        237.01        297.60        25.52 o                         
  -3   6   3        591.73        555.73        40.54 o                         
  -2   6   3       4548.10       4354.66       181.77 o                         
  -1   6   3        174.56        162.13        14.95 o                         
   0   6   3       6208.18       5752.79       221.72 o                         
   1   6   3      47834.14      47247.19      1207.41 o                         
   2   6   3        626.40        557.95        33.45 o                         
   3   6   3      32226.36      31585.29       881.71 o                         
   4   6   3        253.02        263.14        24.07 o                         
   5   6   3      42915.55      43520.16      1330.81 o                         
   6   6   3       4417.79       4521.08       204.26 o                         
   7   6   3       2200.05       2074.66       108.68 o                         
   8   6   3       3610.16       3588.56       169.85 o                         
   9   6   3       6866.06       7283.32       307.53 o                         
  10   6   3         86.50        141.02        34.31 o                         
  11   6   3        768.66        661.99        94.82 o                         
  12   6   3       4726.57       3681.18       362.67 o                         
  13   6   3       8149.47       9861.81      2086.93 o                         
  14   6   3       2285.53       2888.52       473.27 o                         
  15   6   3        206.96        449.32       157.38 o                         
  16   6   3       3774.46       4973.34       662.40 o                         
  17   6   3        133.92        155.45       116.07 o                         
  18   6   3        529.94        697.38       212.11 o                         
  19   6   3         40.40        170.79       120.84 o                         
  20   6   3        943.33       1196.74       305.68 o                         
 -22   7   3          7.61        -63.41        63.41 o                         
 -21   7   3         69.84         65.68       108.35 o                         
 -20   7   3       4696.03       4880.51       670.67 o                         
 -19   7   3        320.24        384.81       168.63 o                         
 -18   7   3          2.91        -17.71        96.68 o                         
 -17   7   3       4194.98       3639.63       708.22 o                         
 -16   7   3       3182.49       3102.40       275.92 o                         
 -15   7   3          4.80         28.51        21.75 o                         
 -14   7   3       9939.29       9645.11       350.86 o                         
 -13   7   3        153.18        164.26        25.22 o                         
 -12   7   3       1200.14       1259.74        70.98 o                         
 -11   7   3        172.37        319.21        31.23 o                         
 -10   7   3      14267.40      13370.32       414.40 o                         
  -9   7   3         75.67         66.78        15.48 o                         
  -8   7   3      30712.61      29170.25       800.35 o                         
  -7   7   3      23246.05      21343.15       744.64 o                         
  -6   7   3      73254.56      74577.62      1802.19 o                         
  -5   7   3       3170.72       3069.08       140.02 o                         
  -4   7   3       3762.20       3708.62       150.02 o                         
  -3   7   3         58.77        107.64        14.49 o                         
  -2   7   3       3284.06       2664.44       101.39 o                         
  -1   7   3       4081.18       3956.27       146.41 o                         
   0   7   3       5544.28       5581.66       208.12 o                         
   1   7   3       7775.42       6925.95       230.06 o                         
   2   7   3      29855.74      27416.07       940.85 o                         
   3   7   3      21521.98      20211.06       653.79 o                         
   4   7   3       2199.16       1804.90        84.35 o                         
   5   7   3       1507.61       1288.88        71.53 o                         
   6   7   3      22436.16      22842.01       920.14 o                         
   7   7   3       1544.60       1624.60        86.13 o                         
   8   7   3       3550.49       3825.39       176.63 o                         
   9   7   3       8457.42       8764.54       351.22 o                         
  10   7   3       1942.69       1916.18       147.03 o                         
  11   7   3        770.54        793.94        85.29 o                         
  12   7   3       5945.88       5560.71       411.52 o                         
  13   7   3      12642.12      10430.84      3821.78 o                         
  14   7   3       1822.15       2302.40       508.62 o                         
  15   7   3       1749.54       2293.17       367.49 o                         
  16   7   3       3792.83       4355.97       638.85 o                         
  17   7   3       1746.02       1934.87       387.12 o                         
  18   7   3        788.21        950.12       247.06 o                         
  19   7   3        705.93        764.27       227.14 o                         
  20   7   3         13.59        -80.58       230.83 o                         
 -22   8   3       1172.52       1037.42       266.00 o                         
 -21   8   3        172.41        307.67       134.52 o                         
 -20   8   3        335.77        346.08       161.70 o                         
 -19   8   3       2017.86       2252.62       375.20 o                         
 -18   8   3      13303.55       9737.80      2865.50 o                         
 -17   8   3         64.75        128.27        76.65 o                         
 -16   8   3        428.74        334.75        45.84 o                         
 -15   8   3       1712.43       1739.48        99.53 o                         
 -14   8   3       4485.19       4518.62       191.06 o                         
 -13   8   3         20.02         23.32        20.36 o                         
 -12   8   3       1293.54       1067.41        64.92 o                         
 -11   8   3       3387.86       3413.50       143.56 o                         
 -10   8   3       2158.06       2121.77        97.73 o                         
  -9   8   3       6284.61       6077.64       232.95 o                         
  -8   8   3       4118.50       3147.89       137.36 o                         
  -7   8   3        377.88        449.62        34.90 o                         
  -6   8   3      11305.66       9952.53       369.01 o                         
  -5   8   3         71.71         49.64        12.52 o                         
  -4   8   3      36754.25      35714.36      1115.02 o                         
  -3   8   3        989.57       1073.43        50.83 o                         
  -2   8   3      49860.54      52891.64      1755.60 o                         
  -1   8   3       3328.59       3306.65       128.53 o                         
   0   8   3      24934.92      23064.60       802.29 o                         
   1   8   3       6244.02       5739.01       205.79 o                         
   2   8   3      15978.45      15480.10       498.47 o                         
   3   8   3       7346.94       7111.18       264.66 o                         
   4   8   3      61689.74      64194.18      1539.74 o                         
   5   8   3       8281.39       8124.81       298.21 o                         
   6   8   3      14448.11      13381.17       514.80 o                         
   7   8   3       1168.77       1054.09        68.08 o                         
   8   8   3         41.10         89.38        21.64 o                         
   9   8   3         85.30        126.86        25.48 o                         
  10   8   3       5695.69       6064.38       275.30 o                         
  11   8   3       5461.38       5461.12       315.37 o                         
  12   8   3       1233.38        974.34       112.66 o                         
  13   8   3       1185.30        956.54       158.79 o                         
  14   8   3      14307.31      19013.83      4012.54 o                         
  15   8   3       3962.19       4330.41       628.81 o                         
  16   8   3        941.79        940.82       241.38 o                         
  17   8   3        616.82        767.69       214.84 o                         
  18   8   3        930.31        908.65       237.56 o                         
  19   8   3        656.15        794.73       247.13 o                         
 -22   9   3        161.71        248.18       247.46 o                         
 -21   9   3        181.48        126.35       117.40 o                         
 -20   9   3        527.20        536.92       180.06 o                         
 -19   9   3       2465.47       2684.13       465.75 o                         
 -18   9   3       3801.65       3857.58       572.44 o                         
 -17   9   3       3475.88       3535.47       573.23 o                         
 -16   9   3        410.28        282.95        48.84 o                         
 -15   9   3       4610.19       3908.90       280.24 o                         
 -14   9   3       4524.88       4368.96       209.19 o                         
 -13   9   3         23.76         52.02        23.15 o                         
 -12   9   3      11288.96      11399.18       366.20 o                         
 -11   9   3      10211.72       9988.57       338.27 o                         
 -10   9   3       1427.17       1279.39        71.08 o                         
  -9   9   3        785.62        808.90        42.75 o                         
  -8   9   3        337.81        387.99        30.88 o                         
  -7   9   3      38529.07      37841.19       950.17 o                         
  -6   9   3        178.46        206.13        19.93 o                         
  -5   9   3      15193.86      14272.88       498.71 o                         
  -4   9   3         30.25         37.87        12.03 o                         
  -3   9   3      27765.13      27888.62       718.96 o                         
  -2   9   3      14244.13      13058.81       435.15 o                         
  -1   9   3      17755.37      15890.67       485.16 o                         
   0   9   3       1567.34       1532.07        72.09 o                         
   1   9   3      27643.97      27916.23       776.33 o                         
   2   9   3       1474.42       1447.24        65.19 o                         
   3   9   3      17072.93      15557.63       542.97 o                         
   4   9   3      13888.78      12795.15       393.42 o                         
   5   9   3       1703.61       1876.67        90.36 o                         
   6   9   3       3201.78       2936.24       144.73 o                         
   7   9   3      14968.80      15171.48       540.95 o                         
   8   9   3          6.47         49.96        20.65 o                         
   9   9   3        124.07        120.88        27.14 o                         
  10   9   3       9793.34      10060.25       385.04 o                         
  11   9   3       4513.90       4306.36       234.93 o                         
  12   9   3       3331.64       2665.38       641.19 o                         
  13   9   3       1324.06        994.61       179.77 o                         
  14   9   3       4179.87       3060.82      1137.48 o                         
  15   9   3        739.38        955.39       242.25 o                         
  16   9   3        262.60        372.36       152.84 o                         
  17   9   3        701.09        814.28       221.65 o                         
  18   9   3        895.39        668.28       300.66 o                         
  19   9   3        609.87        345.78       231.80 o                         
 -21  10   3        391.16        338.87       164.08 o                         
 -20  10   3         57.54         29.04       111.55 o                         
 -19  10   3        236.05        210.26       132.01 o                         
 -18  10   3          1.89         75.27        83.88 o                         
 -17  10   3         18.55         28.23        78.21 o                         
 -16  10   3       1365.10       1234.80       123.34 o                         
 -15  10   3        544.54        574.07        78.13 o                         
 -14  10   3         45.95         84.83        29.04 o                         
 -13  10   3         18.76         28.42        23.00 o                         
 -12  10   3         13.70         52.17        23.34 o                         
 -11  10   3       1192.19       1174.34        63.56 o                         
 -10  10   3        325.55        315.32        29.36 o                         
  -9  10   3        489.24        575.05        42.95 o                         
  -8  10   3          3.81         41.27        15.13 o                         
  -7  10   3         99.54        166.16        19.79 o                         
  -6  10   3        732.49        680.70        38.59 o                         
  -5  10   3       2486.17       2750.03       114.35 o                         
  -4  10   3        922.73       1028.67        47.31 o                         
  -3  10   3        371.04        248.69        20.60 o                         
  -2  10   3         47.68        112.50        16.19 o                         
  -1  10   3       1361.91       1282.11        59.80 o                         
   0  10   3       1394.66       1488.93        68.55 o                         
   1  10   3        501.53        479.54        27.10 o                         
   2  10   3       3195.17       3017.80       118.27 o                         
   3  10   3       1715.94       2011.78        83.84 o                         
   4  10   3       1097.57       1054.25        51.65 o                         
   5  10   3        472.85        357.33        26.36 o                         
   6  10   3       2049.11       2129.43       112.41 o                         
   7  10   3        824.87        842.74        61.01 o                         
   8  10   3        350.33        371.20        38.68 o                         
   9  10   3       1744.38       1793.84       101.52 o                         
  10  10   3       1092.84       1155.88        82.37 o                         
  11  10   3        204.27        228.82        47.72 o                         
  12  10   3       1012.71        972.00       107.59 o                         
  13  10   3       1963.10       2022.83       468.26 o                         
  14  10   3        145.21        135.64        81.75 o                         
  15  10   3       1619.62       1392.66       661.92 o                         
  16  10   3         59.13        123.70       118.74 o                         
  17  10   3         22.41         47.79       104.48 o                         
  18  10   3          4.34        126.79       120.50 o                         
 -21  11   3       4232.74       4335.08       774.15 o                         
 -20  11   3        281.93        320.03       146.28 o                         
 -19  11   3       4273.59       5104.74      1071.06 o                         
 -18  11   3        580.95        451.48       125.44 o                         
 -17  11   3       1248.39       1069.17       252.70 o                         
 -16  11   3        255.20        296.44        58.84 o                         
 -15  11   3      12359.67      11707.93       763.42 o                         
 -14  11   3       1984.85       1831.59       125.01 o                         
 -13  11   3       2702.58       2700.78       138.13 o                         
 -12  11   3          9.90         46.40        23.58 o                         
 -11  11   3      40550.28      39076.95      1101.15 o                         
 -10  11   3         30.76         52.52        19.14 o                         
  -9  11   3         88.63         80.21        18.66 o                         
  -8  11   3        755.28        738.53        42.09 o                         
  -7  11   3       7157.51       6903.14       259.18 o                         
  -6  11   3         27.76         98.56        17.04 o                         
  -5  11   3      15039.88      13997.52       534.23 o                         
  -4  11   3       1156.95       1285.93        62.60 o                         
  -3  11   3      61663.68      60446.86      2001.20 o                         
  -2  11   3       4092.89       3883.68       147.63 o                         
  -1  11   3      47786.98      49266.45      1412.55 o                         
   0  11   3       5162.57       5250.61       191.30 o                         
   1  11   3      28272.54      28836.98       987.04 o                         
   2  11   3       4337.75       4173.61       156.70 o                         
   3  11   3       2942.43       2921.84       113.25 o                         
   4  11   3       1341.49       1360.65        65.18 o                         
   5  11   3       2503.61       2320.04       110.75 o                         
   6  11   3        129.03         99.97        22.00 o                         
   7  11   3      10927.66      11619.95       449.33 o                         
   8  11   3        255.93        329.35        36.09 o                         
   9  11   3        747.26        861.28        64.85 o                         
  10  11   3       6402.41       6212.04       315.90 o                         
  11  11   3       7663.78       6573.23       774.98 o                         
  12  11   3        119.77        133.83        57.38 o                         
  13  11   3        722.40        610.71       120.37 o                         
  14  11   3       1244.43       1159.45       246.58 o                         
  15  11   3        550.81        323.33       195.03 o                         
  16  11   3        275.48         67.81       145.00 o                         
  17  11   3        305.13         60.97       104.45 o                         
  18  11   3       3448.88       2070.77      1604.74 o                         
 -20  12   3        446.02        389.30       190.09 o                         
 -19  12   3        756.48        687.64       207.96 o                         
 -18  12   3       5894.31       4932.02      1017.81 o                         
 -17  12   3        224.76        285.46        76.56 o                         
 -16  12   3        189.55        276.21        59.90 o                         
 -15  12   3        830.23        962.26        95.35 o                         
 -14  12   3      15818.21      16977.87       795.56 o                         
 -13  12   3       1860.12       2053.97       131.81 o                         
 -12  12   3        377.37        343.39        37.18 o                         
 -11  12   3        407.38        393.43        38.60 o                         
 -10  12   3       8209.26       7823.15       309.21 o                         
  -9  12   3        221.91        298.43        29.12 o                         
  -8  12   3       6462.91       6295.66       237.09 o                         
  -7  12   3        116.08        114.27        19.17 o                         
  -6  12   3        545.90        563.14        35.65 o                         
  -5  12   3       3036.00       2946.52       119.74 o                         
  -4  12   3      41647.86      40840.66      1180.96 o                         
  -3  12   3       6709.27       6218.53       216.67 o                         
  -2  12   3       2850.71       2677.74       109.64 o                         
  -1  12   3       2957.67       2599.36       102.15 o                         
   0  12   3      60092.56      59016.79      1650.05 o                         
   1  12   3       5829.68       5600.39       208.11 o                         
   2  12   3       2015.40       2363.30        99.02 o                         
   3  12   3        150.49        204.09        21.28 o                         
   4  12   3       2083.38       2123.98        87.08 o                         
   5  12   3       6520.70       6378.15       247.03 o                         
   6  12   3       1737.32       1979.57        97.37 o                         
   7  12   3       3565.33       3952.21       171.73 o                         
   8  12   3       6529.05       6422.20       249.42 o                         
   9  12   3       4301.31       4585.79       216.69 o                         
  10  12   3       5713.70       5860.17       313.43 o                         
  11  12   3       2524.62       2535.15       341.62 o                         
  12  12   3        183.77        218.87        67.76 o                         
  13  12   3         12.57         24.46        68.06 o                         
  14  12   3         67.48        111.32        95.60 o                         
  15  12   3        839.28        336.15       275.35 o                         
  16  12   3          3.36         13.43       122.66 o                         
  17  12   3        342.91        233.35       183.25 o                         
 -19  13   3        124.07        187.10       147.11 o                         
 -18  13   3       4396.84       3422.91       439.70 o                         
 -17  13   3        766.13        536.98       134.06 o                         
 -16  13   3        881.35        848.80        93.57 o                         
 -15  13   3        959.27       1000.90       100.15 o                         
 -14  13   3       6036.97       6423.48       352.86 o                         
 -13  13   3        546.51        681.79        78.03 o                         
 -12  13   3      30109.87      31161.83      1320.77 o                         
 -11  13   3       2396.67       2612.79       143.17 o                         
 -10  13   3      19673.13      18474.04       607.83 o                         
  -9  13   3        179.68        181.93        24.69 o                         
  -8  13   3         30.25         64.05        19.09 o                         
  -7  13   3        909.39        917.20        52.77 o                         
  -6  13   3       6985.55       6603.68       253.64 o                         
  -5  13   3        206.31        282.34        28.36 o                         
  -4  13   3       9302.21       9130.09       313.32 o                         
  -3  13   3       4081.82       4109.76       155.81 o                         
  -2  13   3      67612.96      65122.51      2208.22 o                         
  -1  13   3       3075.82       2841.84       118.19 o                         
   0  13   3       3508.10       3386.68       131.35 o                         
   1  13   3        477.89        535.19        32.84 o                         
   2  13   3       9236.78       9199.85       331.45 o                         
   3  13   3         88.50        126.66        18.52 o                         
   4  13   3         61.34         74.54        18.64 o                         
   5  13   3        422.71        445.46        34.94 o                         
   6  13   3      12691.61      12053.00       456.20 o                         
   7  13   3       1111.40       1017.29        62.51 o                         
   8  13   3      19571.57      17881.14       796.53 o                         
   9  13   3       2922.13       2952.51       213.18 o                         
  10  13   3       5191.97       5340.13       300.77 o                         
  11  13   3         41.28         85.88        51.93 o                         
  12  13   3       3085.71       2999.18       317.74 o                         
  13  13   3        204.67        183.30        72.95 o                         
  14  13   3        130.31         66.52        94.36 o                         
  15  13   3         77.12         63.81       125.52 o                         
  16  13   3       1516.14        869.58       649.71 o                         
  17  13   3       1038.28        435.08       436.27 o                         
 -18  14   3        591.83        420.28       177.43 o                         
 -17  14   3       6639.64       5950.67       630.93 o                         
 -16  14   3        134.64        135.10        55.32 o                         
 -15  14   3       2633.34       2846.52       204.34 o                         
 -14  14   3         74.83         68.48        44.56 o                         
 -13  14   3      14838.82      17405.56       917.35 o                         
 -12  14   3        566.94        589.06        68.75 o                         
 -11  14   3         75.23        103.29        33.99 o                         
 -10  14   3        698.03        801.49        65.32 o                         
  -9  14   3      11460.19      10612.80       387.34 o                         
  -8  14   3       1647.61       1533.75        77.28 o                         
  -7  14   3        387.49        430.25        33.69 o                         
  -6  14   3        993.28       1019.37        53.65 o                         
  -5  14   3      15671.23      15507.21       479.65 o                         
  -4  14   3        543.60        468.23        31.40 o                         
  -3  14   3       2170.75       2162.14        93.08 o                         
  -2  14   3        768.24        817.23        43.37 o                         
  -1  14   3      25567.30      24824.13       796.03 o                         
   0  14   3          0.02         14.74        14.60 o                         
   1  14   3       9728.94       9394.21       329.73 o                         
   2  14   3       1838.25       1778.57        81.78 o                         
   3  14   3       7872.33       7547.61       274.82 o                         
   4  14   3       3463.37       3433.59       148.25 o                         
   5  14   3        654.08        695.54        47.48 o                         
   6  14   3       3163.24       3089.05       146.16 o                         
   7  14   3       2986.41       2687.79       145.56 o                         
   8  14   3        240.45        264.19        39.42 o                         
   9  14   3       5832.42       5631.94       287.68 o                         
  10  14   3       2178.38       2552.98       208.50 o                         
  11  14   3        265.77        250.55        66.35 o                         
  12  14   3       1415.10       1350.31       145.34 o                         
  13  14   3        898.41        735.91       188.82 o                         
  14  14   3         78.10         10.00        85.51 o                         
  15  14   3        836.48        261.41       242.98 o                         
  16  14   3       2218.60        699.23       514.04 o                         
 -19  15   3        207.40        227.82       206.91 o                         
 -18  15   3          8.46        -77.36       188.31 o                         
 -17  15   3       3562.67       1651.63       692.45 o                         
 -16  15   3         16.85         73.54        58.79 o                         
 -15  15   3        267.07        305.36        75.51 o                         
 -14  15   3         43.42        118.68        47.50 o                         
 -13  15   3       1490.95       1599.96       121.00 o                         
 -12  15   3         44.06         83.53        43.72 o                         
 -11  15   3       5749.35       6623.89       347.81 o                         
 -10  15   3       1397.44       1531.43       111.38 o                         
  -9  15   3          4.49         46.97        29.12 o                         
  -8  15   3         61.95         53.05        25.51 o                         
  -7  15   3       4185.07       3868.68       162.79 o                         
  -6  15   3       1326.77       1243.47        70.00 o                         
  -5  15   3        576.15        582.29        40.97 o                         
  -4  15   3        424.83        406.20        35.04 o                         
  -3  15   3       5034.55       4911.89       178.08 o                         
  -2  15   3         34.30         67.48        19.37 o                         
  -1  15   3        104.34        125.23        21.39 o                         
   0  15   3        161.19        181.50        23.36 o                         
   1  15   3          6.88         27.07        18.29 o                         
   2  15   3       2716.00       2702.99       122.24 o                         
   3  15   3       5113.60       5354.02       202.21 o                         
   4  15   3         18.42         37.59        20.28 o                         
   5  15   3        351.26        377.95        41.37 o                         
   6  15   3        704.84        683.34        59.16 o                         
   7  15   3       7127.48       6769.33       349.00 o                         
   8  15   3       1193.36       1165.76        97.57 o                         
   9  15   3        367.20        475.60        68.11 o                         
  10  15   3         27.36         13.70        53.74 o                         
  11  15   3        895.93        986.37       119.41 o                         
  12  15   3        585.31        544.98       134.70 o                         
  13  15   3          7.36         28.51        67.46 o                         
  14  15   3        492.08         91.56        99.10 o                         
  15  15   3         17.20         42.36       113.82 o                         
 -18  16   3        276.48        -45.21       187.98 o                         
 -16  16   3        880.96        506.66       229.34 o                         
 -15  16   3       1504.30        977.06       303.55 o                         
 -14  16   3        240.20        215.97        61.20 o                         
 -13  16   3       5422.97       5916.04       424.47 o                         
 -12  16   3       2161.86       2639.93       165.03 o                         
 -11  16   3        259.10        402.74        58.21 o                         
 -10  16   3        309.04        413.12        56.10 o                         
  -9  16   3      18293.48      20401.51       869.50 o                         
  -8  16   3       3223.51       3414.00       191.17 o                         
  -7  16   3       1609.83       1590.52       113.64 o                         
  -6  16   3         41.26         66.70        26.97 o                         
  -5  16   3      28278.41      27978.62      1107.99 o                         
  -4  16   3       1594.52       1770.34       105.42 o                         
  -3  16   3         46.81         42.00        21.38 o                         
  -2  16   3          4.75         33.97        18.62 o                         
  -1  16   3       5589.13       5198.38       192.45 o                         
   0  16   3       4002.27       3749.59       139.24 o                         
   1  16   3       2718.01       2849.09       114.88 o                         
   2  16   3       1559.75       1546.61        83.79 o                         
   3  16   3       9688.90       9985.87       441.88 o                         
   4  16   3       3984.47       3746.56       195.62 o                         
   5  16   3      10361.43      11101.26       554.64 o                         
   6  16   3       5636.59       5871.01       319.11 o                         
   7  16   3       2089.01       2504.47       164.82 o                         
   8  16   3       1979.50       2112.27       153.12 o                         
   9  16   3       1313.50       1432.38       122.02 o                         
  10  16   3        215.15        217.93        71.53 o                         
  11  16   3         90.46        127.07        65.25 o                         
  12  16   3       1591.37       1012.36       407.10 o                         
  13  16   3       5036.00       3911.87      1393.85 o                         
  14  16   3        801.74        175.40       205.06 o                         
  15  16   3        197.70         77.22       122.82 o                         
 -16  17   3       6166.99       3879.40      2291.20 o                         
 -15  17   3        463.65        163.33        80.17 o                         
 -14  17   3       1505.36       1358.80       351.76 o                         
 -13  17   3        299.96        242.26        71.56 o                         
 -12  17   3        782.66        644.90        95.59 o                         
 -11  17   3       4169.41       4633.63       289.31 o                         
 -10  17   3       5861.67       6155.35       334.04 o                         
  -9  17   3         98.48        146.25        46.84 o                         
  -8  17   3      13602.59      14636.03       798.95 o                         
  -7  17   3       7876.48       8956.31       478.60 o                         
  -6  17   3      13269.75      14249.61       731.45 o                         
  -5  17   3          2.63          3.12        32.53 o                         
  -4  17   3          1.66         28.13        31.66 o                         
  -3  17   3        328.54        425.94        53.57 o                         
  -2  17   3        162.58        284.36        45.52 o                         
  -1  17   3       1662.80       1745.14        92.89 o                         
   0  17   3        300.92        340.19        36.18 o                         
   1  17   3        121.14        165.15        31.89 o                         
   2  17   3      16657.49      17708.04       875.96 o                         
   3  17   3       8972.65       9996.59       508.53 o                         
   4  17   3       1831.85       2295.00       153.58 o                         
   5  17   3         53.95         64.48        38.24 o                         
   6  17   3       5511.10       5836.59       335.36 o                         
   7  17   3         25.46         24.35        44.71 o                         
   8  17   3        512.74        517.23        71.47 o                         
   9  17   3        282.26        183.85        63.74 o                         
  10  17   3        149.39         52.92        74.39 o                         
  11  17   3         45.44       -109.09       109.09 o                         
  13  17   3       2744.30       1280.67       544.02 o                         
  14  17   3         37.53         70.06       140.15 o                         
 -15  18   3        307.84        268.82       139.21 o                         
 -14  18   3       5564.34       4381.67       731.33 o                         
 -13  18   3         17.71         37.72        59.40 o                         
 -12  18   3       2714.82        622.84       455.67 o                         
 -11  18   3         63.04         88.62        44.75 o                         
 -10  18   3       4432.93       4965.58       270.52 o                         
  -9  18   3         12.44         47.03        41.43 o                         
  -8  18   3      22703.73      26485.55      1290.85 o                         
  -7  18   3        559.22        781.99        71.59 o                         
  -6  18   3      10198.56      11607.25       721.32 o                         
  -5  18   3        631.57        845.71        92.88 o                         
  -4  18   3      24194.84      23884.90      1814.15 o                         
  -3  18   3          1.78         28.89        36.32 o                         
  -2  18   3          0.40         37.00        43.27 o                         
  -1  18   3         14.24         28.18        38.41 o                         
   0  18   3      10527.83      12498.42       621.85 o                         
   1  18   3        620.10        695.11        59.13 o                         
   2  18   3        872.91        936.39        68.79 o                         
   3  18   3       1489.04       1595.45       150.77 o                         
   4  18   3      29133.79      32654.82      1697.68 o                         
   5  18   3       2832.71       3071.17       185.22 o                         
   6  18   3        983.74        941.56        80.96 o                         
   7  18   3       1435.76       1445.98       117.02 o                         
   8  18   3       1977.00       2142.83       364.38 o                         
   9  18   3         53.73         30.96        61.14 o                         
  10  18   3         58.09        -42.17        69.12 o                         
  11  18   3        491.37        300.88       125.93 o                         
  12  18   3       1644.76        684.79       389.72 o                         
  13  18   3        154.79        131.02       165.86 o                         
 -14  19   3        559.37        292.38       172.91 o                         
 -13  19   3        430.75        287.78       132.11 o                         
 -12  19   3        813.05        479.19       152.14 o                         
 -11  19   3       8151.92       8784.49      1760.87 o                         
 -10  19   3        147.09         92.25        50.20 o                         
  -9  19   3       1319.86       1506.89       159.72 o                         
  -8  19   3       1607.94       1636.80       123.27 o                         
  -7  19   3      17391.54      19384.81      1245.91 o                         
  -6  19   3        164.54        244.79        53.30 o                         
  -5  19   3        490.87        472.14        56.76 o                         
  -4  19   3          3.30          7.59        41.63 o                         
  -3  19   3       3827.12       4454.54       367.72 o                         
  -2  19   3       1501.81       1689.37       173.06 o                         
  -1  19   3       1660.40       1847.35       181.67 o                         
   0  19   3       2228.71       2317.78       180.93 o                         
   1  19   3       6407.85       7498.73       546.53 o                         
   2  19   3        242.49        310.97        50.71 o                         
   3  19   3       6975.11       7467.36       408.90 o                         
   4  19   3       1082.68       1193.08        94.88 o                         
   5  19   3       1186.57       1438.08       115.02 o                         
   6  19   3         29.80          5.42        43.09 o                         
   7  19   3       2662.04       2761.01       565.24 o                         
   8  19   3        539.48        378.61       122.76 o                         
   9  19   3        192.76         63.91        77.05 o                         
  10  19   3        548.24        374.56       186.65 o                         
  11  19   3        959.99        651.14       317.19 o                         
 -13  20   3         79.05         15.26        67.66 o                         
 -12  20   3         30.16         13.93        59.54 o                         
 -11  20   3       1728.56       1411.46       383.06 o                         
 -10  20   3        265.89        199.83        63.93 o                         
  -9  20   3         49.10         39.79        49.46 o                         
  -8  20   3          1.84         45.46        46.68 o                         
  -7  20   3         29.75        138.76        61.85 o                         
  -6  20   3         72.66         84.92        44.78 o                         
  -5  20   3       8321.91       9493.25       510.51 o                         
  -4  20   3         31.61         72.14        45.10 o                         
  -3  20   3        515.84        447.18        58.31 o                         
  -2  20   3        148.40        138.31        43.11 o                         
  -1  20   3         36.88         80.23        43.91 o                         
   0  20   3        276.84        371.82        56.83 o                         
   1  20   3        863.61        826.57        81.21 o                         
   2  20   3         59.20         98.97        43.82 o                         
   3  20   3       4439.96       4996.91       284.53 o                         
   4  20   3         33.09         29.13        41.18 o                         
   5  20   3       1583.22       1821.84       251.57 o                         
   6  20   3         57.01         52.96        52.43 o                         
   7  20   3       1112.51       1127.59       306.44 o                         
   8  20   3         21.86         48.84        66.58 o                         
  10  20   3         11.48         54.56        85.57 o                         
 -13  21   3       2062.16       1690.25       287.43 o                         
 -12  21   3        131.23        115.90        71.81 o                         
 -11  21   3       8529.30       8667.90      2231.34 o                         
 -10  21   3        401.61        288.51       154.84 o                         
  -9  21   3        354.55        230.57       126.98 o                         
  -8  21   3       1963.79       2118.23       379.89 o                         
  -7  21   3       1389.34       1405.63       265.80 o                         
  -6  21   3       1259.85       1324.58       238.13 o                         
  -5  21   3       3805.02       4035.74       670.91 o                         
  -4  21   3        974.00        961.27       195.11 o                         
  -3  21   3       9206.32      10569.81      2019.53 o                         
  -2  21   3        886.96       1026.33       235.43 o                         
  -1  21   3       4444.18       4508.40       807.58 o                         
   0  21   3       1604.74       1786.97       339.18 o                         
   1  21   3       3287.33       3642.16       673.41 o                         
   2  21   3       1389.26       1519.98       278.41 o                         
   3  21   3        426.67        390.92        98.70 o                         
   4  21   3        871.65        973.58       175.40 o                         
   5  21   3          1.53         36.07        49.08 o                         
   6  21   3        766.20        644.81       235.81 o                         
   7  21   3       2319.22       2732.47       585.45 o                         
   8  21   3        208.49        136.91        87.37 o                         
   9  21   3         74.88          3.37       265.05 o                         
  10  21   3       2799.81       2561.65       363.06 o                         
 -11  22   3        491.56        319.44       151.01 o                         
 -10  22   3       1626.27       1434.37       150.66 o                         
  -9  22   3       1038.47       1046.85       287.95 o                         
  -8  22   3       1386.54       1592.22       453.47 o                         
  -7  22   3         40.29        101.92        53.84 o                         
  -6  22   3          3.21        -34.55        44.49 o                         
  -5  22   3        833.33        937.22       173.30 o                         
  -4  22   3       2880.12       3273.50       580.62 o                         
  -3  22   3       2087.59       2261.70       474.27 o                         
  -2  22   3          0.10         20.45        45.64 o                         
  -1  22   3        579.62        629.81       121.94 o                         
   0  22   3       6843.36       7567.56      1258.27 o                         
   1  22   3       1318.26       1351.46       234.39 o                         
   2  22   3       2269.29       2311.79       395.89 o                         
   3  22   3         43.38         74.86        49.66 o                         
   4  22   3         53.41         64.70        53.58 o                         
   5  22   3        541.49        475.59       142.90 o                         
   6  22   3       1328.07       1376.68       289.80 o                         
   7  22   3        745.34        584.72       379.18 o                         
   8  22   3       1127.96        830.93       197.01 o                         
 -10  23   3       1754.88       1770.43       282.02 o                         
  -9  23   3        119.44        110.68        71.16 o                         
  -8  23   3        905.85       1042.92       114.93 o                         
  -7  23   3        145.88        111.09        61.62 o                         
  -6  23   3       5920.33       5851.01       913.81 o                         
  -5  23   3         29.07         48.78        49.78 o                         
  -4  23   3         46.95         38.43        50.05 o                         
  -3  23   3        198.04        255.64        60.15 o                         
  -2  23   3      16992.72      18701.10      3071.30 o                         
  -1  23   3       1295.45       1392.69       209.65 o                         
   0  23   3        141.86        188.05        57.82 o                         
   1  23   3       1369.86       1404.35       243.54 o                         
   2  23   3       1699.10       1782.08       338.39 o                         
   3  23   3        143.70        155.70        87.73 o                         
   4  23   3        207.26        292.21        83.78 o                         
   5  23   3        191.18        148.88        76.74 o                         
   6  23   3       2066.57       1685.13      1099.84 o                         
   7  23   3        179.89        139.72       156.88 o                         
  -8  24   3        155.85         67.72       135.08 o                         
  -7  24   3        413.79        405.98       110.91 o                         
  -6  24   3         64.63         89.44        81.65 o                         
  -5  24   3       1719.14       1884.03       158.43 o                         
  -4  24   3        280.82        169.20        66.21 o                         
  -3  24   3         17.95         28.04        52.50 o                         
  -2  24   3          0.09        -27.38        49.15 o                         
  -1  24   3       6968.52       6473.04       387.45 o                         
   0  24   3        102.57        114.39        56.97 o                         
   1  24   3       2521.15       2638.10       242.21 o                         
   2  24   3        302.04        272.75        78.42 o                         
   3  24   3         17.50          8.17        63.81 o                         
   4  24   3        452.24        308.75       154.13 o                         
   5  24   3        617.77        561.54       167.28 o                         
  -6  25   3        291.16        139.02       153.67 o                         
  -5  25   3         80.66         -9.28        72.49 o                         
  -4  25   3         29.59         12.75        73.63 o                         
  -3  25   3       3447.52       3225.36       225.38 o                         
  -2  25   3          0.98          0.87        69.46 o                         
  -1  25   3        643.96        551.86        95.58 o                         
   0  25   3        484.35        450.66        93.02 o                         
   1  25   3       2212.38       1942.67       153.64 o                         
   2  25   3          3.32        112.47        92.62 o                         
   3  25   3        266.90        163.94       102.58 o                         
 -24   0   4       9274.36       9361.87      1077.76 o                         
 -23   0   4       1150.28       1449.32       502.71 o                         
 -22   0   4       4371.00       6206.00      1876.49 o                         
 -21   0   4        350.89        476.40       259.82 o                         
 -20   0   4        171.94        154.02       170.99 o                         
 -19   0   4       2326.88       2935.73       907.49 o                         
 -18   0   4       5353.22       6226.99      1878.21 o                         
 -17   0   4         13.48         66.46       118.99 o                         
 -16   0   4          5.63         15.99        31.94 o                         
 -15   0   4       1390.42       1220.18        99.54 o                         
 -14   0   4      81727.63      83342.98      4197.75 o                         
 -13   0   4       4251.78       4269.11       291.79 o                         
 -12   0   4       5317.67       5271.77       357.28 o                         
 -11   0   4        293.67        289.83        49.84 o                         
 -10   0   4        289.49        216.69        42.05 o                         
  -9   0   4         44.96         36.45        21.35 o                         
  -8   0   4      32382.77      32278.61      2010.26 o                         
  -7   0   4        346.52        594.35        72.56 o                         
  -6   0   4      41614.95      39318.08      2454.48 o                         
  -5   0   4         12.27         36.31        15.14 o                         
  -4   0   4     117220.13     140190.53      4282.08 o                         
  -3   0   4       1884.51       1530.92       105.12 o                         
  -2   0   4      81678.96      86023.56      2259.97 o                         
  -1   0   4        250.04        243.71        28.09 o                         
   0   0   4      29331.51      27244.51      1241.75 o                         
   1   0   4       2709.30       2155.30       181.42 o                         
   2   0   4       1915.98       1439.57       133.49 o                         
   3   0   4        424.03        391.52        60.88 o                         
   4   0   4        376.43        508.82        67.55 o                         
   5   0   4       2992.27       3477.23       328.57 o                         
   6   0   4      18245.68      16414.43      3465.78 o                         
   7   0   4      23181.24      22392.31      1178.61 o                         
   8   0   4      17038.42      17131.91      1031.00 o                         
   9   0   4       3038.88       2545.27       396.26 o                         
  10   0   4      17871.39      19086.31      4054.57 o                         
  11   0   4       1748.77       1517.38       341.54 o                         
  12   0   4        190.46        264.39       121.26 o                         
  13   0   4       1394.30       1706.42       440.46 o                         
  14   0   4        705.64       1252.98       383.58 o                         
  15   0   4        634.21       1251.12       417.34 o                         
  16   0   4        404.34        500.90       219.98 o                         
  17   0   4       6483.64       8262.30       960.76 o                         
  18   0   4      14105.90      18185.22      5424.33 o                         
  19   0   4       2348.24       2724.21       565.84 o                         
  20   0   4       1995.89       1953.81       647.63 o                         
 -24   1   4        520.52        317.57       244.30 o                         
 -23   1   4         13.70         17.66       121.18 o                         
 -22   1   4       2237.88       2569.81       566.81 o                         
 -21   1   4       3357.34       4256.05       629.53 o                         
 -20   1   4        615.27        764.65       222.61 o                         
 -19   1   4        663.04        824.84       213.14 o                         
 -18   1   4       1866.79       2428.37       535.22 o                         
 -17   1   4       2436.08       3255.58       528.72 o                         
 -16   1   4        133.34         99.58        33.53 o                         
 -15   1   4      10782.30      10106.64       347.37 o                         
 -14   1   4        179.87        252.77        34.22 o                         
 -13   1   4      12277.34      12828.35       465.10 o                         
 -12   1   4       6901.92       6769.85       292.82 o                         
 -11   1   4      15083.97      13349.74       567.45 o                         
 -10   1   4         76.69        227.75        32.41 o                         
  -9   1   4       3298.45       3559.80       186.40 o                         
  -8   1   4        124.92        252.10        31.17 o                         
  -7   1   4       1011.88       1474.80        86.40 o                         
  -6   1   4        942.25       1110.54        77.98 o                         
  -5   1   4        444.45        365.52        30.73 o                         
  -4   1   4       4123.89       3555.66       169.30 o                         
  -3   1   4      23489.39      21727.93       677.08 o                         
  -2   1   4       5036.95       4702.66       211.93 o                         
  -1   1   4       6567.18       5709.68       253.91 o                         
   0   1   4       1096.95        879.98        66.82 o                         
   1   1   4       1800.01       1643.86       102.87 o                         
   2   1   4       3711.43       4159.20       204.25 o                         
   3   1   4         47.09        105.11        19.56 o                         
   4   1   4       8457.09       7322.75       336.35 o                         
   5   1   4       6263.68       6057.92       301.76 o                         
   6   1   4        796.40        973.80        80.87 o                         
   7   1   4      13336.55      13136.77       709.47 o                         
   8   1   4      17418.69      16956.46       812.09 o                         
   9   1   4       9143.95       8894.01       607.03 o                         
  10   1   4       3655.78       3129.19       333.10 o                         
  11   1   4        579.47        612.21       125.80 o                         
  12   1   4        211.12        196.72        72.81 o                         
  13   1   4        606.91        705.07       205.80 o                         
  14   1   4       1580.17       2304.40       405.84 o                         
  15   1   4         45.58        109.70        99.94 o                         
  16   1   4        419.23        623.02       186.67 o                         
  17   1   4       4390.65       5873.23      1255.39 o                         
  18   1   4       3974.88       5470.39       557.75 o                         
  19   1   4       1241.81       1715.65       394.30 o                         
  20   1   4          6.14         45.46       131.07 o                         
 -24   2   4        813.31        605.74       308.32 o                         
 -23   2   4       7906.35       9551.40      2026.59 o                         
 -22   2   4       1374.86       1345.83       306.05 o                         
 -21   2   4        459.21        646.11       194.27 o                         
 -20   2   4         86.99        143.78       106.61 o                         
 -19   2   4         11.51         62.33        89.33 o                         
 -18   2   4        775.13       1082.44       259.47 o                         
 -17   2   4       3313.74       3665.79       568.87 o                         
 -16   2   4        541.96        481.08        57.68 o                         
 -15   2   4       2364.13       2131.93       112.11 o                         
 -14   2   4         15.70         62.72        19.87 o                         
 -13   2   4      13065.26      12834.48       475.58 o                         
 -12   2   4       1236.23       1198.34        81.64 o                         
 -11   2   4        270.82        192.70        28.80 o                         
 -10   2   4         52.62         62.67        17.33 o                         
  -9   2   4         37.65         32.30        14.44 o                         
  -8   2   4       4124.57       4102.41       215.05 o                         
  -7   2   4         72.75        178.36        26.60 o                         
  -6   2   4        465.33        446.51        42.44 o                         
  -5   2   4      23376.77      21014.01       925.57 o                         
  -4   2   4        367.92        415.32        32.79 o                         
  -3   2   4       2081.35       1866.37        92.55 o                         
  -2   2   4       2017.90       1772.36        92.65 o                         
  -1   2   4       2303.05       2017.42       114.44 o                         
   0   2   4      12362.25      12510.24       566.47 o                         
   2   2   4       5848.82       6073.75       284.14 o                         
   3   2   4          7.94         51.05        13.60 o                         
   4   2   4      21316.04      21160.43       797.65 o                         
   5   2   4        740.76        711.52        48.98 o                         
   6   2   4        665.64        616.06        57.39 o                         
   7   2   4        222.89        181.20        34.01 o                         
   8   2   4      16000.91      15374.10       915.42 o                         
   9   2   4      14025.25      15121.89      1124.99 o                         
  10   2   4        270.19        312.49        73.43 o                         
  11   2   4        127.98         93.44        61.48 o                         
  12   2   4        769.32        736.81       144.80 o                         
  13   2   4         36.84         93.27        88.43 o                         
  14   2   4       2030.24       2885.58       482.98 o                         
  15   2   4        365.84        490.30       176.07 o                         
  16   2   4       2706.38       3645.23       552.57 o                         
  17   2   4       1868.38       2562.95       451.27 o                         
  18   2   4        378.96        444.37       152.11 o                         
  19   2   4       5277.92       5132.52       694.45 o                         
  20   2   4       1371.89       1847.83       388.59 o                         
 -23   3   4       1350.36       1738.75       374.62 o                         
 -22   3   4         24.03        117.81       114.03 o                         
 -21   3   4        241.60        434.59       158.63 o                         
 -20   3   4         13.03         24.80        93.80 o                         
 -19   3   4       7268.03       8447.86       926.63 o                         
 -18   3   4       2913.03       3868.04       836.25 o                         
 -17   3   4      10654.49      10049.87      1452.58 o                         
 -16   3   4        131.01        125.97        32.94 o                         
 -15   3   4       8079.69       8066.11       317.99 o                         
 -14   3   4       4055.62       3956.40       179.26 o                         
 -13   3   4        265.07        471.28        45.73 o                         
 -12   3   4       1469.04       1439.07        84.97 o                         
 -11   3   4       7050.49       7387.84       309.20 o                         
 -10   3   4        540.02        698.34        52.63 o                         
  -9   3   4          1.33         21.74        13.01 o                         
  -8   3   4       3439.78       3556.94       180.37 o                         
  -7   3   4      40392.54      41338.01      1283.23 o                         
  -6   3   4       1671.85       1392.35        83.21 o                         
  -5   3   4       3237.16       2931.23       154.35 o                         
  -4   3   4       3559.02       3307.41       158.18 o                         
  -3   3   4       7731.69       7299.90       308.48 o                         
  -2   3   4      17980.71      18073.62       583.84 o                         
  -1   3   4       2134.64       1997.72        97.71 o                         
   0   3   4      14454.88      13683.24       627.69 o                         
   1   3   4      49293.02      51385.51      1663.69 o                         
   2   3   4       2512.41       2379.27       131.44 o                         
   3   3   4      15989.17      15714.25       592.92 o                         
   4   3   4       2082.86       2057.85        98.30 o                         
   5   3   4         10.11        102.51        16.34 o                         
   6   3   4       5005.06       4808.16       202.91 o                         
   7   3   4       1508.56       1558.01       129.76 o                         
   8   3   4        890.06        925.40        78.99 o                         
   9   3   4        304.41        461.86       101.09 o                         
  10   3   4       1089.37       1098.35       185.62 o                         
  11   3   4      11829.94      12625.31      1013.48 o                         
  12   3   4        404.70        412.06       111.04 o                         
  13   3   4       1990.14       2636.71       572.75 o                         
  14   3   4       1437.67       2133.75       400.21 o                         
  15   3   4       1729.52       2606.57       451.68 o                         
  16   3   4        251.90        268.63       140.79 o                         
  17   3   4        575.14        870.22       223.14 o                         
  18   3   4         58.49         23.55       106.20 o                         
  19   3   4        334.80        357.45       168.65 o                         
  20   3   4         25.54          8.49       140.41 o                         
 -23   4   4       4763.47       6096.14       767.37 o                         
 -22   4   4        378.40        458.34       156.61 o                         
 -21   4   4       1527.29       1958.59       439.18 o                         
 -20   4   4        239.68        395.91       149.31 o                         
 -19   4   4       6974.67       8957.61       956.27 o                         
 -18   4   4       4657.17       5852.60       793.40 o                         
 -17   4   4       1405.69       1118.14       180.09 o                         
 -16   4   4         45.30         37.31        19.81 o                         
 -15   4   4        377.69        449.57        41.66 o                         
 -14   4   4        139.38        197.57        29.30 o                         
 -13   4   4       1345.81       1533.33        88.32 o                         
 -12   4   4        495.81        509.84        43.42 o                         
 -11   4   4         43.63         41.74        15.29 o                         
 -10   4   4       2325.12       2382.44       118.62 o                         
  -9   4   4      21205.18      20457.57       743.50 o                         
  -8   4   4      15272.23      14800.07       534.82 o                         
  -7   4   4        103.26        119.27        16.84 o                         
  -6   4   4        461.63        620.92        44.68 o                         
  -5   4   4      18338.11      18185.10       817.09 o                         
  -4   4   4       6211.17       5825.21       276.05 o                         
  -3   4   4        924.78        910.53        61.03 o                         
  -2   4   4       6906.92       5887.09       255.70 o                         
  -1   4   4       6540.62       5679.52       268.09 o                         
   0   4   4      17898.15      18808.03       570.95 o                         
   1   4   4      25383.78      25216.61       715.31 o                         
   2   4   4      12424.03      11838.06       410.69 o                         
   3   4   4          1.12         43.80        12.22 o                         
   4   4   4       6301.52       6319.14       249.04 o                         
   5   4   4       7804.10       6772.79       249.02 o                         
   6   4   4       4601.19       4407.86       180.06 o                         
   7   4   4       2489.29       2537.85       164.30 o                         
   8   4   4       4521.32       4794.71       274.82 o                         
   9   4   4        291.98        247.60        40.74 o                         
  10   4   4          4.22         11.76        37.33 o                         
  11   4   4       2535.68       2739.34       351.10 o                         
  12   4   4         18.28         92.88        67.27 o                         
  13   4   4          4.56         60.81        83.80 o                         
  14   4   4       3498.68       4865.46      1031.00 o                         
  15   4   4       4720.16       6445.88       800.24 o                         
  16   4   4       1871.04       2603.37       569.25 o                         
  17   4   4        330.76        302.66       129.00 o                         
  18   4   4        732.67        766.75       215.39 o                         
  19   4   4       1075.63       1403.58       328.50 o                         
  20   4   4        312.18        557.00       216.23 o                         
 -23   5   4       1445.83       1455.97       330.22 o                         
 -22   5   4        201.49        260.78       145.30 o                         
 -21   5   4       1065.87       1417.20       333.96 o                         
 -20   5   4      11740.56      14810.87      1314.62 o                         
 -19   5   4        793.37        913.01       235.63 o                         
 -18   5   4        309.87        240.12       150.42 o                         
 -17   5   4        878.50        922.43       105.11 o                         
 -16   5   4      11844.27      11963.17       514.46 o                         
 -15   5   4        511.03        485.64        45.42 o                         
 -14   5   4       6770.89       6718.77       265.58 o                         
 -13   5   4         15.72         30.55        18.04 o                         
 -12   5   4        394.61        516.21        43.46 o                         
 -11   5   4        989.69       1073.17        64.59 o                         
 -10   5   4      34992.41      33866.32      1360.91 o                         
  -9   5   4        401.94        372.02        35.73 o                         
  -8   5   4      49879.04      50301.77      1412.87 o                         
  -7   5   4         10.40         33.00        12.38 o                         
  -6   5   4      32424.77      30623.66      1216.46 o                         
  -5   5   4       2371.55       2373.65       110.39 o                         
  -4   5   4       4802.14       4838.81       206.01 o                         
  -3   5   4        291.22        232.04        17.39 o                         
  -2   5   4        927.10        917.27        54.81 o                         
  -1   5   4       1076.28       1047.39        54.45 o                         
   0   5   4       5912.27       5733.26       248.00 o                         
   1   5   4      10083.13       9389.66       332.74 o                         
   2   5   4      97200.41     102309.87      4061.46 o                         
   3   5   4       2875.08       2856.90       127.72 o                         
   4   5   4      11685.94      10988.76       405.83 o                         
   5   5   4      15032.46      14384.07       452.33 o                         
   6   5   4       5606.26       5357.74       217.59 o                         
   7   5   4         44.81        102.91        21.72 o                         
   8   5   4       9263.21       9929.76       493.38 o                         
   9   5   4       6006.54       6671.88       348.87 o                         
  10   5   4        115.16         78.56        31.80 o                         
  11   5   4         30.00         68.16        50.45 o                         
  12   5   4      28044.68      31602.36      1337.84 o                         
  13   5   4      10071.69      13531.13      2861.99 o                         
  14   5   4        897.21       1044.84       248.23 o                         
  15   5   4       2203.34       3227.71       525.55 o                         
  16   5   4       2850.99       3287.51       713.22 o                         
  17   5   4       1988.34       2357.56       523.29 o                         
  18   5   4          1.83        -40.69        71.48 o                         
  19   5   4       1651.46       2360.98       457.06 o                         
 -23   6   4        672.01        629.94       213.08 o                         
 -22   6   4        347.01        369.78       162.05 o                         
 -21   6   4        636.42        851.57       228.25 o                         
 -20   6   4       5393.06       6347.59      1351.12 o                         
 -19   6   4       2662.36       3442.57       561.46 o                         
 -18   6   4       3237.35       2902.57       795.23 o                         
 -17   6   4       4325.65       4067.89       501.65 o                         
 -16   6   4       3113.39       2848.34       139.15 o                         
 -15   6   4        430.43        505.20        42.60 o                         
 -14   6   4       1286.54       1328.12        75.69 o                         
 -13   6   4       1417.14       1389.14        76.44 o                         
 -12   6   4         92.19        120.96        23.92 o                         
 -11   6   4       1622.59       1895.70       100.94 o                         
 -10   6   4       5165.21       5118.85       227.96 o                         
  -9   6   4      16936.75      16197.79       563.53 o                         
  -8   6   4       8863.23       8953.96       359.00 o                         
  -7   6   4         59.27        124.29        18.60 o                         
  -6   6   4          4.28         35.79        12.18 o                         
  -5   6   4      20886.80      19315.29       712.95 o                         
  -4   6   4        261.59        244.86        22.76 o                         
  -3   6   4       6423.99       6436.37       257.24 o                         
  -2   6   4      27333.93      28372.40       849.63 o                         
  -1   6   4       6228.98       6663.09       278.20 o                         
   0   6   4       1956.05       2030.20       103.85 o                         
   1   6   4      43080.98      43036.25      1041.83 o                         
   2   6   4       9459.98       8441.58       315.41 o                         
   3   6   4       2408.09       2308.27       107.97 o                         
   4   6   4        984.19       1069.55        61.56 o                         
   5   6   4      16492.29      16330.12       558.63 o                         
   6   6   4        594.27        553.09        40.82 o                         
   7   6   4         31.22         61.54        17.06 o                         
   8   6   4       3904.98       3984.31       177.61 o                         
   9   6   4        207.71        324.76        44.19 o                         
  10   6   4       1065.98       1084.86       103.82 o                         
  11   6   4        966.54        952.44        99.19 o                         
  12   6   4       8784.62       9666.68       952.50 o                         
  13   6   4       1905.66       2093.44       386.78 o                         
  14   6   4       4333.26       5778.50       741.05 o                         
  15   6   4       2498.20       3027.52       415.35 o                         
  16   6   4       7328.79       9021.95      1910.75 o                         
  17   6   4         36.84         21.01       102.26 o                         
  18   6   4        631.52        587.79       178.97 o                         
  19   6   4          5.75         75.24       172.63 o                         
 -23   7   4       2541.43       2398.08       575.91 o                         
 -22   7   4        723.46        882.92       245.66 o                         
 -21   7   4        831.67       1100.63       272.80 o                         
 -20   7   4        512.05        551.46       173.68 o                         
 -19   7   4        213.59        395.60       168.42 o                         
 -18   7   4       1669.02       1425.41       320.62 o                         
 -17   7   4      10159.24       8328.94       985.26 o                         
 -16   7   4        255.95        204.11        31.29 o                         
 -15   7   4        524.85        550.50        44.92 o                         
 -14   7   4        464.97        510.62        42.20 o                         
 -13   7   4       3515.23       3322.91       145.70 o                         
 -12   7   4         24.50         58.23        18.10 o                         
 -11   7   4        263.99        284.56        27.64 o                         
 -10   7   4       2454.96       2002.67       105.15 o                         
  -9   7   4         58.77         83.27        17.48 o                         
  -8   7   4       2732.34       2672.72       118.75 o                         
  -7   7   4      46880.67      47229.98      1582.63 o                         
  -6   7   4       8095.48       7058.59       300.29 o                         
  -5   7   4       5604.58       5766.61       254.48 o                         
  -4   7   4        233.73        277.51        23.61 o                         
  -3   7   4         30.05         60.41        15.85 o                         
  -2   7   4       5612.02       4903.46       214.23 o                         
  -1   7   4      35809.34      35874.50      1180.84 o                         
   0   7   4       1567.38       1526.98        67.10 o                         
   1   7   4      11076.16      10751.69       409.91 o                         
   2   7   4      18576.61      16783.33       509.39 o                         
   3   7   4      37421.72      37992.47       913.67 o                         
   4   7   4        216.00        232.57        22.74 o                         
   5   7   4       1909.72       1808.01        89.70 o                         
   6   7   4       1649.48       1640.50        84.08 o                         
   7   7   4        659.90        661.75        51.40 o                         
   8   7   4        534.46        518.13        45.17 o                         
   9   7   4        116.36        194.87        30.40 o                         
  10   7   4       2377.91       2467.03       183.19 o                         
  11   7   4       3220.03       3209.70       220.08 o                         
  12   7   4         77.44        101.94        42.76 o                         
  13   7   4       2082.32       2804.37       614.93 o                         
  14   7   4       9515.25      12140.76       824.76 o                         
  15   7   4       4798.14       5860.22       750.54 o                         
  16   7   4       1447.36       1814.25       360.23 o                         
  17   7   4        237.49        269.57       127.58 o                         
  18   7   4        903.37        934.39       243.40 o                         
  19   7   4         39.76          3.99       165.52 o                         
 -22   8   4         89.05         66.04       124.19 o                         
 -21   8   4       2196.61       2186.85       491.15 o                         
 -20   8   4          0.81          6.23        91.28 o                         
 -19   8   4        565.01        386.15       228.29 o                         
 -18   8   4        522.91        562.73       138.30 o                         
 -17   8   4       3986.68       3128.89       363.08 o                         
 -16   8   4         29.24         29.22        27.14 o                         
 -15   8   4        810.13        882.27        61.41 o                         
 -14   8   4       1346.72       1463.42        78.67 o                         
 -13   8   4      13187.68      12846.81       429.94 o                         
 -12   8   4          9.82         38.13        17.25 o                         
 -11   8   4        259.71        349.80        30.78 o                         
 -10   8   4       2236.34       2155.13       100.12 o                         
  -9   8   4      15566.66      14758.47       471.08 o                         
  -8   8   4       2732.52       2946.99       120.11 o                         
  -7   8   4       4182.73       3698.18       158.92 o                         
  -6   8   4        281.49        295.04        28.30 o                         
  -5   8   4      21280.90      19444.79       723.29 o                         
  -4   8   4       2454.57       2869.84       119.71 o                         
  -3   8   4      22917.56      21320.02       664.09 o                         
  -1   8   4      25126.28      24285.71       714.98 o                         
   0   8   4          5.08         42.91        11.23 o                         
   1   8   4       9679.72       8716.97       295.83 o                         
   3   8   4      15194.81      15495.91       537.34 o                         
   4   8   4       2133.92       2034.78        98.27 o                         
   5   8   4      17432.39      16332.79       623.48 o                         
   6   8   4       1297.36       1304.20        68.43 o                         
   7   8   4       4054.58       4574.83       209.82 o                         
   8   8   4       1848.87       1636.94        95.81 o                         
   9   8   4      13357.82      13509.62       543.22 o                         
  10   8   4       1147.44       1131.98       106.13 o                         
  11   8   4       1351.63       1332.41       135.65 o                         
  12   8   4        351.81        264.73        85.89 o                         
  13   8   4        678.06        513.48       217.43 o                         
  14   8   4          7.20        138.72       107.72 o                         
  15   8   4       1851.51       2203.21       358.10 o                         
  16   8   4       2453.74       2642.37       473.49 o                         
  17   8   4       1330.80       1311.18       284.59 o                         
  18   8   4         77.80         14.70        87.58 o                         
  19   8   4         14.32         79.32       183.13 o                         
 -22   9   4       2172.37       2184.76       717.10 o                         
 -21   9   4       1558.66       1607.53       347.18 o                         
 -20   9   4         71.11         90.35       114.16 o                         
 -19   9   4       2142.69       1834.48       514.86 o                         
 -18   9   4       2744.90       2959.08       355.76 o                         
 -17   9   4       1417.96       1245.76       143.38 o                         
 -16   9   4          3.95         14.36        31.38 o                         
 -15   9   4       7833.00       6662.83       426.09 o                         
 -14   9   4       3097.62       2971.04       134.65 o                         
 -13   9   4          3.60         34.45        19.52 o                         
 -12   9   4      17580.11      16634.93       549.36 o                         
 -11   9   4       7974.72       7857.70       306.51 o                         
 -10   9   4       9133.86       8470.97       320.54 o                         
  -9   9   4       5868.84       5514.53       224.51 o                         
  -8   9   4       1259.14       1247.04        65.20 o                         
  -7   9   4      13685.35      11679.44       433.88 o                         
  -6   9   4       2023.77       1688.44        72.48 o                         
  -5   9   4      17063.38      16133.38       601.98 o                         
  -4   9   4        355.56        408.40        25.27 o                         
  -3   9   4       7452.72       6873.95       265.95 o                         
  -2   9   4      14425.36      12713.87       429.36 o                         
  -1   9   4      22189.09      19157.81       721.91 o                         
   0   9   4       1753.86       1444.51        75.67 o                         
   1   9   4       3593.56       3680.04       148.75 o                         
   2   9   4       4168.73       4334.28       174.50 o                         
   3   9   4      14239.49      12568.78       481.72 o                         
   4   9   4        752.91        544.34        40.51 o                         
   5   9   4        542.51        574.35        39.49 o                         
   6   9   4       2323.62       2536.76       128.12 o                         
   7   9   4      19508.80      20484.88       681.47 o                         
   8   9   4       6571.68       6498.78       263.40 o                         
   9   9   4       3518.44       3489.01       164.48 o                         
  10   9   4        176.77        293.64        39.80 o                         
  11   9   4       5337.84       5095.94       344.95 o                         
  12   9   4        470.16        471.97       104.22 o                         
  13   9   4        960.31        827.10       203.45 o                         
  14   9   4        536.09        308.31       187.41 o                         
  15   9   4       2687.75       3462.38       755.34 o                         
  16   9   4        129.29        118.25       114.62 o                         
  17   9   4       1253.61        681.23       606.17 o                         
  18   9   4        695.75        435.87       387.93 o                         
 -22  10   4       4521.53       5148.49      1578.61 o                         
 -21  10   4         16.11          0.99        95.87 o                         
 -20  10   4        176.41        277.89       134.93 o                         
 -19  10   4        392.77        379.34       115.16 o                         
 -18  10   4       5541.50       5092.48       779.45 o                         
 -17  10   4        359.76        308.68        58.58 o                         
 -16  10   4       1191.65       1277.95       110.35 o                         
 -15  10   4       1348.85       1228.88       120.00 o                         
 -14  10   4      31069.75      30202.37      1589.32 o                         
 -13  10   4       1108.81       1376.53        79.38 o                         
 -12  10   4       6549.79       6644.27       238.37 o                         
 -11  10   4       1501.41       1509.76        76.58 o                         
 -10  10   4      11859.28      11196.61       386.54 o                         
  -9  10   4         12.14         48.93        16.30 o                         
  -8  10   4      34713.87      32856.88       878.46 o                         
  -7  10   4        128.12        119.47        18.00 o                         
  -6  10   4         26.88         41.37        13.47 o                         
  -5  10   4        149.77        234.16        22.41 o                         
  -4  10   4      94595.79      94130.09      3297.78 o                         
  -3  10   4       7980.14       7347.31       281.47 o                         
  -2  10   4       3485.60       3766.97       153.66 o                         
  -1  10   4       5804.75       5383.92       198.56 o                         
   0  10   4      82895.21      83407.93      3003.12 o                         
   1  10   4       8247.74       7677.32       298.73 o                         
   2  10   4       8378.64       7675.06       273.95 o                         
   3  10   4        333.85        361.55        31.33 o                         
   4  10   4       8928.21       8289.03       313.72 o                         
   5  10   4        775.58        779.85        43.48 o                         
   6  10   4       2788.60       2809.17       131.06 o                         
   7  10   4       7986.33       8275.58       354.13 o                         
   8  10   4      15955.83      17253.51       598.22 o                         
   9  10   4        251.40        302.23        39.38 o                         
  10  10   4       5118.02       5342.26       328.86 o                         
  11  10   4       9470.27       7862.38       755.90 o                         
  12  10   4        733.79        876.32       147.90 o                         
  13  10   4        546.07        477.94       144.98 o                         
  14  10   4        953.36        693.15       392.25 o                         
  15  10   4       3075.60       3487.83       564.14 o                         
  16  10   4         39.75         38.77       101.62 o                         
  17  10   4       3914.40       2419.25      1747.47 o                         
  18  10   4       2893.91       1816.40      1522.46 o                         
 -21  11   4       1773.14       2006.35       544.19 o                         
 -20  11   4        830.05        874.29       238.81 o                         
 -19  11   4       2494.40       2075.97       489.57 o                         
 -18  11   4        160.97        133.06       116.25 o                         
 -17  11   4        175.89        218.02        56.63 o                         
 -16  11   4       2834.27       2835.29       198.97 o                         
 -15  11   4       6515.86       6189.90       351.73 o                         
 -14  11   4        277.61        359.80        52.39 o                         
 -13  11   4        100.26        132.72        29.47 o                         
 -12  11   4       2040.46       1905.52        97.27 o                         
 -11  11   4      33939.52      31925.92       940.91 o                         
 -10  11   4        806.45        753.34        44.21 o                         
  -9  11   4       1252.18       1267.58        67.92 o                         
  -8  11   4       1566.97       1810.06        81.32 o                         
  -7  11   4       3901.74       3200.88       129.49 o                         
  -6  11   4       1708.92       1529.68        71.87 o                         
  -5  11   4       2152.10       2008.57        92.39 o                         
  -4  11   4       1366.37       1384.36        63.35 o                         
  -3  11   4      29192.66      26231.26       724.37 o                         
  -2  11   4      11168.44      10232.12       388.13 o                         
  -1  11   4      29077.51      29869.76       953.83 o                         
   0  11   4        978.90       1150.22        61.03 o                         
   1  11   4       3725.63       4101.69       169.85 o                         
   2  11   4       2218.86       2513.82       106.69 o                         
   3  11   4        263.11        251.20        21.74 o                         
   4  11   4       9387.13       9169.55       358.39 o                         
   5  11   4          6.22          7.80        15.45 o                         
   6  11   4        330.66        329.06        32.75 o                         
   7  11   4       3100.97       3130.66       141.30 o                         
   8  11   4       8823.79       8791.87       346.65 o                         
   9  11   4        540.48        527.29        50.52 o                         
  10  11   4         28.91         68.50        32.11 o                         
  11  11   4       2015.13       1858.88       262.57 o                         
  12  11   4        712.66        735.01       131.80 o                         
  13  11   4          9.06         68.86        70.49 o                         
  14  11   4        586.84        369.79       180.29 o                         
  15  11   4        256.37        138.80       121.19 o                         
  16  11   4        968.63        388.90       457.08 o                         
  17  11   4         76.19         54.05       123.83 o                         
 -21  12   4        753.79        815.38       368.37 o                         
 -20  12   4        983.82        839.99       250.42 o                         
 -19  12   4         37.89         59.55       111.10 o                         
 -18  12   4        167.04        192.12        99.42 o                         
 -17  12   4       4749.97       3897.15       289.83 o                         
 -16  12   4       3292.70       3034.44       207.55 o                         
 -15  12   4       3795.85       3657.31       238.32 o                         
 -14  12   4        561.71        600.88        69.01 o                         
 -13  12   4      15051.24      15257.53       817.82 o                         
 -12  12   4       1396.60       1388.88        89.59 o                         
 -11  12   4       2885.93       2811.29       117.67 o                         
 -10  12   4          2.95         30.52        18.12 o                         
  -9  12   4       2681.38       2312.26       106.32 o                         
  -8  12   4       1106.47       1189.60        63.43 o                         
  -7  12   4       7148.95       7043.45       261.58 o                         
  -6  12   4         42.07         51.83        16.55 o                         
  -5  12   4      22887.26      22562.19       753.42 o                         
  -4  12   4       7406.01       7160.85       275.93 o                         
  -3  12   4        826.33        675.16        40.36 o                         
  -2  12   4       4207.13       4067.56       160.58 o                         
  -1  12   4      23895.06      22783.83       771.78 o                         
   0  12   4       2574.98       2456.39       105.89 o                         
   1  12   4       1089.21       1013.70        59.08 o                         
   2  12   4       1470.23       1396.53        70.79 o                         
   3  12   4       1764.65       1728.85        76.88 o                         
   4  12   4        364.39        423.50        33.39 o                         
   5  12   4       3625.76       3685.36       165.38 o                         
   6  12   4         82.73        105.83        24.86 o                         
   7  12   4       3788.63       4093.38       176.91 o                         
   8  12   4      15315.65      15354.18       525.59 o                         
   9  12   4       6669.70       6861.81       464.06 o                         
  10  12   4        330.60        402.82        58.01 o                         
  11  12   4       1192.51       1029.62       162.53 o                         
  12  12   4       3396.89       2627.52       517.00 o                         
  13  12   4        127.26         92.21        86.82 o                         
  14  12   4         16.95        -41.66        67.32 o                         
  15  12   4         11.19         59.75       108.47 o                         
  16  12   4       2466.27       1705.42      1197.52 o                         
  17  12   4        990.55        266.69       289.23 o                         
 -20  13   4       1262.88       1317.46       454.29 o                         
 -19  13   4       2625.68       2855.61       511.31 o                         
 -18  13   4       1143.39        933.38       176.55 o                         
 -17  13   4        246.02        278.75        66.49 o                         
 -16  13   4         47.23         66.21        46.43 o                         
 -15  13   4       7913.81       7978.21       471.84 o                         
 -14  13   4        603.64        637.67        75.24 o                         
 -13  13   4        824.47        974.17        88.34 o                         
 -12  13   4        354.91        318.10        50.12 o                         
 -11  13   4       6703.48       6388.92       347.34 o                         
 -10  13   4       4272.16       3897.73       165.32 o                         
  -9  13   4       6297.86       6171.86       234.49 o                         
  -8  13   4          0.80         10.03        16.15 o                         
  -7  13   4      17152.23      16159.48       567.24 o                         
  -6  13   4        565.89        671.78        40.66 o                         
  -5  13   4       1284.71       1369.59        61.93 o                         
  -4  13   4       1208.60       1224.51        60.81 o                         
  -3  13   4      14989.04      14973.72       555.19 o                         
  -2  13   4       1455.84       1263.31        62.28 o                         
  -1  13   4      10214.71      10625.01       366.89 o                         
   0  13   4       1541.91       1586.03        76.59 o                         
   1  13   4       5807.18       5334.69       215.11 o                         
   2  13   4       1110.77       1091.01        51.91 o                         
   3  13   4      13503.40      13038.16       467.36 o                         
   4  13   4       2642.85       2763.67       122.43 o                         
   5  13   4      13113.61      12556.79       493.20 o                         
   6  13   4       2162.35       2110.09       104.98 o                         
   7  13   4       2691.99       2692.62       125.39 o                         
   8  13   4        701.73        748.34        60.54 o                         
   9  13   4       1496.39       1794.21       115.00 o                         
  10  13   4       2828.43       3073.31       198.94 o                         
  11  13   4       2180.95       2079.43       193.73 o                         
  12  13   4         56.78        109.37        60.57 o                         
  13  13   4        167.96        160.61        79.80 o                         
  14  13   4       2615.60       1878.84       675.67 o                         
  15  13   4        794.47        321.63       383.66 o                         
  16  13   4         12.15          3.48        86.83 o                         
 -20  14   4        226.77        -42.70       102.74 o                         
 -19  14   4        587.75        420.88       265.22 o                         
 -18  14   4       2202.68       1817.77       391.41 o                         
 -17  14   4       3154.03       2989.96       487.56 o                         
 -16  14   4        782.42        707.83       141.17 o                         
 -15  14   4        443.70        443.04        69.70 o                         
 -14  14   4        182.02        208.95        55.21 o                         
 -13  14   4      10488.77      11270.49       551.20 o                         
 -12  14   4       1009.93       1195.86        97.90 o                         
 -11  14   4        507.06        605.47        63.36 o                         
 -10  14   4         24.18         43.77        25.70 o                         
  -9  14   4      13883.18      13573.83       505.72 o                         
  -8  14   4       1484.73       1488.45        79.35 o                         
  -7  14   4       2643.05       2529.71       114.23 o                         
  -6  14   4        366.17        358.10        32.82 o                         
  -5  14   4      11195.27      11047.93       394.15 o                         
  -4  14   4        377.15        358.98        29.86 o                         
  -3  14   4       5612.06       5446.89       205.79 o                         
  -2  14   4       1751.74       1800.40        83.22 o                         
  -1  14   4      15684.72      14214.69       536.86 o                         
   0  14   4       6664.64       6287.31       257.26 o                         
   1  14   4       5013.15       5057.66       201.61 o                         
   2  14   4        215.33        240.84        24.42 o                         
   3  14   4        283.75        300.77        27.00 o                         
   4  14   4          2.19         17.07        21.56 o                         
   5  14   4       5822.01       5846.98       255.70 o                         
   6  14   4         74.41        134.22        28.98 o                         
   7  14   4          0.50         42.80        27.16 o                         
   8  14   4       5107.57       6041.88       329.95 o                         
   9  14   4      14023.85      15303.66       744.74 o                         
  10  14   4       2910.77       3217.07       199.51 o                         
  11  14   4        163.11        211.63        68.61 o                         
  12  14   4          3.49         61.39        65.53 o                         
  13  14   4        417.58        295.61       133.74 o                         
  14  14   4       2530.18       1913.32      1268.26 o                         
  15  14   4        407.58        138.32       124.31 o                         
  16  14   4       1068.24        343.33       334.56 o                         
 -17  15   4        350.46        468.63       134.13 o                         
 -16  15   4      11660.80      11251.44      1747.96 o                         
 -15  15   4        368.95        356.60       131.49 o                         
 -14  15   4      12698.74      13436.13       726.79 o                         
 -13  15   4        631.05        673.60        73.59 o                         
 -12  15   4       5223.64       5299.25       294.45 o                         
 -11  15   4        870.45       1002.53        82.50 o                         
 -10  15   4      30069.38      30959.57      1275.90 o                         
  -9  15   4         92.95        148.08        33.51 o                         
  -8  15   4       6214.31       6542.66       320.96 o                         
  -7  15   4        241.69        206.70        29.02 o                         
  -6  15   4      34167.18      33464.30      1207.75 o                         
  -5  15   4       1549.52       1519.99        70.06 o                         
  -4  15   4       7149.31       6671.84       253.77 o                         
  -3  15   4          2.82         19.13        18.24 o                         
  -2  15   4      12606.88      12888.08       462.11 o                         
  -1  15   4       2008.98       1990.97        90.90 o                         
   0  15   4        118.35        279.02        27.75 o                         
   1  15   4       2105.35       1998.99        98.29 o                         
   2  15   4      33229.99      31869.79      1006.50 o                         
   3  15   4       5085.16       4903.83       208.13 o                         
   4  15   4      13882.10      13435.97       539.70 o                         
   5  15   4       5641.96       5503.82       269.57 o                         
   6  15   4      13174.83      13178.85       656.51 o                         
   7  15   4         55.17         44.30        33.54 o                         
   8  15   4       1494.34       1423.76       110.17 o                         
   9  15   4       4430.26       5034.11       272.36 o                         
  10  15   4       4813.96       5048.81       314.72 o                         
  11  15   4        188.03        144.36        71.30 o                         
  12  15   4       4486.66       3790.45       863.51 o                         
  13  15   4       4348.65       2692.16      1117.71 o                         
  14  15   4       1431.39        376.73       323.37 o                         
  15  15   4        257.52        187.98       233.18 o                         
 -18  16   4        969.02         32.53       205.21 o                         
 -17  16   4       2637.57       1619.18       962.62 o                         
 -16  16   4        194.21        104.79        61.61 o                         
 -15  16   4        376.16        267.98       100.37 o                         
 -14  16   4       1862.58       2090.99       323.96 o                         
 -13  16   4       1515.84       1658.08       127.45 o                         
 -12  16   4       2955.79       3503.02       207.69 o                         
 -11  16   4        411.67        459.68        63.09 o                         
 -10  16   4       3721.66       3808.06       241.22 o                         
  -9  16   4       5842.48       6225.82       315.43 o                         
  -8  16   4       6250.55       6375.87       338.98 o                         
  -7  16   4       7969.73       8489.30       434.35 o                         
  -6  16   4         38.42         73.47        27.28 o                         
  -5  16   4       5252.76       5548.53       288.82 o                         
  -4  16   4       3608.51       3685.00       198.85 o                         
  -3  16   4       4823.15       5017.35       227.10 o                         
  -2  16   4       3493.07       3240.56       140.24 o                         
  -1  16   4       4525.14       3817.05       173.08 o                         
   0  16   4      15403.35      15138.05       622.44 o                         
   1  16   4        673.49        848.93        66.57 o                         
   2  16   4       4037.66       4200.76       209.56 o                         
   3  16   4        606.61        711.34        51.06 o                         
   4  16   4       1989.08       2331.85       200.76 o                         
   5  16   4       5480.79       6012.04       364.83 o                         
   6  16   4       1250.80       1479.73       106.07 o                         
   7  16   4        204.18        286.57        54.26 o                         
   8  16   4        370.67        446.09        66.68 o                         
   9  16   4       1004.66       1031.78       103.52 o                         
  10  16   4       3679.81       4622.68       811.18 o                         
  11  16   4         99.61         68.88        75.84 o                         
  12  16   4         72.27         66.38        93.44 o                         
  13  16   4        376.27        202.59       103.04 o                         
  14  16   4        419.10         40.67       207.20 o                         
 -17  17   4        513.40         76.31       180.14 o                         
 -16  17   4        275.42         78.97       126.92 o                         
 -15  17   4       5180.54       5506.74       461.34 o                         
 -14  17   4        463.22        318.15       102.71 o                         
 -13  17   4       1111.67       1065.98       156.92 o                         
 -12  17   4         39.42         53.47        46.12 o                         
 -11  17   4      14454.49      15222.31       988.84 o                         
 -10  17   4       3039.21       3363.36       194.07 o                         
  -9  17   4        235.00        374.72        50.51 o                         
  -8  17   4       1593.68       1844.63       130.20 o                         
  -7  17   4      28164.21      33128.51      1811.92 o                         
  -6  17   4       1177.26       1277.72        99.41 o                         
  -5  17   4         17.55         48.71        40.70 o                         
  -4  17   4       3565.86       3889.27       232.16 o                         
  -3  17   4        472.48        649.34        63.71 o                         
  -2  17   4        401.98        493.22        60.59 o                         
  -1  17   4       4062.67       4216.17       239.96 o                         
   0  17   4       1487.83       1849.06       168.84 o                         
   1  17   4       3006.14       3701.60       225.37 o                         
   2  17   4       4708.46       4972.05       248.82 o                         
   3  17   4      11565.49      13149.47       731.69 o                         
   4  17   4       3189.09       3551.59       262.27 o                         
   5  17   4       4303.44       4852.54       278.25 o                         
   6  17   4       2519.43       2710.46       171.82 o                         
   7  17   4       2153.39       2541.84       169.64 o                         
   8  17   4         76.41        200.08        60.28 o                         
   9  17   4        196.27        110.58        58.63 o                         
  10  17   4        760.56        481.06       216.92 o                         
  12  17   4        150.91         46.28        96.41 o                         
  13  17   4          4.34         67.31       124.66 o                         
 -15  18   4         23.36         -6.79        61.81 o                         
 -14  18   4        342.76        137.41        85.85 o                         
 -13  18   4       2226.15       2143.95       551.51 o                         
 -12  18   4         29.01         -6.56        47.14 o                         
 -11  18   4        179.84        216.02        53.93 o                         
 -10  18   4         20.98         60.44        43.84 o                         
  -9  18   4       2626.02       2795.01       168.93 o                         
  -8  18   4        884.57       1081.09        92.13 o                         
  -7  18   4          1.15         44.06        36.84 o                         
  -6  18   4          0.43        -19.48        36.66 o                         
  -5  18   4       2325.38       2761.22       260.96 o                         
  -4  18   4       9173.78      10377.82      1093.10 o                         
  -3  18   4        763.41        682.87        82.10 o                         
  -2  18   4        875.88        993.37       132.31 o                         
  -1  18   4       1570.82       1791.43       156.34 o                         
   0  18   4        428.71        537.91        60.02 o                         
   1  18   4        100.69         96.71        40.70 o                         
   2  18   4        791.60        854.40        68.26 o                         
   3  18   4       1522.41       1647.26       140.30 o                         
   4  18   4       1142.95       1295.76       107.11 o                         
   5  18   4       4154.71       4130.06       237.76 o                         
   6  18   4         56.60        104.50        46.12 o                         
   7  18   4         76.54        140.59        54.52 o                         
   8  18   4       2177.14        709.01       514.86 o                         
   9  18   4        767.16        332.62       167.09 o                         
  10  18   4        488.74        208.35       115.84 o                         
  11  18   4        150.61        196.02       112.69 o                         
  12  18   4        240.91        230.16       186.63 o                         
 -15  19   4       6221.44       4736.32      2523.35 o                         
 -14  19   4       1622.48       1075.62       411.84 o                         
 -13  19   4          6.69        -51.80        51.80 o                         
 -12  19   4       1579.05       1283.86       272.31 o                         
 -11  19   4       5927.90       6173.74      1115.46 o                         
 -10  19   4        952.08        940.39       189.25 o                         
  -9  19   4          1.59         82.01        47.63 o                         
  -8  19   4       1785.20       1982.49       217.14 o                         
  -7  19   4      14564.54      15173.03       958.37 o                         
  -6  19   4        182.96        138.72        44.87 o                         
  -5  19   4        604.11        640.43        83.34 o                         
  -4  19   4        660.61        864.62        85.45 o                         
  -3  19   4       2315.26       2866.35       190.21 o                         
  -2  19   4        863.69       1034.37        87.38 o                         
  -1  19   4       3530.86       3991.13       418.17 o                         
   0  19   4       1164.93       1702.77       202.99 o                         
   1  19   4       5011.22       5536.14       478.31 o                         
   2  19   4        777.63        913.51        86.12 o                         
   3  19   4      14511.08      16563.78       771.29 o                         
   4  19   4       6888.89       7499.41       394.39 o                         
   5  19   4        250.73        313.46        54.47 o                         
   6  19   4        603.40        596.88       139.99 o                         
   7  19   4        655.61        522.33       146.11 o                         
   9  19   4        166.93         59.44        78.37 o                         
  10  19   4       1966.39       1076.45       433.14 o                         
  11  19   4        608.24        327.64       131.43 o                         
 -14  20   4       4100.40       3040.33      1731.67 o                         
 -13  20   4         64.67        -21.77        62.31 o                         
 -12  20   4       7332.46       8018.48      1326.08 o                         
 -11  20   4         34.25        -13.70        55.21 o                         
 -10  20   4       5626.92       6117.90      1687.60 o                         
  -9  20   4       1080.23       1039.36       237.03 o                         
  -8  20   4      13334.97      14504.00       693.60 o                         
  -7  20   4          5.29         52.50        47.66 o                         
  -6  20   4       1491.13       1874.96       137.52 o                         
  -5  20   4        107.02        149.40        52.39 o                         
  -4  20   4      17829.95      23303.56      1238.32 o                         
  -3  20   4        891.18        906.87        80.57 o                         
  -2  20   4       1760.05       1717.63       129.40 o                         
  -1  20   4       1742.89       1896.76       132.13 o                         
   0  20   4      12467.58      14722.96       704.04 o                         
   1  20   4       2413.32       2555.42       195.19 o                         
   2  20   4        591.22        569.18        71.97 o                         
   3  20   4       1455.40       1535.20       236.07 o                         
   4  20   4      10623.21      10728.18      1544.89 o                         
   5  20   4         54.77         76.41        47.52 o                         
   6  20   4       3537.99       3567.52       698.31 o                         
   7  20   4       1120.11        904.60       246.06 o                         
   8  20   4       1824.42        414.58       352.52 o                         
   9  20   4          4.15        164.50        85.39 o                         
  10  20   4        864.26        324.56       265.26 o                         
 -13  21   4        594.49        504.34       180.33 o                         
 -12  21   4        788.45        397.58       178.89 o                         
 -11  21   4       1126.73        797.08       317.05 o                         
 -10  21   4       2077.05       1855.62       524.98 o                         
  -9  21   4          9.85         19.73        45.73 o                         
  -8  21   4       2364.26       2434.88       399.69 o                         
  -7  21   4       1401.30       1393.73       246.67 o                         
  -6  21   4       8049.11       9085.92      1513.45 o                         
  -5  21   4       1846.74       1880.16       334.36 o                         
  -4  21   4         83.89        128.17        52.54 o                         
  -3  21   4        982.82       1188.39       229.91 o                         
  -2  21   4       2852.88       3236.88       518.44 o                         
  -1  21   4       4288.81       4357.05       730.79 o                         
   0  21   4        877.41        946.89       160.30 o                         
   1  21   4        116.09        115.01        49.01 o                         
   2  21   4       3071.59       3461.84       397.95 o                         
   3  21   4       2544.15       2771.69       377.37 o                         
   4  21   4       1798.80       1639.05       293.82 o                         
   5  21   4        227.65        184.62        74.35 o                         
   6  21   4       1000.73        915.40       258.61 o                         
   7  21   4       1698.84        398.39       287.10 o                         
   8  21   4        863.17        498.06       340.48 o                         
   9  21   4       2273.00       1695.83       278.17 o                         
 -12  22   4         68.13         64.14       192.42 o                         
 -11  22   4        441.27        251.40       122.49 o                         
 -10  22   4        692.43        434.65       200.81 o                         
  -9  22   4       6927.09       5526.60      3057.28 o                         
  -8  22   4         26.51         59.82        56.54 o                         
  -7  22   4       1979.32       2278.77       424.06 o                         
  -6  22   4          8.33        -24.15        50.77 o                         
  -5  22   4       6476.92       7125.70      1207.77 o                         
  -4  22   4        715.53        801.46       138.58 o                         
  -3  22   4       5832.96       6245.67      1041.82 o                         
  -2  22   4        266.05        250.25        62.36 o                         
  -1  22   4       1790.11       1880.27       298.06 o                         
   0  22   4        898.97       1032.07       193.14 o                         
   1  22   4       2115.34       2196.97       382.84 o                         
   2  22   4        273.52        246.42        59.80 o                         
   3  22   4       2201.62       2352.73       301.92 o                         
   4  22   4        184.10        134.73        88.64 o                         
   5  22   4       2188.87       2094.60       375.82 o                         
   6  22   4        104.53         48.05        70.33 o                         
   8  22   4       1511.89        891.00       224.58 o                         
 -10  23   4        570.59        570.46       199.80 o                         
  -9  23   4         64.28         80.17        66.85 o                         
  -8  23   4         16.82         56.25        57.99 o                         
  -7  23   4         75.56         53.89        51.23 o                         
  -6  23   4        159.08        203.67        59.62 o                         
  -5  23   4        781.95        855.21       151.88 o                         
  -4  23   4         46.87         32.29        54.68 o                         
  -3  23   4        657.17        609.63        88.79 o                         
  -2  23   4        520.43        540.13        77.36 o                         
  -1  23   4       2076.02       1957.27       374.98 o                         
   0  23   4         74.41         79.19        53.23 o                         
   1  23   4         29.62         -9.60        48.23 o                         
   2  23   4       1006.99        871.96       206.70 o                         
   3  23   4          0.59          7.75        59.25 o                         
   4  23   4         46.74         69.01        61.51 o                         
   5  23   4         47.65         51.67        82.32 o                         
   6  23   4        706.90        310.21       180.07 o                         
  -8  24   4        422.55        316.97        87.85 o                         
  -7  24   4        480.61        271.20       147.19 o                         
  -6  24   4         20.91          6.35       105.13 o                         
  -5  24   4       2851.46       3151.01       214.41 o                         
  -4  24   4          4.17         -2.46        81.40 o                         
  -3  24   4       3376.62       3316.98       243.39 o                         
  -2  24   4        636.90        676.95       111.03 o                         
  -1  24   4       3130.26       3430.41       373.66 o                         
   0  24   4        932.14       1094.94       187.22 o                         
   1  24   4       1223.80       1254.52       157.77 o                         
   2  24   4        227.19        243.57        81.83 o                         
   3  24   4         40.70        142.18        76.43 o                         
   4  24   4        678.37        500.47       114.11 o                         
   5  24   4       2589.03       2038.17       301.65 o                         
  -6  25   4       2535.61       2345.47       302.71 o                         
  -5  25   4       1451.87       1287.80       131.04 o                         
  -4  25   4        476.72        356.80        88.29 o                         
  -3  25   4        170.46        112.18        77.96 o                         
  -2  25   4       6275.10       5565.01       353.18 o                         
  -1  25   4         75.11         88.89        81.39 o                         
   0  25   4       1896.18       1902.41       295.30 o                         
   1  25   4        295.82        319.24        84.49 o                         
   2  25   4       2348.47       2114.91       215.86 o                         
 -24   1   5       1083.37       1122.83       288.36 o                         
 -23   1   5       1046.49       1168.07       279.26 o                         
 -22   1   5          2.94         24.49        87.48 o                         
 -21   1   5       7827.08       9972.77      2097.74 o                         
 -20   1   5        107.46        110.38       102.75 o                         
 -19   1   5       3830.96       4496.34       519.47 o                         
 -18   1   5       3276.04       3820.93       583.33 o                         
 -17   1   5       7423.44       6360.72       351.36 o                         
 -16   1   5        160.49        160.67        25.60 o                         
 -15   1   5      36041.57      36614.02      1261.06 o                         
 -14   1   5       4250.66       4150.52       188.87 o                         
 -13   1   5      17709.81      18390.72       744.13 o                         
 -12   1   5       7933.59       8271.06       397.65 o                         
 -11   1   5      18893.79      16750.26       687.20 o                         
 -10   1   5          2.65         47.03        17.02 o                         
  -9   1   5        227.01        323.86        39.02 o                         
  -8   1   5       1313.88       1384.76        84.07 o                         
  -7   1   5        286.25        362.29        28.77 o                         
  -6   1   5       4120.74       4098.44       193.73 o                         
  -5   1   5       2267.07       1978.00       106.40 o                         
  -4   1   5       3712.57       3693.89       175.04 o                         
  -3   1   5      59580.52      59460.70      2525.00 o                         
  -2   1   5       9126.15       8965.25       331.53 o                         
  -1   1   5       1380.05       1337.70        84.32 o                         
   0   1   5      18064.30      17110.01       698.39 o                         
   1   1   5       8496.82       8197.39       326.64 o                         
   2   1   5        696.98        688.94        57.34 o                         
   3   1   5       1166.85       1326.91        98.36 o                         
   4   1   5       3054.73       2909.15       165.38 o                         
   5   1   5          2.06         49.91        14.92 o                         
   6   1   5       9008.01       8732.82       377.42 o                         
   7   1   5      19178.33      18146.52      1027.81 o                         
   8   1   5        317.37        247.52        68.56 o                         
   9   1   5          6.65         41.16        39.07 o                         
  10   1   5       4154.21       4552.84       458.39 o                         
  11   1   5        287.08        359.41        93.25 o                         
  12   1   5         28.40         75.89        62.84 o                         
  13   1   5        821.93       1238.97       289.77 o                         
  14   1   5        663.11       1116.65       260.41 o                         
  15   1   5        113.58         89.48        97.28 o                         
  16   1   5        796.23        708.97       201.27 o                         
  17   1   5        341.71        464.44       153.65 o                         
  18   1   5       5153.43       6528.73       610.61 o                         
  19   1   5        791.42       1007.07       275.69 o                         
 -24   2   5        149.70        273.22       168.98 o                         
 -23   2   5       2211.99       2391.28       386.10 o                         
 -22   2   5       4153.31       5007.41       686.68 o                         
 -21   2   5        129.18        236.19       129.09 o                         
 -20   2   5        833.27       1309.90       310.09 o                         
 -19   2   5        971.62       1496.61       327.67 o                         
 -18   2   5      12903.03       9037.11      2189.17 o                         
 -17   2   5        920.06        834.22        69.43 o                         
 -16   2   5         68.81         96.12        31.41 o                         
 -15   2   5       5683.23       5909.93       250.38 o                         
 -14   2   5      11878.72      12515.81       508.00 o                         
 -13   2   5       2557.41       2853.84       138.86 o                         
 -12   2   5      22534.98      22858.70       751.86 o                         
 -11   2   5        278.18        282.12        36.37 o                         
 -10   2   5      18936.53      18598.79       836.19 o                         
  -9   2   5       3522.12       3492.06       179.23 o                         
  -8   2   5      22970.04      22564.42       742.64 o                         
  -7   2   5       1293.86       1234.55        82.26 o                         
  -6   2   5         20.16         59.43        15.81 o                         
  -5   2   5       8554.40       8228.12       383.99 o                         
  -4   2   5      23783.77      22124.24       860.54 o                         
  -3   2   5      13347.12      12465.91       437.28 o                         
  -2   2   5      34257.79      34715.45      1091.90 o                         
  -1   2   5        480.73        345.01        25.80 o                         
   0   2   5      70548.26      76860.68      2269.34 o                         
   1   2   5       1061.57        997.13        72.07 o                         
   2   2   5        362.18        431.85        43.35 o                         
   3   2   5       5779.54       5944.49       249.39 o                         
   4   2   5       7187.47       6354.16       319.60 o                         
   5   2   5        207.46        192.98        24.46 o                         
   6   2   5       5652.45       5809.45       273.67 o                         
   7   2   5       6769.35       6299.85       359.77 o                         
   8   2   5        138.89        219.55        64.77 o                         
   9   2   5        107.15        144.09        56.91 o                         
  10   2   5       6074.23       6495.19       532.17 o                         
  11   2   5       3083.62       2981.23       391.95 o                         
  12   2   5          6.61         99.04        76.23 o                         
  13   2   5       6778.77       8592.35       929.20 o                         
  14   2   5       2202.07       2731.13       392.28 o                         
  15   2   5       1889.85       3087.83       496.03 o                         
  16   2   5       1253.26       1598.89       330.78 o                         
  17   2   5       1746.35       2193.44       356.79 o                         
  18   2   5         16.85          2.54       106.76 o                         
  19   2   5        961.46       1282.95       326.09 o                         
 -24   3   5       6508.09       7122.25       845.09 o                         
 -23   3   5       1435.84       1498.45       357.60 o                         
 -22   3   5       1746.43       1932.46       345.69 o                         
 -21   3   5       1977.54       2495.42       438.77 o                         
 -20   3   5       5751.40       7446.77       716.33 o                         
 -19   3   5        675.31        707.88       203.77 o                         
 -18   3   5       1883.78       1293.91       245.68 o                         
 -17   3   5       5155.15       4624.67       197.48 o                         
 -16   3   5       6191.51       6326.25       261.53 o                         
 -15   3   5       4464.74       4682.71       209.30 o                         
 -14   3   5        668.68        582.28        50.02 o                         
 -13   3   5        197.08        230.02        30.94 o                         
 -12   3   5      33762.40      32008.23      1114.39 o                         
 -11   3   5       1170.56       1224.19        83.81 o                         
 -10   3   5        426.93        288.61        35.27 o                         
  -9   3   5       1097.54       1239.30        85.44 o                         
  -8   3   5       9965.77       9077.90       386.96 o                         
  -7   3   5       1417.74       1185.11        74.77 o                         
  -6   3   5      11545.45      10687.84       434.48 o                         
  -5   3   5       6126.18       5513.20       252.03 o                         
  -4   3   5      16459.88      15560.97       542.41 o                         
  -3   3   5       1418.67       1481.61        72.21 o                         
  -2   3   5      53687.30      51688.20      1229.41 o                         
  -1   3   5        635.56        676.10        46.51 o                         
   0   3   5       1885.43       1999.54       115.21 o                         
   1   3   5       1288.69       1122.27        79.96 o                         
   2   3   5       1357.98       1295.30        79.87 o                         
   3   3   5       3987.77       4058.10       205.19 o                         
   4   3   5      19678.11      19550.45       713.13 o                         
   5   3   5       6328.18       5911.38       255.03 o                         
   6   3   5       5410.44       5456.68       215.86 o                         
   7   3   5         88.60         74.88        21.64 o                         
   8   3   5      13633.83      13279.42       692.38 o                         
   9   3   5       7682.55       7658.75      1156.33 o                         
  10   3   5        134.94         59.54        48.05 o                         
  11   3   5         16.07         16.51        47.42 o                         
  12   3   5       1114.23       1417.91       279.85 o                         
  13   3   5       2630.28       3774.40       813.10 o                         
  14   3   5       2795.04       3524.52       547.83 o                         
  15   3   5        713.26       1033.64       247.64 o                         
  16   3   5        819.89       1024.76       249.74 o                         
  17   3   5       1560.36       1860.27       327.46 o                         
  18   3   5       1681.88       1535.45       323.83 o                         
  19   3   5       3830.66       4585.09       677.38 o                         
 -24   4   5       4178.05       4523.62       772.14 o                         
 -23   4   5       3264.81       3556.80       776.69 o                         
 -22   4   5         73.20         94.85       106.64 o                         
 -21   4   5       3537.35       4083.68       620.31 o                         
 -20   4   5        606.19        861.74       223.24 o                         
 -19   4   5       6335.33       8216.82      1751.37 o                         
 -18   4   5       1730.04       1513.18       216.96 o                         
 -17   4   5       5794.92       4981.78       268.87 o                         
 -16   4   5       1012.62       1019.06        63.75 o                         
 -15   4   5       1830.69       1800.01        99.73 o                         
 -14   4   5       3556.11       3482.50       182.65 o                         
 -13   4   5      16371.57      16249.98       509.60 o                         
 -12   4   5        881.68        807.27        58.49 o                         
 -11   4   5       2779.88       2847.14       138.18 o                         
 -10   4   5        323.36        370.65        32.95 o                         
  -9   4   5      78560.57      80667.50      3518.51 o                         
  -8   4   5       8297.59       7434.43       316.63 o                         
  -7   4   5       8038.01       8092.59       383.33 o                         
  -6   4   5        414.43        447.86        37.89 o                         
  -5   4   5      29320.17      27069.36       887.75 o                         
  -4   4   5         55.28        131.43        18.16 o                         
  -3   4   5       3078.97       2776.97       142.12 o                         
  -2   4   5        178.13        244.35        23.59 o                         
  -1   4   5       7879.75       6269.97       275.33 o                         
   0   4   5      16270.48      16089.32       539.30 o                         
   1   4   5      15455.95      14020.19       585.01 o                         
   2   4   5         80.21         75.92        15.16 o                         
   3   4   5       9121.41       8724.71       357.89 o                         
   4   4   5      29031.22      29795.11       773.38 o                         
   5   4   5       9244.18       8697.26       315.19 o                         
   6   4   5       1400.43       1499.87        80.57 o                         
   7   4   5         37.99         61.27        19.47 o                         
   8   4   5       4272.27       4540.61       259.91 o                         
   9   4   5       1858.42       1776.06       146.71 o                         
  10   4   5        976.41        868.77       156.41 o                         
  11   4   5        972.70        854.25       154.68 o                         
  12   4   5      13402.10      16116.11      3401.85 o                         
  13   4   5       1715.84       2129.80       399.08 o                         
  14   4   5        228.80        382.10       144.73 o                         
  15   4   5        325.69        309.09       134.79 o                         
  16   4   5       4531.94       5939.16       580.30 o                         
  17   4   5          2.48        -22.40        73.88 o                         
  18   4   5          0.33          6.00        87.64 o                         
  19   4   5          1.59         91.27       138.22 o                         
 -23   5   5        375.27        412.67       184.70 o                         
 -22   5   5         46.24        139.29       116.17 o                         
 -21   5   5        167.54        198.96       131.24 o                         
 -20   5   5         52.50         72.77       100.95 o                         
 -19   5   5        465.66        451.44        99.87 o                         
 -18   5   5       1178.36        975.76       136.72 o                         
 -17   5   5        664.35        529.24        45.98 o                         
 -16   5   5          2.01         17.00        20.11 o                         
 -15   5   5        919.38        895.44        62.80 o                         
 -14   5   5         30.31         60.00        21.68 o                         
 -13   5   5       1486.50       1626.56        87.76 o                         
 -12   5   5       1110.14       1078.10        69.98 o                         
 -11   5   5        372.64        408.26        39.65 o                         
 -10   5   5        488.55        511.72        38.16 o                         
  -9   5   5         18.24         80.55        17.75 o                         
  -8   5   5         31.92         67.65        15.07 o                         
  -7   5   5         16.43         83.39        15.49 o                         
  -6   5   5        534.68        524.77        41.50 o                         
  -5   5   5        440.61        442.16        34.26 o                         
  -4   5   5       2705.86       2774.20       142.74 o                         
  -3   5   5       5559.33       6001.09       254.61 o                         
  -2   5   5         72.66        123.64        18.50 o                         
  -1   5   5       3223.42       2660.64       126.97 o                         
   0   5   5       9495.50       9216.38       329.06 o                         
   1   5   5       1401.42       1488.51        83.84 o                         
   2   5   5         81.69        124.52        17.51 o                         
   3   5   5      12873.34      12791.44       538.15 o                         
   4   5   5       1021.82       1318.25        72.93 o                         
   5   5   5       1792.50       1935.34        96.41 o                         
   6   5   5        986.63        959.08        59.30 o                         
   7   5   5        805.25        882.21        60.49 o                         
   8   5   5        462.48        421.46        47.19 o                         
   9   5   5        289.47        250.87        43.15 o                         
  10   5   5        176.71        197.59        41.35 o                         
  11   5   5        187.30        200.19        83.74 o                         
  12   5   5        686.10        919.17       231.33 o                         
  13   5   5        418.56        402.21       146.68 o                         
  14   5   5        899.15       1220.20       277.73 o                         
  15   5   5       1363.73       2041.52       377.11 o                         
  16   5   5         10.64         34.85        81.98 o                         
  17   5   5        204.34        216.88       130.33 o                         
  18   5   5        132.69        107.43       112.41 o                         
  19   5   5        272.23        218.25       173.20 o                         
 -23   6   5          6.14         33.51       132.46 o                         
 -22   6   5       1332.68       1245.77       302.72 o                         
 -21   6   5       4020.71       5098.05       684.38 o                         
 -20   6   5        103.92        171.84       121.79 o                         
 -19   6   5       7351.79       7401.92      1448.60 o                         
 -18   6   5       2365.45       2416.22       326.61 o                         
 -17   6   5       6287.37       5412.76       309.62 o                         
 -16   6   5        717.73        611.01        49.86 o                         
 -15   6   5         82.89        110.60        24.62 o                         
 -14   6   5       1212.35       1149.58        73.84 o                         
 -13   6   5       4464.45       4422.70       201.32 o                         
 -12   6   5        283.78        291.28        31.64 o                         
 -11   6   5        812.93        836.71        54.33 o                         
 -10   6   5       1149.41       1163.91        63.47 o                         
  -9   6   5     103743.78     107660.48      2336.38 o                         
  -8   6   5        767.80        874.14        53.62 o                         
  -7   6   5         19.49         74.87        14.80 o                         
  -6   6   5      17511.91      15663.64       555.25 o                         
  -5   6   5      14322.04      12589.57       459.58 o                         
  -4   6   5        977.98       1022.27        61.16 o                         
  -3   6   5      14157.87      13223.38       553.28 o                         
  -2   6   5        263.01        389.48        27.68 o                         
  -1   6   5       3039.02       2432.26       117.31 o                         
   0   6   5       3068.44       3331.13       148.13 o                         
   1   6   5      26800.39      25980.91       889.78 o                         
   2   6   5       7999.08       7172.83       309.02 o                         
   3   6   5      13352.41      12788.25       429.86 o                         
   4   6   5       7066.67       6372.78       240.53 o                         
   5   6   5      10846.33      10317.74       374.23 o                         
   6   6   5       4357.62       4293.80       179.25 o                         
   7   6   5        238.25        253.61        30.48 o                         
   8   6   5         16.43         82.27        23.92 o                         
   9   6   5       2140.41       2382.44       148.54 o                         
  10   6   5       3220.26       2902.87       209.69 o                         
  11   6   5        690.53        584.08       132.38 o                         
  12   6   5      11228.77      15526.88      1254.70 o                         
  13   6   5      10136.45      12774.04      2682.74 o                         
  14   6   5         28.85         88.35        95.51 o                         
  15   6   5        825.29       1155.47       277.79 o                         
  16   6   5       3666.53       4327.74       503.01 o                         
  17   6   5         56.71         51.43        93.59 o                         
  18   6   5          7.56        -20.64       110.35 o                         
  19   6   5        219.39        144.19       203.52 o                         
 -23   7   5        655.08        867.70       327.60 o                         
 -22   7   5         87.44        163.90       124.45 o                         
 -21   7   5       2235.38       2741.44       609.07 o                         
 -20   7   5       5006.29       6470.78       821.68 o                         
 -19   7   5        493.18        400.73       114.45 o                         
 -18   7   5        447.30        364.84        79.80 o                         
 -17   7   5       2435.88       2364.34       165.12 o                         
 -16   7   5       2847.33       2539.24       153.96 o                         
 -15   7   5        582.31        655.01        50.52 o                         
 -14   7   5       8639.86       8423.84       296.83 o                         
 -13   7   5         77.84        112.85        24.49 o                         
 -12   7   5       3189.00       3042.97       148.76 o                         
 -11   7   5       3585.67       3717.04       163.57 o                         
 -10   7   5      16344.54      14860.79       558.44 o                         
  -9   7   5       2358.36       2588.69       126.81 o                         
  -8   7   5      18679.56      17590.75       671.14 o                         
  -7   7   5       3983.75       3949.92       167.49 o                         
  -6   7   5      50653.95      52327.65      1238.32 o                         
  -5   7   5       2563.35       2689.48       111.88 o                         
  -4   7   5       1435.88       1524.83        78.48 o                         
  -3   7   5       2527.31       2293.56       115.67 o                         
  -2   7   5       7260.59       5704.32       231.37 o                         
  -1   7   5      18663.51      15817.49       521.22 o                         
   0   7   5       9986.52       8288.03       303.02 o                         
   1   7   5       2411.63       2488.23       107.32 o                         
   2   7   5      15906.37      13217.89       440.39 o                         
   3   7   5      21633.85      21736.28       797.29 o                         
   4   7   5      16422.62      15875.27       568.94 o                         
   5   7   5       5713.07       5353.09       209.50 o                         
   6   7   5       9822.14       9732.03       328.00 o                         
   7   7   5        274.21        311.59        35.02 o                         
   8   7   5       2757.86       2877.81       156.28 o                         
   9   7   5      11541.89      12616.40       536.00 o                         
  10   7   5       1410.64       1512.88       126.99 o                         
  11   7   5        567.10        492.93        77.94 o                         
  12   7   5       8628.50       8107.69      2077.39 o                         
  13   7   5       6856.00       8170.64       890.62 o                         
  14   7   5        250.95        352.19       141.96 o                         
  15   7   5         58.66        127.79       106.79 o                         
  16   7   5       1759.85       1747.50       400.48 o                         
  17   7   5          7.28         24.48        84.34 o                         
  18   7   5         22.75          6.63       111.40 o                         
 -23   8   5        377.35        476.94       280.02 o                         
 -22   8   5       2581.96       2995.56       652.62 o                         
 -21   8   5        478.39        421.31       178.89 o                         
 -20   8   5        833.31       1102.08       276.15 o                         
 -19   8   5        127.49        103.79        86.07 o                         
 -18   8   5      23112.94      24866.13      1988.10 o                         
 -17   8   5        347.04        299.01        59.24 o                         
 -16   8   5        281.41        297.70        37.65 o                         
 -15   8   5        510.36        568.54        46.72 o                         
 -14   8   5       4350.98       4585.89       175.13 o                         
 -13   8   5       1656.96       1712.57        86.38 o                         
 -12   8   5       2882.13       2974.57       129.15 o                         
 -11   8   5         29.34         55.77        18.96 o                         
 -10   8   5      32525.05      30368.72      1049.20 o                         
  -9   8   5       1956.62       1889.33        98.77 o                         
  -8   8   5      27023.12      24386.63       896.55 o                         
  -7   8   5       5577.59       5345.85       219.70 o                         
  -6   8   5       5119.01       4612.70       189.68 o                         
  -5   8   5        377.66        496.12        37.19 o                         
  -4   8   5       9468.51       7910.55       296.11 o                         
  -3   8   5      15823.60      15117.62       499.46 o                         
  -2   8   5       4033.97       3937.14       175.15 o                         
  -1   8   5        328.07        403.67        31.39 o                         
   0   8   5      36086.94      34934.91       865.05 o                         
   1   8   5      16389.60      14596.83       489.23 o                         
   2   8   5       2487.97       2396.38       106.88 o                         
   3   8   5        135.77         87.73        16.54 o                         
   4   8   5       7696.56       7206.68       263.17 o                         
   5   8   5       3281.68       3283.32       142.27 o                         
   6   8   5       4729.88       5081.50       206.67 o                         
   7   8   5        927.04       1122.11        72.38 o                         
   8   8   5        513.21        568.07        50.01 o                         
   9   8   5       2071.36       2081.00       121.87 o                         
  10   8   5       7146.32       7121.20       402.71 o                         
  11   8   5      13019.94      12913.36       894.12 o                         
  12   8   5         55.79         29.81        47.51 o                         
  13   8   5       5056.93       5785.71      1237.19 o                         
  14   8   5       3807.17       4891.54       669.69 o                         
  15   8   5       3395.21       4131.34       488.00 o                         
  16   8   5       2777.64       3248.03       712.06 o                         
  17   8   5        169.76         62.11       131.24 o                         
  18   8   5          7.69         -8.70       123.83 o                         
 -22   9   5          5.78         45.18       119.09 o                         
 -21   9   5       4279.13       4548.35       533.18 o                         
 -20   9   5        173.03        159.26       120.19 o                         
 -19   9   5       5435.43       4173.19      1236.67 o                         
 -18   9   5       3765.96       3419.42       272.90 o                         
 -17   9   5       1128.63       1158.84       114.18 o                         
 -16   9   5        152.24        159.16        42.19 o                         
 -15   9   5      11259.41      11020.48       538.86 o                         
 -14   9   5       3360.21       3375.09       149.10 o                         
 -13   9   5         88.31        110.15        24.57 o                         
 -12   9   5       1968.88       2242.61       107.76 o                         
 -11   9   5      20446.90      18875.47       611.62 o                         
 -10   9   5       3227.71       3210.02       139.11 o                         
  -9   9   5       7672.49       7890.90       297.54 o                         
  -8   9   5       7441.62       6791.78       280.49 o                         
  -7   9   5      40221.30      40422.22      1036.92 o                         
  -6   9   5         39.36         76.22        15.80 o                         
  -5   9   5      15113.33      14674.01       495.57 o                         
  -4   9   5        309.86        432.58        34.28 o                         
  -3   9   5      33881.04      33373.69      1240.81 o                         
  -2   9   5      21360.81      21120.54       789.48 o                         
  -1   9   5       9181.11       7666.05       280.52 o                         
   0   9   5      10218.04       9803.84       378.96 o                         
   1   9   5       8035.91       7296.76       254.50 o                         
   2   9   5        208.10        236.42        20.61 o                         
   3   9   5       5969.36       5288.33       215.94 o                         
   4   9   5        440.76        420.89        34.50 o                         
   5   9   5       3737.72       3798.38       160.27 o                         
   6   9   5       7766.78       8102.60       295.00 o                         
   7   9   5       6459.54       6761.02       295.69 o                         
   8   9   5        748.00        795.41        63.14 o                         
   9   9   5       1051.47       1054.09        70.57 o                         
  10   9   5      10469.54       9733.95       842.67 o                         
  11   9   5       4789.93       4301.55       372.81 o                         
  12   9   5       2432.74       2117.98       575.61 o                         
  13   9   5        753.09        578.84       178.74 o                         
  14   9   5       2485.55       2796.48       616.40 o                         
  15   9   5        755.95        653.46       189.25 o                         
  16   9   5        621.93        278.21       272.91 o                         
  17   9   5         21.58        127.96       121.78 o                         
  18   9   5       1086.12       1202.38       448.16 o                         
 -22  10   5          1.05          6.79       211.00 o                         
 -21  10   5        191.12        231.67       135.28 o                         
 -20  10   5         49.93         11.16       109.55 o                         
 -19  10   5       4249.67       3899.15       640.50 o                         
 -18  10   5        134.13        149.05        59.24 o                         
 -17  10   5       1110.67       1021.50        97.87 o                         
 -16  10   5       1288.47       1316.79       113.42 o                         
 -15  10   5        669.88        776.57        70.63 o                         
 -14  10   5        593.21        697.02        61.40 o                         
 -13  10   5        184.57        212.71        29.67 o                         
 -12  10   5         63.73         76.77        22.03 o                         
 -11  10   5       6400.29       5798.85       221.33 o                         
 -10  10   5        347.21        332.62        30.03 o                         
  -9  10   5        796.32        624.39        41.07 o                         
  -8  10   5         17.44         28.42        14.54 o                         
  -7  10   5      16785.66      17452.31       549.71 o                         
  -6  10   5          8.32         27.05        12.43 o                         
  -5  10   5       1362.16       1603.40        76.36 o                         
  -4  10   5       1312.54       1435.40        64.06 o                         
  -3  10   5      12587.89      13068.73       469.04 o                         
  -2  10   5        125.85        246.34        22.73 o                         
  -1  10   5          5.94         70.08        16.50 o                         
   0  10   5       2351.21       2315.53       107.20 o                         
   1  10   5         48.27         68.27        15.67 o                         
   2  10   5         16.17         73.55        15.93 o                         
   3  10   5        792.79        959.53        51.64 o                         
   4  10   5         53.84        100.71        18.67 o                         
   5  10   5          4.33         19.40        16.11 o                         
   6  10   5       3260.49       3466.07       143.62 o                         
   7  10   5       2707.04       2781.17       141.24 o                         
   8  10   5        116.77        170.30        34.86 o                         
   9  10   5       1452.43       1606.51        97.82 o                         
  10  10   5         16.28          0.43        28.48 o                         
  11  10   5        546.70        429.13        94.83 o                         
  12  10   5        664.96        676.79       127.59 o                         
  13  10   5          0.75         -7.96        66.07 o                         
  14  10   5        914.56        888.66       237.29 o                         
  15  10   5         79.76         51.89        97.30 o                         
  16  10   5         53.87       -113.47       115.90 o                         
  17  10   5        986.79       1090.24       384.68 o                         
 -22  11   5        126.43         92.02       189.03 o                         
 -21  11   5        688.59        707.24       223.90 o                         
 -20  11   5        164.91        153.05       121.70 o                         
 -19  11   5       3667.79       2908.03       672.66 o                         
 -18  11   5        131.10        105.13        67.79 o                         
 -17  11   5       1101.74        947.23       120.87 o                         
 -16  11   5        105.88         82.93        39.51 o                         
 -15  11   5      21365.69      23237.64      1221.20 o                         
 -14  11   5        865.00        783.64        78.34 o                         
 -13  11   5         10.66         60.03        24.80 o                         
 -12  11   5        150.04        175.18        26.87 o                         
 -11  11   5      25086.75      25753.29       776.31 o                         
 -10  11   5        758.37        700.12        46.83 o                         
  -9  11   5       8252.63       7935.48       317.96 o                         
  -8  11   5         35.24         90.59        18.59 o                         
  -7  11   5       4834.32       4354.47       179.48 o                         
  -6  11   5        111.53        122.52        17.57 o                         
  -5  11   5      27269.32      25845.79       764.36 o                         
  -4  11   5      12241.21      11944.10       456.49 o                         
  -3  11   5      48758.59      48142.59      1741.54 o                         
  -2  11   5       1868.37       1634.89        81.30 o                         
  -1  11   5      54595.56      55926.06      2028.44 o                         
   0  11   5      18972.59      18359.23       577.81 o                         
   1  11   5       7566.14       7306.57       280.54 o                         
   2  11   5        763.82        765.25        45.47 o                         
   3  11   5       3299.95       3306.15       132.55 o                         
   4  11   5        647.55        725.95        46.04 o                         
   5  11   5        939.85        989.09        60.51 o                         
   6  11   5       4786.10       4861.83       201.46 o                         
   7  11   5      31936.03      32037.18       799.46 o                         
   8  11   5       2186.09       2447.56       122.99 o                         
   9  11   5         90.67        124.89        35.52 o                         
  10  11   5       2211.47       2040.46       224.47 o                         
  11  11   5       3880.32       3063.97       774.38 o                         
  12  11   5         15.70          1.95        64.54 o                         
  13  11   5        939.96        703.93       265.66 o                         
  14  11   5       1928.87       1427.81      1183.71 o                         
  15  11   5        479.03        291.26       244.38 o                         
  16  11   5        294.26        134.52       126.43 o                         
  17  11   5       1651.71       1303.61       478.17 o                         
 -21  12   5         73.06        116.67       196.89 o                         
 -20  12   5       1245.31       1184.34       293.73 o                         
 -19  12   5        519.84        494.31       137.76 o                         
 -18  12   5       1674.79       1331.23       126.60 o                         
 -17  12   5        436.00        438.11        68.69 o                         
 -16  12   5        544.72        535.07        72.07 o                         
 -15  12   5        751.41        955.60        89.37 o                         
 -14  12   5       5799.39       6283.90       347.48 o                         
 -13  12   5       4987.66       4776.73       281.70 o                         
 -12  12   5       6008.26       5349.92       263.02 o                         
 -11  12   5        261.43        290.00        31.89 o                         
 -10  12   5        943.23        910.55        53.48 o                         
  -9  12   5        332.74        316.83        28.38 o                         
  -8  12   5      10870.34      10636.47       384.54 o                         
  -7  12   5       4608.27       4453.92       178.93 o                         
  -6  12   5        718.61        621.60        37.45 o                         
  -5  12   5        382.74        351.99        28.81 o                         
  -4  12   5      84117.59      87714.88      2349.42 o                         
  -3  12   5       7473.14       7215.91       264.14 o                         
  -2  12   5        710.91        692.72        48.48 o                         
  -1  12   5       1648.17       1734.02        79.06 o                         
   0  12   5      15776.56      14366.20       557.53 o                         
   1  12   5        592.39        634.19        38.65 o                         
   2  12   5       2393.00       2503.98       109.27 o                         
   3  12   5       6111.58       5771.05       224.60 o                         
   4  12   5       5661.95       5495.13       227.74 o                         
   5  12   5       4067.99       4276.54       174.19 o                         
   6  12   5      12036.45      12664.00       520.25 o                         
   7  12   5       6323.11       6197.25       277.56 o                         
   8  12   5       1472.42       1612.53       116.92 o                         
   9  12   5       3303.74       3636.61       197.91 o                         
  10  12   5       7223.19       8095.20       480.79 o                         
  11  12   5       5062.51       3991.21       667.62 o                         
  12  12   5        622.87        592.23       127.16 o                         
  13  12   5         24.22         47.91        73.35 o                         
  14  12   5        961.33        371.35       415.26 o                         
  15  12   5       4579.74       3094.14      2308.01 o                         
  16  12   5        189.14        277.82       164.29 o                         
 -21  13   5         78.00        125.42       206.18 o                         
 -20  13   5       1447.25       1734.03       512.45 o                         
 -19  13   5          4.34         31.48       114.60 o                         
 -18  13   5       3742.87       3254.75       441.68 o                         
 -17  13   5        416.48        572.43        79.44 o                         
 -16  13   5       3921.09       3797.27       251.42 o                         
 -15  13   5        944.30        962.62        92.30 o                         
 -14  13   5       8165.84       8493.84       473.32 o                         
 -13  13   5        474.73        487.05        61.25 o                         
 -12  13   5      12599.42      13258.38       699.49 o                         
 -11  13   5         98.29        135.91        30.68 o                         
 -10  13   5       8581.88       7927.62       308.77 o                         
  -9  13   5        179.79        161.78        25.34 o                         
  -8  13   5        472.44        590.35        38.51 o                         
  -7  13   5       1851.41       1728.19        79.55 o                         
  -6  13   5      16864.83      15579.22       575.85 o                         
  -5  13   5       8464.51       7563.12       274.74 o                         
  -4  13   5        879.56        774.06        46.79 o                         
  -3  13   5          0.72         34.86        17.23 o                         
  -2  13   5      41127.43      39658.83      1466.26 o                         
  -1  13   5       5501.40       5289.20       206.13 o                         
   0  13   5       1776.30       1745.39        80.07 o                         
   1  13   5       3854.07       3707.29       154.56 o                         
   2  13   5        617.79        660.73        41.94 o                         
   3  13   5       3167.49       3349.82       141.82 o                         
   4  13   5       2413.53       2588.02       116.89 o                         
   5  13   5      12239.73      11838.18       490.58 o                         
   6  13   5      14422.75      13538.35       501.84 o                         
   7  13   5       2539.80       2547.13       142.77 o                         
   8  13   5      20139.39      22308.27      1030.08 o                         
   9  13   5       8118.68       8933.63       418.84 o                         
  10  13   5       2614.51       2552.77       179.83 o                         
  11  13   5         30.92          4.79        47.91 o                         
  12  13   5       1378.20        949.12       289.36 o                         
  13  13   5        235.50        193.42        82.09 o                         
  14  13   5         98.64         69.75        96.26 o                         
  15  13   5        444.35        165.00       119.93 o                         
  16  13   5       2027.95        929.66       813.27 o                         
 -20  14   5        697.78        623.04       335.11 o                         
 -19  14   5         57.72         30.73       129.71 o                         
 -18  14   5        789.39        630.21       156.07 o                         
 -17  14   5       1671.02       1368.35       283.91 o                         
 -16  14   5        104.15         70.04        53.63 o                         
 -15  14   5       1081.16       1163.31       108.72 o                         
 -14  14   5        810.62        966.56        91.27 o                         
 -13  14   5       6932.09       7195.31       402.82 o                         
 -12  14   5       1102.96       1197.09        90.20 o                         
 -11  14   5       3329.09       3273.03       196.58 o                         
 -10  14   5        387.26        356.69        42.37 o                         
  -9  14   5       9646.47       9497.40       368.84 o                         
  -8  14   5       3571.27       3415.53       140.25 o                         
  -7  14   5       1461.15       1284.79        64.18 o                         
  -6  14   5       2575.14       2270.94       101.33 o                         
  -5  14   5      15311.94      14616.71       539.29 o                         
  -4  14   5       1117.32       1018.18        57.87 o                         
  -3  14   5       6428.91       6276.96       240.75 o                         
  -2  14   5         36.72         45.31        19.08 o                         
  -1  14   5      16042.41      14763.20       517.37 o                         
   0  14   5       2594.91       2341.12       100.59 o                         
   1  14   5      14188.93      13082.55       470.06 o                         
   2  14   5         44.51         52.91        19.90 o                         
   3  14   5      13168.41      12885.17       487.98 o                         
   4  14   5       1357.42       1329.92        72.43 o                         
   5  14   5      15494.87      14543.36       526.94 o                         
   6  14   5      12527.88      12147.92       579.35 o                         
   7  14   5         11.43         55.84        32.86 o                         
   8  14   5       1993.45       2036.63       148.78 o                         
   9  14   5       4214.86       4868.46       285.80 o                         
  10  14   5        896.67        945.87        98.49 o                         
  11  14   5        186.37        120.37        67.27 o                         
  12  14   5       4405.11       3506.01       908.61 o                         
  13  14   5       1193.41        811.26       373.86 o                         
  14  14   5         59.24        -29.06        78.43 o                         
  15  14   5          0.66         29.79       114.22 o                         
 -19  15   5         20.33         42.16       147.75 o                         
 -18  15   5          5.10         -2.76       102.73 o                         
 -17  15   5        501.89        344.99       100.00 o                         
 -16  15   5        138.69        101.58        57.91 o                         
 -15  15   5       2544.44       2665.91       376.62 o                         
 -14  15   5          1.51         27.52        40.43 o                         
 -13  15   5       3004.50       3249.64       201.56 o                         
 -12  15   5          2.09          7.98        39.63 o                         
 -11  15   5        675.42        703.96        66.21 o                         
 -10  15   5       1784.70       1903.71       120.84 o                         
  -9  15   5        195.92        178.53        34.75 o                         
  -8  15   5        918.47        922.24        77.53 o                         
  -7  15   5       1806.58       1641.98        90.41 o                         
  -6  15   5          0.23          4.02        19.87 o                         
  -5  15   5       1499.96       1230.65        65.04 o                         
  -4  15   5        362.89        293.26        33.39 o                         
  -3  15   5       4888.04       4766.66       198.31 o                         
  -2  15   5        329.32        307.74        33.19 o                         
  -1  15   5       1081.37       1137.38        62.99 o                         
   0  15   5         26.38         59.19        21.15 o                         
   1  15   5       1020.40        899.63        56.33 o                         
   2  15   5        714.37        633.48        40.25 o                         
   3  15   5       1358.30       1389.26        71.97 o                         
   4  15   5       2686.09       2661.22       149.11 o                         
   5  15   5         37.37         69.01        29.82 o                         
   6  15   5         39.27         -3.89        27.43 o                         
   7  15   5       5903.80       6392.09       329.36 o                         
   8  15   5        390.75        511.48        71.53 o                         
   9  15   5         98.84        138.76        55.78 o                         
  10  15   5         21.07         42.25        53.26 o                         
  11  15   5        112.25        125.91        76.23 o                         
  12  15   5        754.38        421.26       115.63 o                         
  13  15   5        196.67         -2.50       110.07 o                         
  14  15   5        101.80         27.43        92.56 o                         
 -18  16   5          1.66         50.02       202.78 o                         
 -17  16   5       4945.17       3656.65      1995.85 o                         
 -16  16   5          6.60         58.37        56.79 o                         
 -15  16   5         49.23        165.48        86.64 o                         
 -14  16   5        119.23        158.44        53.40 o                         
 -13  16   5       6232.26       6700.94       346.65 o                         
 -12  16   5        526.03        584.89        67.35 o                         
 -11  16   5       1180.04       1426.56       112.64 o                         
 -10  16   5        350.60        450.57        56.74 o                         
  -9  16   5      29835.55      31353.27      1814.25 o                         
  -8  16   5       1913.19       2111.54       143.67 o                         
  -7  16   5       4439.37       4723.62       320.05 o                         
  -6  16   5        382.67        563.39        65.32 o                         
  -5  16   5       5931.05       5775.64       311.24 o                         
  -4  16   5       1149.83       1218.26        76.74 o                         
  -3  16   5       2636.35       3007.81       179.19 o                         
  -2  16   5       1285.34       1192.40        78.61 o                         
  -1  16   5       2262.65       2252.32       133.74 o                         
   0  16   5       9787.53       9998.82       614.70 o                         
   1  16   5       7549.96       8254.50       387.28 o                         
   2  16   5       2323.87       2253.72       134.16 o                         
   3  16   5       3195.29       3361.64       218.74 o                         
   4  16   5       6078.58       6412.62       373.84 o                         
   5  16   5       6089.58       6362.29       462.20 o                         
   6  16   5       3324.01       3580.33       204.87 o                         
   7  16   5        915.96       1102.00       100.69 o                         
   8  16   5       3806.21       4380.59       262.37 o                         
   9  16   5       2609.68       2096.81       560.31 o                         
  10  16   5         72.15        109.03        62.71 o                         
  11  16   5        299.16        209.55        78.89 o                         
  12  16   5       6621.35       4964.11      1722.22 o                         
  14  16   5        194.70         36.44       160.06 o                         
 -18  17   5          0.83        -49.31       109.70 o                         
 -16  17   5        339.07        204.53        95.97 o                         
 -15  17   5         17.06        -34.61        52.23 o                         
 -14  17   5       2296.96       2730.68       485.26 o                         
 -13  17   5          2.73          1.00        46.82 o                         
 -12  17   5          5.50         35.26        46.47 o                         
 -11  17   5       1071.68       1220.70        97.08 o                         
 -10  17   5       6152.64       6538.79       334.78 o                         
  -9  17   5        172.70        203.61        44.69 o                         
  -8  17   5       8698.10       9569.31       648.65 o                         
  -7  17   5       3725.21       3856.71       364.84 o                         
  -6  17   5       6418.81       6833.84       386.63 o                         
  -5  17   5        608.10        654.54        64.74 o                         
  -4  17   5       2841.62       3272.62       208.23 o                         
  -3  17   5         96.71        198.03        47.47 o                         
  -2  17   5       1035.47       1286.08       106.59 o                         
  -1  17   5       8751.51       9649.47       484.60 o                         
   0  17   5       3531.55       3913.85       222.68 o                         
   1  17   5         41.22         83.64        34.98 o                         
   2  17   5      23262.26      25215.94      1198.91 o                         
   3  17   5      10331.96      10284.38       631.23 o                         
   4  17   5       5210.99       5763.71       492.04 o                         
   5  17   5        782.41        921.41        79.82 o                         
   6  17   5        653.76        721.37        80.72 o                         
   7  17   5          2.21         -2.59        49.21 o                         
   8  17   5       2036.56       2167.61       210.24 o                         
  10  17   5        409.97        207.88       105.53 o                         
  11  17   5        302.03        258.97       108.48 o                         
  12  17   5       4193.29       2297.35      1939.17 o                         
  13  17   5       4349.49       1621.96      1431.47 o                         
 -17  18   5        110.99         16.26       245.85 o                         
 -16  18   5       1844.41       1274.49       818.57 o                         
 -15  18   5         20.15         43.67        61.56 o                         
 -14  18   5        164.95         43.23        59.70 o                         
 -13  18   5        267.39        197.29        58.19 o                         
 -12  18   5       4650.51       5724.45       558.27 o                         
 -11  18   5        372.21        525.51        73.07 o                         
 -10  18   5       4317.61       4737.90       359.14 o                         
  -9  18   5        592.99        568.44        88.87 o                         
  -8  18   5      22490.68      25075.11      2937.04 o                         
  -7  18   5       2719.23       3080.23       205.21 o                         
  -6  18   5        149.02        146.83        49.06 o                         
  -5  18   5        247.18        336.25        59.87 o                         
  -4  18   5      15684.16      17827.16       838.33 o                         
  -3  18   5         76.32        159.91        48.45 o                         
  -2  18   5       2961.49       3366.96       205.15 o                         
  -1  18   5       2341.37       2722.49       210.43 o                         
   0  18   5      32284.26      38819.02      1576.30 o                         
   1  18   5        682.64        725.91        64.78 o                         
   2  18   5       4932.52       5033.24       448.84 o                         
   3  18   5       2303.28       2586.61       248.55 o                         
   4  18   5      16266.63      18445.91       810.20 o                         
   5  18   5       1657.96       1780.75       113.13 o                         
   6  18   5       4053.12       4183.69       246.44 o                         
   7  18   5        728.44        733.04       124.10 o                         
   8  18   5        200.34        106.96        94.89 o                         
   9  18   5         89.21          1.49        61.04 o                         
  11  18   5       3773.08       2083.68       684.81 o                         
  12  18   5        459.49        148.76       181.50 o                         
 -15  19   5       4638.70       3515.28      2012.98 o                         
 -14  19   5        702.12        464.18       210.35 o                         
 -13  19   5         24.74         -0.77        60.13 o                         
 -12  19   5        863.68        939.93       269.67 o                         
 -11  19   5       5855.63       6364.28      1643.94 o                         
 -10  19   5        495.78        467.29       103.52 o                         
  -9  19   5        252.80        322.77        62.07 o                         
  -8  19   5        218.22        180.11        54.84 o                         
  -7  19   5      11344.42      13158.90       657.84 o                         
  -6  19   5        285.88        396.17        60.48 o                         
  -5  19   5       6085.38       6338.38       375.28 o                         
  -4  19   5        684.19        829.55        77.94 o                         
  -3  19   5        846.69       1162.69        99.70 o                         
  -2  19   5        929.32       1095.91        91.42 o                         
  -1  19   5       6278.50       7462.91       434.76 o                         
   0  19   5      10083.59      11458.62       640.79 o                         
   1  19   5       2902.97       3361.81       197.18 o                         
   2  19   5        991.77       1226.61       108.10 o                         
   3  19   5      14449.21      16462.07       960.30 o                         
   4  19   5       1704.18       2031.11       151.31 o                         
   5  19   5          8.09         70.69        44.72 o                         
   6  19   5       1533.78       1033.40       270.06 o                         
   7  19   5       3188.95       1338.73       577.42 o                         
   8  19   5         83.48        -37.24        65.02 o                         
   9  19   5         95.61         64.40        73.16 o                         
  10  19   5        960.40        268.60       126.80 o                         
 -14  20   5        233.38        166.55       159.03 o                         
 -13  20   5        606.72        315.83       155.16 o                         
 -12  20   5         20.16         60.62        59.69 o                         
 -11  20   5        945.54       1283.86       358.76 o                         
 -10  20   5        188.62        374.08       107.68 o                         
  -9  20   5       2198.40       2494.91       453.08 o                         
  -8  20   5        129.59        166.46        55.31 o                         
  -7  20   5        793.83       1035.52       189.94 o                         
  -6  20   5         12.88         -1.35        46.92 o                         
  -5  20   5        258.75        413.79        62.54 o                         
  -4  20   5        602.52        757.49        85.66 o                         
  -3  20   5       2582.05       2755.11       183.94 o                         
  -2  20   5         20.43         83.73        50.20 o                         
  -1  20   5       1819.37       2142.10       139.97 o                         
   0  20   5       1004.37       1301.23        99.90 o                         
   1  20   5       8726.30       9883.82       507.65 o                         
   2  20   5        811.47        926.54       104.97 o                         
   3  20   5       2839.38       3040.13       487.71 o                         
   4  20   5        121.98        126.26        51.67 o                         
   5  20   5        691.51        707.16       172.65 o                         
   6  20   5         17.23         24.42        54.95 o                         
   7  20   5         14.89         44.43        61.26 o                         
   8  20   5          6.03         76.10        63.12 o                         
   9  20   5         99.39        117.17        99.26 o                         
 -13  21   5       1959.28       1500.94       240.56 o                         
 -12  21   5         13.25        -27.66        59.39 o                         
 -11  21   5       3221.17       3061.76       791.27 o                         
 -10  21   5        733.80        573.40       235.74 o                         
  -9  21   5        124.83         56.17        56.36 o                         
  -8  21   5        312.00        343.24        72.56 o                         
  -7  21   5       2062.66       2347.62       378.72 o                         
  -6  21   5       1481.87       1811.72       317.31 o                         
  -5  21   5       3882.75       4151.25       665.43 o                         
  -4  21   5        140.14        198.73        56.26 o                         
  -3  21   5       9701.06      11541.61       555.01 o                         
  -2  21   5        371.35        363.67        86.14 o                         
  -1  21   5       3802.80       4156.86       652.55 o                         
   0  21   5       3642.25       3991.71       514.17 o                         
   1  21   5       1230.86       1200.76       173.39 o                         
   2  21   5       3461.42       3697.08       409.88 o                         
   3  21   5        150.98         91.22        52.48 o                         
   4  21   5        146.78        108.86        71.62 o                         
   5  21   5        232.88        151.51        57.82 o                         
   8  21   5        243.14         50.17        96.38 o                         
 -12  22   5       1378.46       1392.99       272.66 o                         
 -11  22   5         37.69        103.90        67.72 o                         
 -10  22   5        565.18        305.58       138.44 o                         
  -9  22   5        278.91        201.15       111.57 o                         
  -8  22   5        374.22        409.55        78.49 o                         
  -7  22   5       1402.40       1318.03       247.76 o                         
  -6  22   5         51.59        145.96        53.11 o                         
  -5  22   5       1445.23       1473.46       262.68 o                         
  -4  22   5       2411.19       2561.59       448.84 o                         
  -3  22   5       4854.86       5214.71       314.41 o                         
  -2  22   5          0.56         40.99        45.12 o                         
  -1  22   5         51.26         83.64        51.14 o                         
   0  22   5       1271.49       1575.97       244.17 o                         
   1  22   5        249.11        278.18        58.48 o                         
   2  22   5       2298.65       2277.08       343.20 o                         
   3  22   5         37.16         65.04        52.93 o                         
   4  22   5        285.21        161.62        59.57 o                         
   5  22   5       2134.60       1929.79       474.36 o                         
   7  22   5        222.12         99.44       101.85 o                         
 -10  23   5       2197.87       2081.85       221.90 o                         
  -9  23   5         26.82         16.04        65.03 o                         
  -8  23   5          2.80          8.23        87.41 o                         
  -7  23   5         93.57        107.50        72.13 o                         
  -6  23   5       6572.17       6204.06      1009.06 o                         
  -5  23   5          0.85        -25.22        52.13 o                         
  -4  23   5       1622.51       1519.86       235.45 o                         
  -3  23   5        211.46        204.40        58.60 o                         
  -2  23   5      18825.78      18571.61      1006.18 o                         
  -1  23   5       4484.14       4192.90       710.18 o                         
   0  23   5        173.55        202.28        57.38 o                         
   1  23   5       1293.14       1090.35       223.20 o                         
   2  23   5        965.05        788.03       200.25 o                         
   3  23   5          5.86         94.56        57.99 o                         
   4  23   5       1524.58       1453.46       433.41 o                         
   5  23   5        989.24        546.22       272.17 o                         
  -8  24   5         88.49         24.75        76.26 o                         
  -7  24   5        518.38        594.42        99.89 o                         
  -6  24   5        483.80        666.13        99.23 o                         
  -5  24   5       2859.90       2683.14       185.38 o                         
  -4  24   5       2096.46       2175.71       169.92 o                         
  -3  24   5       1146.33       1282.35       126.88 o                         
  -2  24   5          9.37         16.36        81.02 o                         
  -1  24   5       1663.06       1841.48       160.53 o                         
   0  24   5         50.69          6.15        82.78 o                         
   1  24   5       1109.80       1079.63       124.78 o                         
   2  24   5        437.64        325.86       125.37 o                         
   3  24   5         15.07         72.75       118.03 o                         
   4  24   5          6.28        -16.70       101.57 o                         
  -5  25   5        366.60        395.77        99.36 o                         
  -4  25   5         94.62        162.76        78.28 o                         
  -3  25   5       4122.04       3733.70       306.74 o                         
  -2  25   5         12.36         45.00        83.94 o                         
  -1  25   5       1024.75        945.34       114.09 o                         
   0  25   5         32.41         78.35        96.73 o                         
 -24   0   6       1916.17       2267.08       734.71 o                         
 -23   0   6         39.67         48.24       138.46 o                         
 -22   0   6       7978.06      10772.54      3229.66 o                         
 -21   0   6        590.37        784.05       318.30 o                         
 -20   0   6       2670.47       2986.02       922.86 o                         
 -19   0   6        191.17         80.65        59.22 o                         
 -18   0   6      37889.16      32499.75      1966.34 o                         
 -17   0   6       2090.70       1975.33       147.24 o                         
 -16   0   6       1209.84       1347.02       126.83 o                         
 -15   0   6         15.31         21.45        30.68 o                         
 -14   0   6      99152.47     100975.23      6048.43 o                         
 -13   0   6       1162.72       1192.63       117.29 o                         
 -12   0   6       9702.86       9039.76       609.14 o                         
 -11   0   6       2866.87       3007.07       225.23 o                         
 -10   0   6       1407.04       1661.14       155.51 o                         
  -9   0   6        233.73        177.91        29.92 o                         
  -8   0   6      38735.16      36640.93      2283.82 o                         
  -7   0   6        536.23        517.97        50.15 o                         
  -6   0   6       5652.81       5171.50       343.69 o                         
  -5   0   6        580.18        489.65        65.51 o                         
  -4   0   6     162525.88     191212.25     12262.89 o                         
  -3   0   6      28075.53      26807.65      1014.46 o                         
  -2   0   6     100187.68     110494.63      6856.59 o                         
  -1   0   6       2283.14       2260.77       169.34 o                         
   0   0   6       2144.61       1947.83       166.08 o                         
   1   0   6       8752.75       7332.85       502.85 o                         
   2   0   6       9788.43       9128.10       536.59 o                         
   3   0   6        499.13        583.92        74.39 o                         
   4   0   6       8061.73       6893.41       438.18 o                         
   5   0   6       7232.63       6770.18       473.63 o                         
   6   0   6      13304.91      12538.92       609.75 o                         
   7   0   6      15323.48      14703.18      1196.81 o                         
   8   0   6      16508.38      15028.02      1415.80 o                         
   9   0   6        844.82        868.25       223.65 o                         
  10   0   6        586.03        554.83       194.62 o                         
  11   0   6       1711.46       2212.19       684.92 o                         
  12   0   6       2266.69       2594.03       536.45 o                         
  13   0   6       4375.47       5479.56      1655.71 o                         
  14   0   6        195.78        186.90       152.06 o                         
  15   0   6        689.24       1173.56       398.22 o                         
  16   0   6         28.75        -13.94       142.75 o                         
  17   0   6       2832.97       3515.80       634.19 o                         
  18   0   6       2645.43       2705.49       574.52 o                         
  19   0   6       1616.97       1578.06       543.60 o                         
 -24   1   6       2050.96       2143.36       495.02 o                         
 -23   1   6        864.05       1078.95       268.92 o                         
 -22   1   6       1127.70       1284.71       307.61 o                         
 -21   1   6       1579.18       1903.10       430.80 o                         
 -20   1   6         17.29         96.98        97.32 o                         
 -19   1   6       5084.25       4008.50      1266.97 o                         
 -18   1   6        622.03        404.91        43.56 o                         
 -17   1   6       4128.03       3762.95       171.92 o                         
 -16   1   6       2676.67       2423.48       123.39 o                         
 -15   1   6      18807.69      19431.65       765.32 o                         
 -14   1   6       5310.79       5761.26       276.28 o                         
 -13   1   6       5538.57       5171.06       257.18 o                         
 -12   1   6      11097.90       9931.15       441.24 o                         
 -11   1   6      10424.03       8873.06       426.00 o                         
 -10   1   6        219.63        226.32        27.93 o                         
  -9   1   6       1470.90       1502.75        98.65 o                         
  -8   1   6          2.63         20.94        12.42 o                         
  -7   1   6       6082.61       4943.70       229.88 o                         
  -6   1   6         61.80         63.78        13.21 o                         
  -5   1   6      17440.84      15456.87       582.93 o                         
  -4   1   6       2516.07       2729.41       133.56 o                         
  -3   1   6      52632.36      50548.52      1393.73 o                         
  -2   1   6      27187.09      26226.99       769.46 o                         
  -1   1   6       1833.84       1839.74        94.49 o                         
   0   1   6         20.26         96.51        17.55 o                         
   1   1   6       2957.24       2696.27       147.43 o                         
   2   1   6       3338.94       3901.21       200.35 o                         
   3   1   6        212.78        197.38        26.61 o                         
   4   1   6        331.52        268.44        32.30 o                         
   5   1   6         12.19         55.15        15.70 o                         
   6   1   6         15.80         64.03        14.49 o                         
   7   1   6       9370.66       8586.65       433.14 o                         
   8   1   6       9104.11       8484.88       587.42 o                         
   9   1   6        903.85        766.87       143.95 o                         
  10   1   6       2814.27       2760.14       322.60 o                         
  11   1   6          9.15         33.47        58.34 o                         
  12   1   6       1194.50       1749.98       342.96 o                         
  13   1   6         24.15         53.05        87.01 o                         
  14   1   6       1535.34       2255.16       357.92 o                         
  15   1   6         23.72         17.77        75.98 o                         
  16   1   6         52.88        170.22       121.01 o                         
  17   1   6       2875.18       3588.80       779.79 o                         
  18   1   6       2899.14       4178.29       623.33 o                         
  19   1   6        794.34        783.02       241.84 o                         
 -24   2   6        763.03        659.86       224.37 o                         
 -23   2   6       4998.70       5706.90       750.79 o                         
 -22   2   6       1615.08       1766.17       366.44 o                         
 -21   2   6       5653.22       6426.74      1364.34 o                         
 -20   2   6        107.53        126.07       111.24 o                         
 -19   2   6          8.17         -0.33        23.09 o                         
 -18   2   6         73.27        123.26        27.43 o                         
 -17   2   6       9637.79       9039.98       403.18 o                         
 -16   2   6         55.34        110.31        26.87 o                         
 -15   2   6      22179.24      22014.69       751.33 o                         
 -14   2   6       2745.15       3081.97       158.88 o                         
 -13   2   6      25730.44      26172.18      1142.35 o                         
 -12   2   6       2903.15       2678.59       152.67 o                         
 -11   2   6       4146.48       3983.78       203.47 o                         
 -10   2   6       1880.89       1941.10       109.96 o                         
  -9   2   6      10853.39       8975.07       400.99 o                         
  -8   2   6        495.65        476.76        35.00 o                         
  -7   2   6        220.69        271.96        27.46 o                         
  -6   2   6       1306.14       1362.07        86.28 o                         
  -5   2   6      71374.00      71153.97      2270.75 o                         
  -4   2   6       7578.19       6857.69       281.19 o                         
  -3   2   6        508.89        453.34        30.12 o                         
  -2   2   6       1296.91       1315.54        75.61 o                         
  -1   2   6      19278.89      17258.28       686.85 o                         
   0   2   6       2735.45       2822.26       144.18 o                         
   1   2   6       1815.66       2239.46       132.02 o                         
   2   2   6         95.40         70.23        17.20 o                         
   3   2   6       1107.10       1236.33        91.78 o                         
   4   2   6       1436.27       1463.85        94.98 o                         
   5   2   6       5133.86       4807.29       222.61 o                         
   6   2   6       8799.20       8628.10       351.65 o                         
   7   2   6       2304.11       2119.20       137.32 o                         
   8   2   6       2896.53       2861.08       442.12 o                         
   9   2   6       4549.26       3877.65       455.69 o                         
  10   2   6        250.07        331.63        90.41 o                         
  11   2   6        630.75        756.94       185.22 o                         
  12   2   6        171.42        322.55       118.69 o                         
  13   2   6        494.02        708.66       188.73 o                         
  14   2   6         29.08        119.08       102.46 o                         
  15   2   6        107.19        214.94       121.66 o                         
  16   2   6       3124.27       4003.21       475.45 o                         
  17   2   6       1469.88       1790.13       357.79 o                         
  18   2   6        140.92        384.91       183.13 o                         
  19   2   6        381.50        270.01       252.14 o                         
 -24   3   6        274.07        146.92       156.23 o                         
 -23   3   6       1036.78       1189.08       276.23 o                         
 -22   3   6        176.76        270.98       131.52 o                         
 -21   3   6       2566.27       3419.44       457.26 o                         
 -20   3   6       1405.42       1735.03       368.09 o                         
 -19   3   6       7188.79       4908.39      1035.12 o                         
 -18   3   6       3540.77       2984.08       270.38 o                         
 -17   3   6      11365.96      10588.55       470.66 o                         
 -16   3   6       3768.30       3784.94       172.07 o                         
 -15   3   6       1526.43       1730.12        96.63 o                         
 -14   3   6        135.49        188.58        28.95 o                         
 -13   3   6         26.00         90.19        23.61 o                         
 -12   3   6       3627.23       3542.69       188.56 o                         
 -11   3   6       9642.35       8018.08       348.84 o                         
 -10   3   6         32.87         78.47        20.79 o                         
  -9   3   6       1934.73       1877.86       106.70 o                         
  -8   3   6       1174.36        966.47        63.94 o                         
  -7   3   6      21967.05      20405.09       829.04 o                         
  -6   3   6       6830.58       6419.10       294.16 o                         
  -5   3   6        249.30        430.15        39.06 o                         
  -4   3   6       9975.50       9649.41       386.56 o                         
  -3   3   6      11165.12      10486.36       410.61 o                         
  -2   3   6       7243.01       6503.57       266.51 o                         
  -1   3   6      20745.71      21391.80       667.18 o                         
   0   3   6       3583.45       3257.26       164.80 o                         
   1   3   6       6579.60       6425.89       294.95 o                         
   2   3   6        612.46        586.30        50.30 o                         
   3   3   6       9565.10       9337.26       410.96 o                         
   4   3   6       6331.59       5961.21       248.76 o                         
   5   3   6       1246.37       1253.95        77.25 o                         
   6   3   6       9031.48       8913.20       364.31 o                         
   7   3   6         27.23         58.02        22.31 o                         
   8   3   6         84.69         94.80        28.44 o                         
   9   3   6        243.94        225.07        68.27 o                         
  10   3   6       2617.71       2690.69       338.14 o                         
  11   3   6       4333.68       5026.85       670.48 o                         
  12   3   6        730.14       1225.79       265.60 o                         
  13   3   6         15.12         38.54        84.44 o                         
  14   3   6       5457.90       7308.56       632.25 o                         
  15   3   6        891.71        942.80       237.16 o                         
  16   3   6       1054.03        970.44       245.03 o
[truncated: 844,426 more chars]
